# Supplementary material for: BRCA1 mutations in high-grade serous ovarian cancer are associated with proteomic changes in DNA repair, splicing, transcription regulation and signaling
Source: Sci Rep. 2022 Mar 15;12:4445. doi: 10.1038/s41598-022-08461-0 (PMC8924168; doi:10.1038/s41598-022-08461-0)
Supplement: Supplementary file 1 — Supplementary Table S1. [file 41598_2022_8461_MOESM1_ESM.xlsx]

## Sheet: ST1 ClinicopathologicalData
	Supplementary Table S1: Clinicopathological characteristics of the patient cohort tissue samples
	Patient ID	Sample Type	BRCA1 status	Diagnosis	Stage	BRCA1 mutation
	1	Cancer	Mutant	HGSC	IIIC	c.2901_2902dup
	6	Cancer	Mutant	HGSC	IV	c.1674delA
	11	Cancer	Mutant	HGSC	IIIC	c.2722G>T
	31	Cancer	Mutant	HGSC	IIIC	c.3869_3870delAA
	32	Cancer	Mutant	HGSC	IVB	c.3770_3771delAG
	2	Cancer	Wild-type	HGSC	IIIB	NA
	10	Cancer	Wild-type	HGSC	IIIC	NA
	13	Cancer	Wild-type	HGSC	IIIB	NA
	19	Cancer	Wild-type	HGSC	IIIC	NA
	21	Cancer	Wild-type	HGSC	IIIC	NA
	3	Benign	Mutant	Non pathological	NA	deletion exons 8 to 13
	18	Benign	Mutant	Non pathological	NA	c.3331_3334delCAAG
	24	Benign	Mutant	Non pathological	NA	c.3770_3771delAG
	28	Benign	Mutant	Non pathological	NA	c.1504_1508delTTAAA
	30	Benign	Mutant	Non pathological	NA	c.1912delG
	7	Benign	Wild-type	Benign ovarian cyst	NA	NA
	9	Benign	Wild-type	Benign ovarian cyst	NA	NA
	20	Benign	Wild-type	Benign ovarian cyst	NA	NA
	22	Benign	Wild-type	Benign ovarian cyst	NA	NA
	27	Benign	Wild-type	Benign ovarian cyst	NA	NA
	HGSC: high-grade serous ovarian cancer
	NA: not applicable
