# Supplementary material for: BRCA1 mutations in high-grade serous ovarian cancer are associated with proteomic changes in DNA repair, splicing, transcription regulation and signaling
Source: Sci Rep. 2022 Mar 15;12:4445. doi: 10.1038/s41598-022-08461-0 (PMC8924168; doi:10.1038/s41598-022-08461-0)
Supplement: Supplementary file 2 — Supplementary Table S2. [file 41598_2022_8461_MOESM2_ESM.xlsx]

## Sheet: ST2A Proteome
	Supplementary Table ST2A: Quantified Proteins (Global proteomics data, log2 transformed, present in at least 60% of samples filtering)
	Gene	Protein Id	Protein name	Peptides	Unique peptides	Sequence coverage [%]	Mol. weight [kDa]	Score	MS/MS count	Oxidation (M) site positions	Phospho (STY) site positions	GlyGly (K) site positions	01_mut_ca	06_mut_ca	11_mut_ca	31_mut_ca	32_mut_ca	02_wt_ca	10_wt_ca	13_wt_ca	19_wt_ca	21_wt_ca	03_mut_be	18_mut_be	24_mut_be	28_mut_be	30_mut_be	07_wt_be	09_wt_be	20_wt_be	22_wt_be	27_wt_be	ca vs be fold change	ca vs be q-value	ca_mut vs ca_wt fold change	ca_mut vs ca_wt q-value
	A1BG	P04217	Alpha-1B-glycoprotein	19	19	53.7	54.253	323.31	575	123;213			31.1037	31.547	28.6245	29.5662	28.1765	31.6595	29.1902	30.6237	31.8196	29.4513	29.3307	29.4373	31.769	31.4794	30.4018	32.2236	31.9757	30.2379	32.4551	31.0733	-0.862131	0.0584913	0.745319	0.66297
	A2M	P01023	Alpha-2-macroglobulin	83	70	68.2	163.29	323.31	2020	101;607;688;697;1385			33.358	32.1989	31.1602	31.851	29.9901	32.7007	31.9948	32.0954	33.37	32.8611	31.8349	32.324	34.251	33.029	32.3152	33.4217	31.8213	31.4385	32.1264	32.9417	-0.392341	0.130673	0.892767	0.522206
	AAAS	Q9NRG9	Aladin	9	9	25.1	59.573	93.197	25		181;182;495		25.4649		25.0098	24.289	25.8849		24.8818	26.3208	24.4949						24.081								0.0703739	0.785203
	AACS	Q86V21	Acetoacetyl-CoA synthetase	10	10	18.9	75.143	26.425	14	393	409;410;412	95			26.0722	25.4464	23.0166																		Absence/Presence	0
	AAK1	Q2M2I8	AP2-associated protein kinase 1	26	25	39.2	103.88	314.63	56		14;18;20;21;606;618;620;623;624;637;652;653;670;674;676;678;731;734		27.6712		26.775	24.4932	26.1827		26.0681	25.0504	23.879	26.6499					22.5412		23.5231						-0.868664	0.646265
	AAMDC	Q9H7C9	Mth938 domain-containing protein	10	10	63.1	13.332	95.386	86	71	46;79;80;81;84		30.5193	31.3819	29.7624	24.5622	28.8186	29.797	29.1537	26.7233	30.6007	31.2114	31.149	28.53	29.9919	29.3813	31.2991	30.6944	29.6391	32.3613	30.0091	32.1292	-1.2654	0.0527215	0.48834	0.754088
	AAMP	Q13685	Angio-associated migratory cell protein	6	6	22.6	46.75	26.909	28			245	25.2688				24.3231	23.877	25.0568		23.7996	24.6412	24.1425		23.5541					24.451		20.553			-0.452287	0.675167
	AARS	P49588	Alanine--tRNA ligase, cytoplasmic	51	51	70	106.81	323.31	621	507;880;888	4;487;497;502;554;886;891	558;820	29.9671	30.8323	30.5679	30.3757	30.2796	29.2978	30.3221	31.1824	29.6273	29.7561	29.2779	29.1947	28.756	29.2878	29.4652	29.5496	29.8855	28.9338	29.2011	28.9396	0.971689	0.000249946	-0.367386	0.629154
	AARS2	Q5JTZ9	Alanine--tRNA ligase, mitochondrial	13	13	24.1	107.34	23.283	34				26.3287	22.7081		23.4126	25.9623	23.1243		20.0962	23.8427	27.51			21.9447		23.642			22.7736		22.3825			-0.959613	0.730527
	AASDHPPT	Q9NRN7	L-aminoadipate-semialdehyde dehydrogenase-phosphopantetheinyl transferase	7	7	23.9	35.776	16.543	50				25.7541	25.9175	25.7718	21.3013	25.3707	25.0261		24.8528	23.8762	25.2873					23.3562		23.9561	23.5695					-0.0624885	0.792396
	ABAT	P80404	4-aminobutyrate aminotransferase, mitochondrial	18	18	55.6	56.438	138.87	96				28.2693		25.4389	22.7113	20.3311		25.5506	26.7819		23.714	25.7443	24.6824	25.9453	23.6158	25.887		25.5301	26.8856		23.7241	-0.566539	0.192603	1.16121	0.731566
	ABCA8	O94911	ATP-binding cassette sub-family A member 8	12	10	11	179.24	26.631	27			1366											24.7457	26.3364		26.1791	26.158			24.4517		25.142	Absence/Presence	0
	ABCB7	O75027	ATP-binding cassette sub-family B member 7, mitochondrial	8	8	13.8	82.64	8.4583	18				24.6221	24.5438	24.0571	24.1945		24.8164		24.239							23.9837			23.6748					0.173331	0.714887
	ABCC1	P33527	Multidrug resistance-associated protein 1	12	10	9.5	171.59	27.301	16		915;916;918;919;920;930	496	25.8127				23.7049	24.4627	25.8715	24.9	23.8406					23.8756			22.4031						0.00988293	0.799605
	ABCC11	Q96J66	ATP-binding cassette sub-family C member 11	5	5	5.9	154.3	1.1777	23						26.4085	27.3458			26.2954		26.876	28.386	28.3555	27.9909	28.9334	28.8264	27.8367				27.1237	29.5202	-1.30722	0.0123663	0.308637	0.756514
	ABCC8	Q09428	ATP-binding cassette sub-family C member 8	3	3	2.7	176.99	0.74154	23		1355;1356		25.2685			25.8567	25.6534		24.67	24.5844		24.3853	25.2407		19.9788	26.5885	26.4304		25.2219	26.4676		25.5622	-0.000315439	0.285113	-1.04628	0.0484037
	ABCD3	P28288	ATP-binding cassette sub-family D member 3	16	16	31.1	75.475	286.44	67			260	26.8152	24.7977	27.4655	25.6176	25.1647	26.6091	27.2831	25.1715	23.8873	24.5685											Absence/Presence	0	-0.468229	0.724243
	ABCE1	P61221	ATP-binding cassette sub-family E member 1	24	24	48.1	67.314	222.35	195			121	28.4563	26.0098	28.2956	27.29	28.3441	28.1068	28.1201	27.3516	28.113	28.2599	26.7282	27.2749	24.1898	26.7881	27.0057	25.7534	27.2687	27.5597	26.5218	25.5201	1.3737	0.00251852	0.311121	0.713056
	ABCF1	Q8NE71	ATP-binding cassette sub-family F member 1	31	31	44.3	95.925	323.31	190		22;105;108;109;140;166;228		28.3864	26.6239	27.3037	27.9487	28.5061	27.453	27.8666	27.8167	27.8361	28.908	26.3821	25.988	22.439	25.7191	26.4333	25.9519	26.4703	27.3889	21.8169	24.2415	2.58182	0.000606999	0.22228	0.733634
	ABCF2	Q9UG63	ATP-binding cassette sub-family F member 2	9	9	15.7	71.289	8.5068	30			618	28.0531	27.3168	26.6877	25.9696	26.0376	26.1771	25.6466	26.3641	26.3921	25.5733	26.156		25.7318			25.3342		26.0269	25.3396	24.1563	0.964332	0.0144905	-0.782299	0.441094
	ABCF3	Q9NUQ8	ATP-binding cassette sub-family F member 3	17	17	27.1	79.744	20.965	40			111;457	26.6385		26.6189	25.9047	25.2358	24.4785	26.357	25.9612		25.2657											Absence/Presence	0	-0.583913	0.619842
	ABHD10	Q9NUJ1	Mycophenolic acid acyl-glucuronide esterase, mitochondrial	13	13	52	33.932	292.86	121				28.7191	29.8474	26.5438	26.4917	26.9179	28.0773	26.6006	27.4785	27.39	28.6095	27.4536	27.965	27.5251	27.0411	28.0232	27.7938	27.7045	27.7542	26.2406	27.1029	0.207204	0.195637	-0.0728218	0.787121
	ABHD11	Q8NFV4	Alpha/beta hydrolase domain-containing protein 11	15	15	77.5	34.69	89.853	117				28.1577	29.6494	28.9356	27.5385	29.9548	29.3234	28.2667	28.335	27.5633	28.5037		22.4577						23.5839					-0.448748	0.665683
	ABHD12	Q8N2K0	Monoacylglycerol lipase ABHD12	10	10	33.7	45.096	10.148	45	158	160;173		24.8973	25.4199	27.1382	23.6668	24.2253	23.3468	24.6706	25.9426	27.3164	23.1292	23.3789		21.8426		23.9415		22.1356	23.7216			1.97127	0.0110823	-0.188366	0.780358
	ABHD14B	Q96IU4	Alpha/beta hydrolase domain-containing protein 14B	16	16	63.8	22.345	286.33	426	164			29.9509	30.3648	30.6672	29.7633	30.0641	30.6855	30.0303	30.52	29.7105	29.7939	30.6329	30.2779	30.5158	30.1775	30.584	29.8289	30.148	30.7581	30.2273	30.0064	-0.16062	0.111636	-0.0140297	0.792569
	ABHD16A	O95870	Abhydrolase domain-containing protein 16A	20	20	43.2	63.243	62.174	45	519	32	3	27.1876	25.0841	26.4221	24.0941	26.6986	24.6048	27.1257	26.9282													Absence/Presence	0	0.322283	0.756514
	ABI1	Q8IZP0	Abl interactor 1	19	15	40.2	55.08	164.85	72	186	178;183;187;213;222;225;231;319;323;507		26.5058		26.4615	26.1757	25.7772	24.8043	25.7438	26.9432	25.8878	25.0097	25.6168	25.9772	25.1964	25.5812	26.2401	24.1758	24.632	26.1506	25.3092	25.3912	0.496167	0.0547162	-0.552245	0.59334
	ABI3BP	Q7Z7G0	Target of Nesh-SH3	10	10	14.6	118.64	11.868	29		524												24.3255	26.4	25.7705	25.5423	26.3058					25.5707	Absence/Presence	0
	ABL1	P00519	Tyrosine-protein kinase ABL1	8	6	12.4	122.87	13.728	19		393;569;718;804;805;808;809;917		22.3454	22.6594	19.9334		21.8951				21.7223		21.5146	21.9692	21.0306		22.9333	21.7833	22.7724	23.5158		21.9158	-0.468238	0.137587
	ABLIM1	O14639	Actin-binding LIM protein 1	33	33	45.8	87.687	199.03	114	707	214;215;216;351;352;353;355;363;367;422;426;429;431;433;435;450;451;452;455;458;540;586;587;655;706		26.9745	25.8415		25.6898	28.0662		26.8774		24.9501		27.5516	27.9151	26.8895	27.5582	28.2391	26.3044	26.1461	26.2663	26.879	27.6758	-0.742605	0.0563527	-0.729282	0.697971
	ABRACL	Q9P1F3	Costars family protein ABRACL	4	4	76.5	9.0564	27.454	55	1			28.6599	28.8967	27.9844	28.6237	27.7644	26.6946	28.4362	26.8377	27.5699	27.976	26.1285	25.075	25.3944	26.3086	24.5482	25.5304	27.1502	28.411	25.5116	24.5725	2.08131	0.000246658	-0.882932	0.312846
	ACAA1	P09110	3-ketoacyl-CoA thiolase, peroxisomal	16	16	61.1	44.292	204.39	83				27.993	27.754	29.1299	27.985	25.9974	26.7095	28.3919	28.3545	26.5318			23.214		23.5485	24.2608			24.5201		23.085	3.92398	1.04514e-05	-0.274927	0.749384
	ACAA2	P42765	3-ketoacyl-CoA thiolase, mitochondrial	22	22	72.8	41.924	323.31	343				30.7034	29.3034	28.7736	29.5863	29.835	30.4662	28.2975	26.2551	28.864	29.1122	29.1808	29.4851	28.6712	29.2803	29.4677	29.4593	29.6838	29.4121	28.8978	29.2887	-0.163017	0.217828	-1.04135	0.54981
	ACACA	Q13085	Acetyl-CoA carboxylase 1;Biotin carboxylase	20	17	13	265.55	181.82	29		23;25;29;80;1257;1259;1263		24.4335		26.0737	25.0378	25.0055	24.7764	24.4649	25.2002	26.8908												Absence/Presence	0	0.195449	0.762099
	ACAD8	Q9UKU7	Isobutyryl-CoA dehydrogenase, mitochondrial	12	12	31.3	45.069	117.66	35				28.6292		25.6328	22.1694	23.4908	23.2845		22.5743		25.707		24.7775		24.1777				21.7512					-1.1253	0.721425
	ACAD9	Q9H845	Acyl-CoA dehydrogenase family member 9, mitochondrial	20	20	37.4	68.76	92.711	77				25.311	24.3412	28.4925	27.0809	23.7024	25.463	25.2481	26.574	25.5723	26.8813		24.1874	23.6197	23.6794	23.4768	23.4576		24.8604	24.4788	23.5744	1.94987	0.00172662	0.162149	0.780358
	ACADM	P11310	Medium-chain specific acyl-CoA dehydrogenase, mitochondrial	16	16	46.6	46.588	126.9	204				28.1603	28.2855	29.0787	28.3529	27.2013	28.9412	27.4153	28.7078	27.8099	29.107	25.8558	26.2894	27.7275	27.5997	28.1582	27.5706	27.4599	28.3975	27.1315	27.5535	0.931597	0.00676324	0.180522	0.746874
	ACADS	P16219	Short-chain specific acyl-CoA dehydrogenase, mitochondrial	8	8	35.4	44.297	29.982	29							24.9214	24.1105	25.3571				25.8656		24.9506		25.3513		24.8586				24.5026			1.09537	0.485067
	ACADSB	P45954	Short/branched chain specific acyl-CoA dehydrogenase, mitochondrial	8	8	30.1	47.485	48.32	31	389	394;398		24.4811	26.0045	25.1038	23.4645	24.6641			24.59		25.4313		24.8873	25.6951		25.1822		23.8493			25.741	-0.251082	0.194529	0.267047	0.750925
	ACADVL	P49748	Very long-chain specific acyl-CoA dehydrogenase, mitochondrial	36	36	66.3	70.389	323.31	538	437;443			30.0209	29.219	30.1535	29.5222	29.7484	29.3033	29.4688	29.6756	29.4501	29.5183	28.4856	29.118	29.4	29.2871	29.0138	29.7828	29.8664	29.5667	29.079	29.4017	0.307904	0.033039	-0.249597	0.542258
	ACAP2	Q15057	Arf-GAP with coiled-coil, ANK repeat and PH domain-containing protein 2	19	18	24.4	88.028	181.67	71		378;379;381;382;384;387;391;516;517;519;521;531;533;534		23.9591	24.4933	26.5499	23.4648	23.1303	24.9327		24.2522	25.0045	25.0478	24.8915	25.14	23.1327	23.6887	25.0146	23.2051	24.7992	23.9314	23.29	23.6247	0.465396	0.105006	0.489846	0.697647
	ACAT1	P24752	Acetyl-CoA acetyltransferase, mitochondrial	20	20	54.1	45.199	323.31	376	91;335			30.476	31.3153	30.9919	28.9849	29.4074	29.8316	28.5607	29.9212	30.2036	29.8457	30.0679	30.1741	30.0697	30.0045	30.4678	28.851	29.3777	30.1122	27.944	30.3924	0.207689	0.189616	-0.562487	0.621262
	ACAT2	Q9BWD1	Acetyl-CoA acetyltransferase, cytosolic	12	12	51.6	41.35	291.22	97				25.148	26.4877	27.6808	24.9299		25.7581	25.5355	25.3223	26.3247	28.0299	26.6703	25.4068	28.5022	26.8611	26.7966	24.9115		26.9	24.9075	27.0732	-0.312499	0.186544	0.132466	0.780358
	ACBD3	Q9H3P7	Golgi resident protein GCP60	21	21	48.1	60.593	323.31	167		43	386	28.1468	27.8212	28.5035	27.6311	28.1974	26.9295	27.9237	28.6607	27.6036	26.1629	25.8776	24.747		24.5873	24.3276	24.4735	24.2471	25.9791	24.9199	22.8236	3.09331	8.38128e-07	-0.603891	0.559756
	ACBD6	Q9BR61	Acyl-CoA-binding domain-containing protein 6	1	1	3.2	31.15	1.652	27				26.6672	27.2541	20.4469	21.1941	26.3943	25.3584	26.528	25.1488	25.4671	26.3686	21.1886	25.3507	25.3789	25.3596	25.1997		25.4839	25.5318	25.5212	21.9115	0.535415	0.190032	1.38287	0.649813
	ACIN1	Q9UKV3	Apoptotic chromatin condensation inducer in the nucleus	47	47	41.4	151.86	323.31	180		206;207;208;210;216;240;243;328;365;384;386;388;393;400;408;410;414;420;478;481;482;484;486;490;561;563;655;657;675;682;698;703;710;729;825;828;838;840;863;867;990;1004		28.4883	25.758	28.1402	27.5963	27.9629	27.457	28.1894	28.0678	27.8016	28.6385	26.9717	27.643	23.1561	26.54	27.7246	26.1957	27.061	27.7962	25.0897	26.6691	1.3253	0.0116173	0.441735	0.665683
	ACKR3	P25106	Atypical chemokine receptor 3	5	5	22.1	41.492	53.127	20		143;150;154;155;347	362	27.5339	27.1718				25.8569		22.6509				26.7313	26.1081	26.2609	26.0099		26.3692	26.317					-3.09898	0.536493
	ACLY	P53396	ATP-citrate synthase	54	54	57.2	120.84	216.35	417	474	455;457;481	4;630;635;991	29.2328	23.6834	28.5958	29.9119	29.2002	29.8588	28.5747	28.9107	29.9081	28.9696	27.9769	28.5846	28.4055	27.6218	27.6404	27.3256	28.2778	28.8802	26.1693	26.3012	0.966264	0.0637655	1.11955	0.64201
	ACO1	P21399	Cytoplasmic aconitate hydratase	38	37	56.6	98.398	323.31	480				29.4777	29.8733	28.726	28.5589	28.7305	29.4488	28.1456	29.4239	29.424	19.7107	29.9004	29.4003	29.2062	29.7563	29.2435	29.8345	29.6089	29.7775	29.115	29.657	-1.39802	0.0669678	-1.84268	0.642112
	ACO2	Q99798	Aconitate hydratase, mitochondrial	40	40	57.4	85.424	323.31	733	34;393		520;605	30.8417	31.4823	30.4753	30.6424	31.6061	32.8062	30.2059	31.5172	31.0806	31.0604	30.3086	30.5641	30.0898	30.3032	30.6016	30.3693	30.3226	30.6911	29.9691	30.4358	0.806279	0.00299796	0.324522	0.69862
	ACOT1	Q86TX2	Acyl-coenzyme A thioesterase 1	11	1	37.5	46.277	109.24	76				25.9027	27.8445	25.9893	25.694	25.5117		25.7728		25.3339		26.4168	26.5235	24.1739	26.9187	26.7031	26.6499	27.2142	27.2659	25.7482	26.5118	-0.405601	0.129514	-0.635078	0.6655
	ACOT13	Q9NPJ3	Acyl-coenzyme A thioesterase 13;Acyl-coenzyme A thioesterase 13, N-terminally processed	5	5	43.6	14.96	11.688	60				27.1218	28.184	25.8023	24.1652	27.266	27.393	26.5371	26.6382	24.8555	27.3945	23.9836	23.4527	26.7314	26.0298	23.0978	24.6851	24.637	25.1996		26.2702	1.63716	0.00737503	0.0558208	0.792008
	ACOT7	O00154	Cytosolic acyl coenzyme A thioester hydrolase	11	10	33.7	41.796	17.635	45				24.7978		28.0755	25.2643	26.6562	24.3309		25.9067	24.1659	26.3541		23.8939			24.4495								-1.00909	0.619842
	ACOT8	O14734	Acyl-coenzyme A thioesterase 8	10	10	44.5	35.914	80.69	30		2;3		25.4345	24.9617	27.0138		23.9504	23.4814	26.0433	23.3701	22.1508	24.1044	20.323				21.8023		21.8805						-1.51011	0.48115
	ACOT9	Q9Y305	Acyl-coenzyme A thioesterase 9, mitochondrial	18	18	45.3	49.901	73.488	138	425			27.9399	28.9156	26.6647	25.4807	25.0388	27.8009	26.0392	25.0834	26.6878	26.6421	24.2694	26.1667	22.7106	26.3058	25.9403	25.2247	25.7077	26.5132		23.5642	1.47344	0.0144156	-0.35723	0.745983
	ACOX1	Q15067	Peroxisomal acyl-coenzyme A oxidase 1	11	11	20.6	74.423	28.672	37				25.3438		26.6561	26.0113	26.0529	25.2857	26.8143	23.6508													Absence/Presence	0	-0.765733	0.655928
	ACP1	P24666	Low molecular weight phosphotyrosine protein phosphatase	9	9	70.3	18.042	323.31	165				29.9562	29.8518	29.4349	28.1423	28.1944	28.5393	28.9041	27.9119	28.0964	28.419	28.5705	27.7365	27.8832	29.2224	28.3539	27.9015	28.2254	28.7967	27.1844	27.8726	0.57031	0.0358593	-0.741745	0.460696
	ACP2	P11117	Lysosomal acid phosphatase	9	9	23.4	48.344	216.74	46		274;275		25.4764	27.3141	23.7738	22.9689	26.0062	24.745	25.6324	23.3247	21.9474	20.6062				21.8347			22.1078	24.1462					-1.85673	0.496894
	ACP5	P13686	Tartrate-resistant acid phosphatase type 5	4	4	16.6	36.598	4.8593	12					22.9654	21.5655				21.5798	23.8259				21.1211		21.952	21.608								0.43743	0.762142
	ACPP	P15309	Prostatic acid phosphatase;PAPf39	5	5	16.3	44.566	4.2704	14				21.4362		24.9809			23.529	23.1234	21.2216	22.0731	22.6019						20.5019		21.2425					-0.698751	0.721605
	ACSF2	Q96CM8	Acyl-CoA synthetase family member 2, mitochondrial	19	19	45.2	68.124	176.82	187				29.8557	28.9699	27.246	27.4351	28.9814	21.9825	27.3099	27.5469	27.294	25.2935	27.3821	27.1376		26.0466	27.4373	27.462	27.4	28.5093		27.282	-0.140617	0.256113	-2.61222	0.312429
	ACSF3	Q4G176	Acyl-CoA synthetase family member 3, mitochondrial	8	8	21.7	64.129	13.107	25				24.4937		25.0556		24.2231	24.1531		24.2187	24.3479	26.1464											Absence/Presence	0	0.125696	0.777999
	ACSL1	P33121	Long-chain-fatty-acid--CoA ligase 1	17	16	31.8	77.942	37.751	34				24.0215	24.8727	25.4	26.2349	25.5181	26.2313	26.6823														Absence/Presence	0	1.24736	0.434741
	ACSL3	O95573	Long-chain-fatty-acid--CoA ligase 3	18	16	41.1	80.419	64.091	63	268			26.726		25.8568	25.9676	26.4936	26.3263	25.7372	26.4622	25.3506	24.0263		23.2196						24.2097					-0.680471	0.571828
	ACSL4	O60488	Long-chain-fatty-acid--CoA ligase 4	25	23	44	79.187	146.6	72				25.0585		27.9823	25.8564	25.2063	25.0461	28.6863	27.642		27.1569											Absence/Presence	0	1.10693	0.619842
	ACSS1	Q9NUB1	Acetyl-coenzyme A synthetase 2-like, mitochondrial	18	18	34.8	74.856	27.822	47				25.7828		26.6581	23.32		25.8396			28.1191	22.6684					19.2624	22.4395		25.8319					0.288715	0.78092
	ACSS2	Q9NR19	Acetyl-coenzyme A synthetase, cytoplasmic	7	7	14.8	78.579	12.684	11		10;12;30;264;267								25.0175	24.4768	24.5577								24.0891	24.2075					Absence/Presence	0
	ACSS3	Q9H6R3	Acyl-CoA synthetase short-chain family member 3, mitochondrial	17	17	39.1	74.777	45.161	77				25.8532	24.3811	25.5091			23.5546	24.9482	24.8956	20.9778	24.6293	26.2053	26.8326	24.1628	24.9313	26.4914	27.6465	26.6966	25.917	25.7958	25.723	-1.69662	0.00736658	-1.4467	0.559402
	ACTA2;ACTG2	P62736;P63267	Actin, aortic smooth muscle;Actin, gamma-enteric smooth muscle	44	3	97.1	42.009	8.1887	107	46;49;84;178;192;229;271;285;307;327;357	241;242;325	52;63;115;193;293;317;328;330	29.3577	30.8104	27.5368	30.1262	28.4666	27.7884	27.1961	28.5166	30.1321	26.4108	31.6375	30.3611	31.8496	31.6103	30.9882	28.109	28.9133	27.0196	26.9526	30.4947	-1.15942	0.0600867	-1.25075	0.522262
	ACTB	P60709	Actin, cytoplasmic 1;Actin, cytoplasmic 1, N-terminally processed	54	1	97.6	41.736	164.13	83	16;44;47;119;123;132;153;190;227;269;283;305;325;355	232;233;234;235;239;240;323	50;61;113;118;191;291;315;326;328	30.4861	31.3552	29.8389	30.8421	30.5273	29.4818	30.0897	30.2077	30.7545	29.5874	30.0486	30.7064	29.4457	30.486	30.4848	30.4135	30.811	30.8822	30.2706	30.2044	-0.0582533	0.24235	-0.585685	0.458378
	ACTBL2	Q562R1	Beta-actin-like protein 2	16	3	42	42.003	6.8373	10	45;48;191;306;356	240;241	192	24.5371		34.3132	34.6796		33.5292		23.1628	24.7772	24.4281								24.385					-4.70231	0.604518
	ACTC1;ACTA1	P68032;P68133	Actin, alpha cardiac muscle 1;Actin, alpha skeletal muscle	44	2	92	42.019	323.31	853	46;49;84;178;192;229;271;285;307;327;357	241;242;325	52;63;86;115;193;293;317;328;330	33.4155	34.9434	32.0158	34.6259	33.065	31.9336	32.2354	33.1798	34.9592	31.3208	34.9187	34.8759	36.203	35.9581	35.1108	32.3649	33.4968	32.0083	32.1049	35.1385	-1.04856	0.0546191	-0.887368	0.619842
	ACTG1	P63261	Actin, cytoplasmic 2;Actin, cytoplasmic 2, N-terminally processed	55	2	97.9	41.792	323.31	4120	16;44;47;119;123;132;153;190;227;269;283;305;325;355	232;233;234;235;239;240;323	50;61;113;118;191;291;315;326;328	37.4816	38.1007	37.0052	37.1039	37.2704	36.496	36.5901	36.9003	36.8579	36.671	36.9668	37.1916	36.6342	37.3045	37.197	36.8434	37.0358	37.3878	36.8495	37.0071	0.00594406	0.279557	-0.689292	0.0911853
	ACTL6A	O96019	Actin-like protein 6A	18	16	57.6	47.46	127.22	117		233		28.7106	27.6189	28.5509	27.0453	26.9428	27.2928	28.3	28.7077	27.892	28.6421	26.7307	27.0517	25.9023	26.4576	27.4076	26.8583	26.8027	27.9454	26.5514	26.4553	1.15402	0.000778884	0.393212	0.66297
	ACTN1	P12814	Alpha-actinin-1	67	35	83.1	103.06	323.31	969	221;239;276;360;710;748;830	140	331;402	32.4844	32.5584	30.625	32.316	32.3543	31.0558	32.1928	31.4036	31.5826	31.0083	31.1662	31.044	30.5808	31.9202	30.9728	29.9459	30.5127	30.0922	30.5663	31.0037	0.977633	0.00253845	-0.619008	0.520869
	ACTN4	O43707	Alpha-actinin-4	79	48	81.1	104.85	323.31	2344	85;258;295;729;767;815;883	159;909	350;421	34.5537	34.8642	33.5233	33.4425	34.4775	33.2818	33.5798	33.5375	33.1298	32.7754	33.0775	33.3464	32.6027	33.3182	33.3193	33.0358	33.4546	33.5623	33.1927	33.0219	0.523412	0.0196303	-0.911385	0.16907
	ACTR10	Q9NZ32	Actin-related protein 10	8	8	28.8	46.306	60.206	27				23.4873	22.1712	23.0784	21.1248	22.6015	22.2918	23.8602	22.6112					23.3059		23.5987	21.2682	21.8733	23.6947			-0.0948442	0.255949	0.428446	0.7045
	ACTR1A	P61163	Alpha-centractin	20	11	65.2	42.613	226	367	176;181			29.9556	29.6946	29.6371	29.0039	29.1045	28.3481	29.415	29.2264	28.8461	28.3572	28.8978	29.3561	28.9298	29.1393	29.234	28.3706	29.0242	29.4974	28.2269	29.0865	0.182602	0.141701	-0.640543	0.308707
	ACTR1B	P42025	Beta-centractin	19	10	67.3	42.293	137.3	97	176;181			28.5615	27.1972	27.4818	26.9513	27.3465	23.6843	27.1368	27.6272	26.9165	24.099	28.0181	27.7542	27.1472	27.0142	27.7621	27.0959	28.2302	28.0877	26.7436	27.4283	-0.827937	0.0549185	-1.61488	0.434059
	ACTR2	P61160	Actin-related protein 2	21	21	64.2	44.76	323.31	347	1;309		106;118;195	30.0495	30.318	29.8349	29.7215	29.6563	29.6515	29.6579	29.4314	29.5516	29.0358	28.9329	28.8318	28.5749	29.1891	28.5868	28.8741	29.0457	29.1331	28.6986	28.6136	0.842788	8.65421e-06	-0.450365	0.190986
	ACTR3	P61158	Actin-related protein 3	31	25	79.7	47.371	323.31	567			254	31.4182	31.9171	30.8799	31.2006	31.1315	31.0703	30.9714	30.6506	30.6633	30.4922	30.266	30.1245	29.5816	30.5652	30.0682	30.2065	30.5293	30.5348	30.0068	30.0313	0.848096	9.35956e-05	-0.539922	0.205959
	ACY1	Q03154	Aminoacylase-1	13	13	50.7	45.884	25.186	50				26.5648	26.6245	26.4044	25.8442	28.6918	26.5588	26.3532	27.0691		25.3253		23.0793						25.1905					-0.499346	0.677851
	ACYP1	P07311	Acylphosphatase-1	6	6	68.7	11.261	13.692	28				25.2169	25.3851	25.0828			24.3286	23.8125	25.1145		26.3783	24.4333	24.1383	24.226										-0.319809	0.738972
	ADAM10	O14672	Disintegrin and metalloproteinase domain-containing protein 10	16	16	27.8	84.141	157.22	106				26.4902	28.7374	28.6903	26.1205	27.2126	25.0405	28.4591	25.5408	25.5945	22.5676	24.3024	23.3652		23.0336			21.3754	27.0839			2.61326	0.0173643	-2.00971	0.432917
	ADAM17	P78536	Disintegrin and metalloproteinase domain-containing protein 17	11	11	19.3	93.02	88.095	11		767;768;785;786;787;791;819	728;753			23.8882	23.7501			24.4209	24.0587										23.6584					0.420665	0.502165
	ADAR	P55265	Double-stranded RNA-specific adenosine deaminase	45	45	48.1	136.06	323.31	372		601;629;823;825		28.4958	26.2031	28.4835	29.5426	29.045	28.2988	28.45	28.5307	27.947	28.8547	27.1989	27.8483	24.5615	26.7647	27.6106	26.737	27.5805	28.335	24.8565	25.5754	1.67827	0.00258916	0.0622368	0.78666
	ADCK3	Q8NI60	Atypical kinase ADCK3, mitochondrial	18	18	36.6	71.949	71.432	57		152;154		27.3023		24.7263	24.9266		23.6193		24.9863	27.5033	25.8322		25.1731	24.8545		25.8532			24.3085		25.4465	0.429477	0.179565	-0.166492	0.781463
	ADD1	P35611	Alpha-adducin	49	45	69.1	80.954	323.31	318		11;12;59;353;355;358;364;366;407;408;415;419;420;423;427;429;431;436;464;465;480;481;483;586;600;613;614;726		29.8169	25.823	29.568	27.5519	28.9413	27.8519	29.2502	28.8598	28.5527	29.028	29.7503	29.8013	29.6685	29.6977	30.0034	28.4748	28.5637	28.5383	28.664	29.8756	-0.779384	0.039213	0.368299	0.738972
	ADD2	P35612	Beta-adducin	18	14	30	80.853	54.942	17		2;11;592;596;600;613;617;697;699;701;703;713		24.8522				22.6203		24.7333	24.5816															0.921205	0.694597
	ADD3	Q9UEY8	Gamma-adducin	37	34	61.3	79.154	323.31	207	18	11;12;42;402;411;423;585;589;590;600;647;650;673;677;679;681;683;693		28.9798	21.871	29.7822		27.4314	26.8203	28.2019	27.5122	27.6943	28.1185	28.6855	28.5665	27.471	27.9078	28.3744	24.5377	25.6475	27.3953	24.406	28.5594	0.223959	0.243284	0.653326	0.746874
	ADH5	P11766	Alcohol dehydrogenase class-3	33	33	92.5	39.724	323.31	971		351	7;9;107;113	31.9961	31.0232	30.012	30.1948	30.9869	30.5997	31.0465	30.362	30.8786	30.2196	32.4106	32.2812	32.1885	32.2959	32.3999	31.9478	32.0604	32.4714	31.7502	32.4567	-1.49432	1.48149e-06	-0.221317	0.724939
	ADI1	Q9BV57	1,2-dihydroxy-3-keto-5-methylthiopentene dioxygenase	11	11	63.1	21.498	57.889	94				28.7238	29.618	27.2657	26.7209	26.9727	23.2631	28.3045	27.9374	27.293	23.7204	24.2819	24.2249	24.4634	25.6653	20.3749		27.4761	27.381	24.0074	24.7497	2.24588	0.0166347	-1.75656	0.526467
	ADIRF	Q15847	Adipogenesis regulatory factor	6	6	80.3	7.8547	270.89	76		66		25.8413	27.324		25.4149	26.1294	26.5065		27.3733		27.3138	29.4571	28.8145	31.2639	28.7955	29.941	26.3214	26.2812	26.9797	25.5803	29.6563	-1.75148	0.0196303	0.887119	0.496865
	ADK	P55263	Adenosine kinase	20	20	64.6	40.545	260.94	121				26.3561	27.586	27.2096	25.0474	25.1407	26.962	27.3435	24.4063	27.0118	27.5494	26.7781	26.7582	26.4882	25.3339	26.9515	26.1354	26.2267	25.7102	25.3893	26.5969	0.224433	0.193205	0.386634	0.737242
	ADNP	Q9H2P0	Activity-dependent neuroprotector homeobox protein	27	27	36.7	123.56	246.59	78	347;949	409;709;875;876;878;921;923;953;955;1067;1068;1071		26.2552	21.8847	24.3899	27.0514	24.7386	22.6628	26.5871	23.8977	22.8495	27.323		23.0228	21.5064		22.5678	21.9164	25.3047	25.1224	22.2422	23.3012	1.64102	0.0315016	-0.199963	0.780358
	ADPGK	Q9BRR6	ADP-dependent glucokinase	7	7	27	54.088	134.03	32				24.7632	26.7538	26.8577	24.5643	24.815		24.1408	24.8233		26.7213				24.9828				25.1404					-0.322331	0.750925
	ADPRHL2	Q9NX46	Poly(ADP-ribose) glycohydrolase ARH3	12	12	46.3	38.946	82.369	108	6	19;21		27.8312	28.4415	26.3901	26.5664	25.7612	25.3605	26.0589	26.9375	24.6406	26.6788	26.7438	26.5581		26.0181	26.7568	26.599	26.1149	27.7003	25.7945	25.1931	0.0801489	0.254424	-1.06283	0.479944
	ADRBK1	P25098	Beta-adrenergic receptor kinase 1	11	6	14.2	79.573	6.0435	20		514;670			22.9495	24.6039		21.771			21.5811		21.7965													-1.41928	0.599937
	ADRM1	Q16186	Proteasomal ubiquitin receptor ADRM1	11	11	32.7	42.153	227.23	81	31;109	213;405	21;34	25.7554	26.7259	26.9911	25.6906	26.3278	26.0121	26.4505	26.3622	26.3496	25.9837	24.9846	25.5608	25.7405	23.8596	26.2676	24.7722	26.1167	27.3367	22.3612	25.3045	1.03447	0.0188648	-0.0665218	0.769597
	ADSL	P30566	Adenylosuccinate lyase	15	15	43	54.889	56.324	49	26	9;12;19				25.4712	24.7314	27.0997	26.102		26.4216	25.9649	26.5119	25.1093	25.4147	25.0124	24.377	24.3717	24.8049	25.2028	25.0873			1.12073	0.00232448	0.482642	0.678312
	ADSS	P30520	Adenylosuccinate synthetase isozyme 2	18	17	37.9	50.097	96.473	160			164;173	28.0281	28.3704	27.4685	26.6569	28.363	27.8257	27.5028	27.6232	27.8011	27.8048	25.9159	25.4294	21.9925	25.6182	26.121	25.4282	26.4435	27.1994	22.4802		2.56353	0.000424555	-0.0658295	0.778543
	AEBP1	Q8IUX7	Adipocyte enhancer-binding protein 1	35	34	35.1	130.93	323.31	514	419;602;789			29.0316	29.7763	24.839	30.1248	27.7405	28.4564	26.9463	28.8777	29.8241		29.8572	30.4606	28.7278	30.2049	28.9407	31.7796	32.4102	29.8363	32.4409	30.3712	-2.10107	0.00505386	0.223653	0.780358
	AFG3L2	Q9Y4W6	AFG3-like protein 2	31	30	41.8	88.583	118.35	172			601;618	27.8397	28.529	27.1581	26.3343	29.6051	29.0921	28.4834	29.0075	27.9596	27.0969	25.4588	25.1279	23.8299	22.857	25.9463	25.0916	26.481	26.9694	22.1016	25.4142	3.18282	6.27874e-05	0.434719	0.707432
	AFM	P43652	Afamin	32	30	58.8	69.068	323.31	362				29.0123	28.4468	25.253	27.8779	25.7735	28.8845	25.6241	28.2896	29.7847	27.3433	28.6466	28.2272	30.6385	30.019	28.7124	30.6916	30.1801	28.1975	30.8994	29.0372	-1.89597	0.00407689	0.712523	0.697647
	AGA	P20933	N(4)-(beta-N-acetylglucosaminyl)-L-asparaginase;Glycosylasparaginase alpha chain;Glycosylasparaginase beta chain	5	5	19.7	37.208	52.845	45	264			27.1796	22.8405	27.8331	25.9615	28.9967	26.3729	29.2758	26.0323	27.3972	26.0446	24.8557	23.3309		24.857		24.4399	24.8559				2.32553	0.010739	0.462322	0.749384
	AGK	Q53H12	Acylglycerol kinase, mitochondrial	17	17	50.9	47.137	239.78	98				27.692	28.294	27.8611	27.363	26.961	26.0479	27.3678	28.8459	27.3364	26.7416	25.9755	26.1853	26.9685	25.8842	26.9533	25.0394	27.0208	27.9865		26.6427	0.933722	0.0135703	-0.366298	0.694597
	AGL	P35573	Glycogen debranching enzyme;4-alpha-glucanotransferase;Amylo-alpha-1,6-glucosidase	36	36	32.7	174.76	130.64	94				28.5612	26.6204	29.299	22.389	24.9416		27.4945	25.0142		22.6728		22.936		24.9003				24.7076					-1.30174	0.70439
	AGO1	Q9UL18	Protein argonaute-1	18	7	28.6	97.213	12.92	36				24.6232		24.3299			23.5624	24.8423	25.8313		25.7581	25.3178	25.7373	25.5197	25.5721	26.4831	23.9961	24.9934	26.4367	24.2064	24.1315	-0.414888	0.135412	0.521982	0.713955
	AGO2	Q9UKV8	Protein argonaute-2	21	13	31.9	97.207	71.472	161				27.3624	23.5881	26.456	26.1887	27.3017	26.3541	27.5078	27.1299	26.4636	27.0745	27.5678	26.8557	26.7984	27.0162	27.898	26.6986	26.6632	27.7643	26.0823	26.6305	-0.454796	0.103181	0.726588	0.630573
	AGPAT1	Q99943	1-acyl-sn-glycerol-3-phosphate acyltransferase alpha	5	5	24	31.716	12.619	35				25.1125		24.1294	25.0166	25.1131	24.6324	24.4937	25.1779		25.24	25.1655	25.5434	24.8859	25.7047	25.3955	25.2116	25.0132	25.7513	24.7826	25.4442	-0.425349	0.0142476	0.0430942	0.781463
	AGPS	O00116	Alkyldihydroxyacetonephosphate synthase, peroxisomal	8	8	19.5	72.911	15.372	17					22.5294	24.2174			25.0802	24.5506	25.2603		24.9118											Absence/Presence	0	1.57735	0.28833
	AGR2	O95994	Anterior gradient protein 2 homolog	7	7	58.9	19.979	91.773	21					23.107	24.1529		26.5841	23.0803	28.2445		22.9022												Absence/Presence	0	0.127675	0.792396
	AGR3	Q8TD06	Anterior gradient protein 3 homolog	4	4	27.7	19.171	43.662	12				25.7462	25.0398			24.0154	24.1752			26.7538														0.530692	0.743149
	AGRN	O00468	Agrin;Agrin N-terminal 110 kDa subunit;Agrin C-terminal 110 kDa subunit;Agrin C-terminal 90 kDa fragment;Agrin C-terminal 22 kDa fragment	45	45	37.4	217.23	323.31	256				30.5909	29.9349	27.2224	28.8748	27.7565	28.8236	29.4074	26.8689	27.5333	26.039											Absence/Presence	0	-1.14147	0.568564
	AGT	P01019	Angiotensinogen;Angiotensin-1;Angiotensin-2;Angiotensin-3;Angiotensin-4;Angiotensin 1-9;Angiotensin 1-7;Angiotensin 1-5;Angiotensin 1-4	13	13	33.2	53.154	202.05	178				28.9017	26.9248	23.9822	26.1069	25.5258	28.4125	26.3421	28.0955	29.1915	25.2696	27.8374	27.1591	29.2676	28.8188	27.8599	29.5691	28.823	27.4665	29.3601	28.3646	-1.57737	0.010936	1.17396	0.616838
	AHCTF1	Q8WYP5	Protein ELYS	19	19	14.6	252.5	23.757	18		92;101;104;109;114;509;528;1184;1188;1198;1201;1205;1206;1216;1218;1222;1229;1232;1295;1297;1342;1343;1344;1513;1533;1541;2166				20.9467	26.4564	26.0412		20.6686	25.9166			28.6112						27.5253	23.1212					-1.1888	0.750143
	AHCY	P23526	Adenosylhomocysteinase	30	30	59.3	47.716	306.88	549	29;33;210		188	31.953	31.8358	30.7409	30.411	31.556	30.6727	30.879	32.0457	31.1611	30.8342	30.8123	30.6235	30.4003	30.503	31.1439	30.0014	30.5094	30.732	30.3246	30.8861	0.615296	0.00653254	-0.180791	0.738972
	AHCYL1	O43865	Putative adenosylhomocysteinase 2	36	19	67	58.951	170	315		2;84;85		29.6236	28.7887	30.4031	27.4216	28.6984	27.3223	29.5576	28.3844	28.1275	27.6521	27.5231	27.2001	26.0445	26.8201	27.4845	27.3921	28.3651	28.5961	27.1011	27.0413	1.24114	0.00422783	-0.7783	0.582778
	AHNAK	Q09666	Neuroblast differentiation-associated protein AHNAK	366	364	78.2	629.09	323.31	4379	77;502;571;820;859;1057;1060;1067;1096;1236;1418;1620;3032;3533;3536;4958;5550	38;41;93;106;107;110;115;135;176;177;210;212;216;218;220;332;490;508;511;564;566;570;572;698;793;819;845;1042;1068;1298;1452;1654;2580;2836;3360;3362;3411;3412;3426;3716;3724;4100;4386;4430;4486;4520;4766;4850;4908;4953;4960;4993;4995;5031;5099;5110;5298;5332;5393;5397;5400;5448;5519;5552;5573;5577;5589;5651;5653;5731;5735;5737;5739;5745;5746;5749;5752;5762;5763;5780;5782;5784;5790;5793;5794;5796…	134;171;181;263;530;1066;1205;2132;2183;5183	35.7581	32.4326	33.5599	33.8346	35.1411	33.3586	33.899	33.549	33.2525	33.4631	33.9472	34.5529	34.4586	34.3952	34.464	33.6184	33.3851	33.1115	34.018	34.4654	-0.216792	0.178419	-0.64081	0.619842
	AHSA1	O95433	Activator of 90 kDa heat shock protein ATPase homolog 1	20	20	74	38.274	76.47	116				28.1123	26.7586	27.629	27.696	27.6182	27.0878	28.2233	28.1836	27.8989	27.6139	25.7644	26.3227	24.4871	26.4059	26.602	25.5003	26.0198	27.2331		25.4437	1.70672	3.83358e-05	0.23869	0.676989
	AHSG	P02765	Alpha-2-HS-glycoprotein;Alpha-2-HS-glycoprotein chain A;Alpha-2-HS-glycoprotein chain B	14	11	50.4	39.324	323.31	440	321	135;138;328;330;334	218	31.5376	31.6724	28.8651	29.7452	29.4533	31.1579	29.1296	30.8213	31.8113	29.7748	31.1943	31.1507	32.4752	31.7177	31.014	32.6191	32.089	30.6993	32.6984	31.5863	-1.32754	0.00401816	0.284263	0.749384
	AIF1	P55008	Allograft inflammatory factor 1	7	7	54.4	16.703	22.552	28		38;39		24.3516	26.9028	25.3791	25.3332	25.285	25.6145			24.1911	24.7779			23.8202	25.5407			24.0051	23.1199					-0.589188	0.649813
	AIFM1	O95831	Apoptosis-inducing factor 1, mitochondrial	37	37	71.5	66.9	323.31	410	171;469	116;118;268	109;189	29.9532	31.9683	30.6174	31.0589	30.0882	30.1172	31.248	32.059	29.57	31.2744	28.2922	28.4558	28.2205	28.3991	28.3658	27.8079	28.6966	28.8556	27.3068	28.421	2.51333	4.03494e-07	0.11656	0.778543
	AIMP1	Q12904	Aminoacyl tRNA synthase complex-interacting multifunctional protein 1;Endothelial monocyte-activating polypeptide 2	14	14	61.2	34.352	55.04	146			312	28.25	26.7288	27.1864	27.8332	28.8235	27.976	28.2936	28.4113	27.8746	26.5013	24.6927	26.851	25.5541	24.2743	27.3074	26.3809	26.281	27.8234	25.5815	24.2796	1.88529	0.000693571	0.046954	0.787839
	AIMP2	Q13155	Aminoacyl tRNA synthase complex-interacting multifunctional protein 2	10	10	54.4	35.348	139.19	132				27.9113	26.8104	27.5135	27.2759	28.1129	27.3437	27.7455	27.6709	27.7011	27.2899	26.9822	26.806	26.2142	26.597	26.9776	26.7394	27.1508	27.1602	25.9998	26.3449	0.840294	0.000175475	0.0254097	0.786706
	AIP	O00170	AH receptor-interacting protein	13	13	53.6	37.636	141.98	133			210	28.119	27.3939	26.5297	26.5792	27.1696	26.2679	26.2615	25.8052	26.3409	26.6498	26.0829	26.2393	24.2497	25.5631	26.44	26.0486	26.024	26.7752	24.9279	26.0953	0.86706	0.00861802	-0.893207	0.176441
	AK1	P00568	Adenylate kinase isoenzyme 1	17	16	76.3	21.635	323.31	283	125	178	21;88	30.3556	30.1898	29.3037	28.2771	29.2749	28.6538	29.303	28.3133	28.6606	28.4065	30.9881	30.7261	30.8578	30.3539	31.0581	29.4556	30.8759	30.3166	30.6493	31.1263	-1.56695	5.12296e-05	-0.812804	0.395203
	AK2	P54819	Adenylate kinase 2, mitochondrial;Adenylate kinase 2, mitochondrial, N-terminally processed	21	21	76.6	26.477	288.54	319				30.4319	31.5879	30.1393	30.3816	30.099	30.5779	29.8929	30.5447	30.1004	29.9063	28.6857	28.8215	28.3035	28.701	28.9961	25.9597	28.832	29.4026	28.1134	28.716	1.91305	3.72768e-05	-0.323522	0.626581
	AK3	Q9UIJ7	GTP:AMP phosphotransferase AK3, mitochondrial	14	14	67	25.565	210.29	197				28.8665	29.6288	27.683	28.0693	27.6339	27.9416	27.578	27.632	27.871	28.6563	28.2703	27.6976	28.4994	27.5397	29.2803	27.9627	26.971	27.1628	26.9506	28.4567	0.276908	0.141159	-0.440521	0.628258
	AK4	P27144	Adenylate kinase 4, mitochondrial	16	16	80.3	25.268	109.29	173				29.3525	31.0017	29.4954	28.1927	27.7677	29.2769	28.4189	29.0644		28.2602		21.0691	23.4399	23.7881	23.3996	23.845	22.6765	27.5147			5.30505	9.41807e-06	-0.406906	0.720866
	AKAP1	Q92667	A-kinase anchor protein 1, mitochondrial	8	8	13.3	97.34	38.094	12		107;108;150;151;429;445;590;592		25.7828	25.2003			23.3774						23.3943						23.176	24.4237					Absence/Presence	0
	AKAP12	Q02952	A-kinase anchor protein 12	128	128	77.5	191.48	323.31	932	502;653;1642	19;20;21;28;33;190;195;200;219;235;236;248;253;280;283;285;286;289;290;347;351;353;364;371;374;381;386;388;392;401;438;441;469;472;483;505;514;521;522;523;544;548;554;557;565;566;568;569;597;598;612;627;629;640;642;644;645;646;648;649;651;660;696;698;723;725;732;741;742;743;749;761;780;806;834;841;887;910;912;1116;1119;1225;1226;1264;1328;1331;1390;1391;1395;1457;1458;1483;1484;1497;1498;1512;158…	177;182;189;297;298;467;867;1274;1276	30.2475	26.1213	25.9111	25.7392	28.3179	26.1051	23.9989	26.6906	29.2832	25.1122	32.7628	32.3715	32.0645	32.1931	32.9106	31.3545	30.7775	31.7098	31.9678	31.8446	-5.24296	4.67121e-07	-1.02939	0.66767
	AKAP8	O43823	A-kinase anchor protein 8	10	10	21	76.107	174.6	27		323;328				24.0565	23.1701	24.1424		24.4043	23.5924		25.481	23.1474		24.8861					25.641		24.46			0.702915	0.622368
	AKR1A1	P14550	Alcohol dehydrogenase [NADP(+)]	18	18	78.8	36.573	323.31	499				31.0174	31.7627	29.9054	30.9506	30.1788	30.3837	30.0276	30.3282	30.6279	29.9942	31.2797	31.0454	30.9049	31.0574	31.2175	31.148	31.119	31.2281	31.019	30.8761	-0.571864	0.00505386	-0.490673	0.54142
	AKR1B1	P15121	Aldose reductase	28	28	88.6	35.853	323.31	647				31.3862	31.0477	30.7512	30.0475	30.2774	30.1637	29.8643	30.5782	30.2582	30.2591	31.7595	31.6559	31.8597	31.687	32.0507	30.9857	31.5686	31.9363	31.3566	31.4442	-1.16705	8.23573e-06	-0.477283	0.450436
	AKR1C3	P42330	Aldo-keto reductase family 1 member C3	13	9	56	36.853	293.67	129				30.5717	24.1749	23.097	23.7385		23.7255		24.2318	23.8293		27.6805	27.8083	28.2361	27.12	28.9676	28.9063	29.0425	26.738	29.1809	27.4207	-3.34314	0.0014838	-1.46669	0.697647
	AKR7A2	O43488	Aflatoxin B1 aldehyde reductase member 2	17	17	60.4	39.589	197.44	286		255		30.3091	30.7678	29.3477	28.8684	27.8919	28.1846	28.5101	28.8679	29.2728	28.5101	30.6379	30.1086	29.7636	30.2034	30.4699	30.3245	30.1338	30.1688	29.7605	30.1054	-1.1146	0.00142578	-0.767865	0.536563
	AKT1	P31749	RAC-alpha serine/threonine-protein kinase	16	12	48.3	55.686	195.96	70	134	122;124;126;129;308	39;297	26.5055	23.6845	28.2459	21.7606	25.0357	23.8262	26.6327	25.7424	26.577			25.4162	23.7638	26.2437	25.2321	23.9252	24.2041	26.3794		24.4049	0.388343	0.200547	0.648147	0.738972
	AKT2	P31751	RAC-beta serine/threonine-protein kinase	10	7	33.3	55.768	12.764	15		309;444;447		23.6924		26.6786		23.1669			23.6609	22.1451					22.3292				22.6225					-1.60965	0.644466
	ALAD	P13716	Delta-aminolevulinic acid dehydratase	29	29	91.5	36.294	323.31	238	1	214;215		25.524	27.7771	24.7146	25.9057	25.8637	23.4452	25.1782	24.2351	24.688	25.9691	29.5413	28.8552	29.2348	28.3795	29.1994	30.0371	29.9863	31.8084	27.819	29.0267	-4.05871	5.87358e-07	-1.25388	0.413878
	ALB	P02768	Serum albumin	116	108	93.9	69.366	323.31	12754	111;147;322;353;470;572	82;296;297;328	36;75;97;117;160;161;186;214;236;249;286;298;300;305;337;341;383;402;438;499;549;581;588;597;598	40.5005	39.6609	37.5614	38.4578	38.0043	39.8836	38.2284	39.2353	40.4524	38.39	39.4354	39.777	41.0558	40.4199	39.8141	41.0967	40.8465	39.8241	41.4771	40.2992	-1.36711	0.00236948	0.400991	0.723676
	ALCAM	Q13740	CD166 antigen	22	22	47.5	65.102	323.31	263			563;572;573	26.8729	28.8767	28.5761	26.4669	27.8398	29.0681	26.9748	29.8726	26.7943	27.9154	28.3196	28.5479	27.9727	27.0127	29.2423		26.7275	24.0299	25.445	28.3954	0.626528	0.126257	0.398537	0.731566
	ALDH16A1	Q8IZ83	Aldehyde dehydrogenase family 16 member A1	13	13	31.4	85.126	153.16	97				25.8217	27.0477	26.5566	26.1872	26.5173	26.9653	25.1727	27.4119	26.4498	25.9482	26.4701	26.5363	23.9876	26.41	26.8431	27.5685	27.2197	26.807	26.646	26.6396	-0.104948	0.237212	-0.0365192	0.789076
	ALDH18A1	P54886	Delta-1-pyrroline-5-carboxylate synthase;Glutamate 5-kinase;Gamma-glutamyl phosphate reductase	31	31	49.6	87.301	125.94	184		134;136		29.0689	26.1448	29.8607	28.7818	28.6598	29.1327	29.1922	29.4914	27.8117	24.9398	22.8234	18.9315					22.0915	23.1871					-0.389623	0.750399
	ALDH1A1	P00352	Retinal dehydrogenase 1	49	45	91.6	54.861	323.31	988	175;237;394;409	2;3;4;6;119	367;412	31.0143	30.9503	30.8112	28.9192	26.7133	29.6712	27.0858	29.0418	31.2145	29.6226	33.4438	33.473	33.2442	33.4983	33.71	31.9799	32.5102	32.5662	32.9999	33.3284	-3.57099	6.34744e-06	-0.354471	0.756514
	ALDH1B1	P30837	Aldehyde dehydrogenase X, mitochondrial	19	17	59.4	57.206	209.54	181				28.6179	27.8786	27.695	28.4555	27.8957	27.6205	27.2094	28.1067	28.2357	27.3391	26.6353	28.242	27.6769	27.6285	28.2083	27.1531	23.8571	27.7962		27.694	0.695249	0.0604428	-0.406271	0.512678
	ALDH2	P05091	Aldehyde dehydrogenase, mitochondrial	34	29	68.5	56.381	323.31	647	191;410			30.9434	30.784	29.8478	30.0842	28.6107	28.737	29.1852	28.6309	29.25	31.0371	30.8703	30.8821	30.5485	30.6154	31.1713	31.3533	31.0234	31.4101	29.9995	31.0567	-1.18204	0.0019622	-0.685993	0.604518
	ALDH3A2	P51648	Fatty aldehyde dehydrogenase	14	13	29.1	54.847	62.042	140				28.5128	27.4783	27.0304	25.311	26.5142	24.9007	27.2183	26.7922	25.486	26.0059	26.2676	27.4891	27.0385	26.6207	27.5675	25.843	26.2866	27.4725	23.5475	27.3868	-0.0269918	0.276919	-0.888759	0.562404
	ALDH4A1	P30038	Delta-1-pyrroline-5-carboxylate dehydrogenase, mitochondrial	11	11	26.3	61.719	72.013	70				26.2047	26.3979	25.6821	25.8541	25.1143	25.47	24.6292	25.7651	24.8294		25.7059	25.5269	25.8737	25.4203	25.7611		24.2476	25.4447		25.4227	0.124257	0.207806	-0.677212	0.405074
	ALDH5A1	P51649	Succinate-semialdehyde dehydrogenase, mitochondrial	21	21	47.1	57.214	320.53	176		146		28.521	30.0517	25.2415	22.578	27.2723	29.2289	27.0116	30.4646	28.1691	29.669	24.0821	20.5788	20.5955		22.5601	25.1949	26.614	28.1709	24.4104	24.6393	3.72673	0.00338187	2.17575	0.508356
	ALDH6A1	Q02252	Methylmalonate-semialdehyde dehydrogenase [acylating], mitochondrial	34	34	74.4	57.839	323.31	398		18;19		31.6519	30.4363	25.3424	28.381	27.9467	27.0811	29.0058	28.7061	27.7849	28.7321	30.3634	30.555	30.3528	30.0367	30.8366	29.4835	29.9438	30.5153	28.6549	30.4183	-1.60919	0.00805606	-0.489654	0.743162
	ALDH7A1	P49419	Alpha-aminoadipic semialdehyde dehydrogenase	34	34	67	58.486	323.31	535	261;402			31.3261	30.7906	30.4918	28.755	30.4789	29.8543	29.8476	30.4632	29.8069	30.1195	30.7242	30.8111	30.5111	30.9686	30.9975	30.7644	30.213	30.5526	29.711	31.0984	-0.441777	0.0456205	-0.350192	0.677489
	ALDH9A1	P49189	4-trimethylaminobutyraldehyde dehydrogenase	34	34	74.7	53.801	323.31	555	71		59;68	30.8462	31.7247	30.3064	28.9787	30.0074	30.1256	30.0748	30.1511	29.3621	29.4543	30.8287	30.9717	30.9494	30.7478	31.0641	30.8667	31.3226	30.9474	30.5715	31.03	-0.826845	0.00334986	-0.539096	0.610387
	ALDOA	P04075	Fructose-bisphosphate aldolase A	50	40	97.3	39.42	323.31	1305	165;233;251	36;37;39;46;269;272;343;356;360;364	13;14;28;42;99;101;111;147;153;200;208;312;322;330	33.7558	35.2147	33.4964	33.6229	33.936	34.7535	33.6849	34.25	33.1841	33.5044	33.4537	33.2476	33.1688	33.1502	33.4083	33.1184	33.0352	33.5558	33.1263	33.2822	0.685625	0.00283377	-0.129809	0.761425
	ALDOC	P09972	Fructose-bisphosphate aldolase C	28	18	79.4	39.455	323.31	238		36;39	111;147;200;208	30.3175	31.3264	29.3079	29.4513	29.7703	30.6685	29.8692	30.07	28.5074	29.3545	29.9702	29.7267	30.4212	29.5303	30.0137	29.0864	29.2145	29.6896	28.7095	30.2599	0.202099	0.171906	-0.340782	0.704017
	ALG10B;ALG10	Q5I7T1;Q5BKT4	Putative Dol-P-Glc:Glc(2)Man(9)GlcNAc(2)-PP-Dol alpha-1,2-glucosyltransferase;Dol-P-Glc:Glc(2)Man(9)GlcNAc(2)-PP-Dol alpha-1,2-glucosyltransferase	1	1	1.7	55.447	1.3993	14				21.1754	21.9913	19.5826		20.2084		22.0527	21.1745	20.2977	20.7009	19.9342		20.5705		21.4394		21.1318		19.3719	20.6726	0.377868	0.144406	0.317043	0.738964
	ALG2	Q9H553	Alpha-1,3/1,6-mannosyltransferase ALG2	11	11	32.2	47.091	20.033	38				23.9778	24.0524	27.1415	23.41	23.5689		23.5497	23.492	22.8798		23.957	24.1592	24.5687	23.8171	25.5245		25.1826	24.9346		23.2654	-0.417097	0.154804	-1.12295	0.598678
	ALG5	Q9Y673	Dolichyl-phosphate beta-glucosyltransferase	5	5	18.8	36.946	17.974	18				24.1164	24.1283	23.5484	24.7051		23.2929	23.4487	24.3036	23.6	23.0914					23.7257		24.712						-0.577235	0.441094
	ALOX5AP	P20292	Arachidonate 5-lipoxygenase-activating protein	3	3	19.9	18.157	3.2517	12				21.2213	26.398	26.0558	21.3968		27.0285				26.1527							20.4364		24.6042				2.82263	0.592463
	ALPL	P05186	Alkaline phosphatase, tissue-nonspecific isozyme	22	21	53.6	57.304	267.18	74		110;113					27.2584	25.7423	25.5765	22.4137	30.9125	28.1084									22.5135					0.252357	0.787839
	ALYREF	Q86V81	THO complex subunit 4	11	11	49.4	26.888	323.31	175	1;5;7		14	29.6517	29.0471	29.8405	29.4991	28.8157	28.91	29.6996	29.3327	29.3893	30.3727	28.4761	29.1807	29.0952	28.4048	28.6474	28.6975	29.0047	29.0565	28.8186	28.3332	0.684411	0.00108448	0.170054	0.727545
	AMBP	P02760	Protein AMBP;Alpha-1-microglobulin;Inter-alpha-trypsin inhibitor light chain;Trypstatin	16	16	50.9	38.999	281.54	293	182;241;243			29.8929	29.9618	27.875	29.0269	26.9533	29.9639	27.881	28.7057	30.3602	28.4219	29.8222	29.6684	30.5836	30.4227	29.6474	31.2284	30.8091	29.0153	31.2057	30.657	-1.40172	0.00313134	0.324576	0.743149
	AMPD2	Q01433	AMP deaminase 2	21	20	22.2	100.69	77.076	39		76;100;117;118;168;190		28.1316			26.8352			27.2554		27.5821	27.4288	27.6412	27.9437	28.6268	27.2296	28.1494		27.349	28.1545		26.3014	-0.227834	0.18086	-0.0613009	0.785203
	ANK1	P16157	Ankyrin-1	55	51	39.9	206.26	323.31	172		4;781;834;1428;1666;1671;1686;1688	801	24.8587	24.0788	23.7433	23.0826		24.9086			22.6204	30.4053	29.5331		29.0366	27.8041	24.8252					29.0062	-3.22708	0.0215227	2.03723	0.632813
	ANK2	Q01484	Ankyrin-2	85	78	28.6	433.71	323.31	359	839;854;3757;3788	10;31;34;838;840;846;886;889;896;898;901;903;907;1451;1455;1456;1459;1461;1674;1675;1732;1733;1736;1891;2640;2834;3474;3486;3718;3764;3765;3768;3776;3792;3793;3795;3797;3802;3803;3814;3816;3817;3818;3823;3833;3839;3840;3844;3845;3909;3947;3949;3952		26.1111	26.1392	24.3762	24.259	26.5695	25.8434	24.9856	25.3338	26.6447	25.6269	28.808	30.0289	26.918	28.9039	29.4874	29.6212	29.1113	30.5669	28.7957	28.4334	-3.47854	2.69928e-07	0.1959	0.752234
	ANK3	Q12955	Ankyrin-3	43	36	14.2	480.4	239.23	64		39;623;847;1459;4298;4342;4349;4350	495;587;3497	25.3403		23.5967	25.7409	25.9495	26.917	27.1797	24.4685	25.435	25.0742		25.4156	24.0527	24.9342	26.0025			22.4359		26.2252	0.678062	0.116352	0.65801	0.6655
	ANKFY1	Q9P2R3	Rabankyrin-5	28	28	30.5	128.4	284.49	138		448	858	27.8471		28.4963	24.4886	26.6047	23.6563	26.3688	27.2998	25.8472	23.7494	26.8263	26.2074	24.5793	26.4229	26.7613	25.7316	26.4386	27.531		25.9561	-0.23292	0.224788	-1.47487	0.568564
	ANKRD18A	Q8IVF6	Ankyrin repeat domain-containing protein 18A	7	3	7.5	115.6	0.98541	32	329			28.4515	27.7297	26.6596		28.204	28.5777		25.8918	26.9488	25.7497		27.1422	26.6175	26.8249	28.4702		26.6802	27.6166		28.1754	-0.0843903	0.256564	-0.969183	0.582778
	ANKRD28	O15084	Serine/threonine-protein phosphatase 6 regulatory ankyrin repeat subunit A	13	12	20.5	112.96	38.613	61				29.4795	30.259	28.8305	29.5884	27.6572	27.6158	29.3592	29.2934	28.6134	29.7116	27.5425	27.8367	27.9765	27.1273	27.2392	28.653	28.0607	25.1699	27.8878		1.54152	0.00180967	-0.244213	0.744284
	ANP32A	P39687	Acidic leucine-rich nuclear phosphoprotein 32 family member A	17	13	56.6	28.585	323.31	339		15;17		32.0546	31.9192	30.3035	30.8814	30.2105	30.2092	31.2217	31.0947	30.3939	31.0282	29.9482	30.1563	29.8067	29.8457	30.203	29.5808	30.1689	30.8009	29.8072	29.5043	0.949483	0.00101031	-0.284287	0.708065
	ANP32B	Q92688	Acidic leucine-rich nuclear phosphoprotein 32 family member B	11	9	38.6	28.787	98.831	108		244		29.8626	30.5199	29.504	28.8967	28.5139	29.2273	29.3977	29.1882	28.6544	29.5271	28.2008	28.4426	27.3928	28.0924	28.2267	28.1883	28.2354	29.2333	27.6159	25.8304	1.38332	0.000686682	-0.260445	0.697971
	ANP32E	Q9BTT0	Acidic leucine-rich nuclear phosphoprotein 32 family member E	11	11	56.3	30.692	323.31	118			65;99;101;113;116	29.5885	28.6232	28.7893	28.8397	28.3406	28.3075	29.0186	28.5867	29.7077	28.4058	28.1401	28.2097	27.3222	27.4225	28.173	27.7361	28.0589	28.2372	27.5956	27.3465	0.996584	0.000117224	-0.0310089	0.787655
	ANPEP	P15144	Aminopeptidase N	27	27	30.8	109.54	118.92	88		6		26.8781	27.6718		26.54	26.8082	26.7285	27.2662	25.509	27.3797	23.691		26.139			26.6284				26.3255	26.5559			-0.859617	0.622118
	ANXA1	P04083	Annexin A1	40	40	81.2	38.714	323.31	790	3;318	5;34;37;39;189;201	29;53;90;128;166;185;214;250;274	32.5184	33.2703	31.0194	31.874	32.1014	34.1811	31.5343	31.5679	32.4465	31.4739	32.3156	32.6882	31.509	32.1976	32.678	32.5306	31.632	31.8614	32.6077	32.0702	-0.0102993	0.280003	0.0840553	0.782634
	ANXA11	P50995	Annexin A11	23	22	44	54.389	323.31	428	354	229		30.5673	31.581	30.1607	29.9015	30.519	30.2935	29.9136	29.8145	29.3442	29.8386	29.9887	29.6027	29.2033	29.3871	29.5889	29.3102	29.417	29.3107	29.2452	29.4774	0.740255	0.00180587	-0.705029	0.331336
	ANXA2;ANXA2P2	P07355;A6NMY6	Annexin A2;Putative annexin A2-like protein	55	55	95.3	38.604	323.31	1468	240;292	2;3;12;18;19;22;24;26;92;127;163;164;184	49;104;115;148;152;212;324	34.8957	35.6169	32.3826	34.0419	34.4034	33.6093	33.7833	31.9889	32.8459	32.1494	33.7864	34.6007	33.6761	34.445	34.2917	33.6106	33.1574	32.5805	34.2094	34.1665	-0.280707	0.175461	-1.39273	0.343868
	ANXA3	P12429	Annexin A3	30	30	77.4	36.375	323.31	353				32.0598	32.2338	29.3647	28.8778	30.2123	31.8414	31.4989	30.5912	25.1517	30.2291			22.2255		23.1913				21.5266	25.7145			-0.687222	0.738347
	ANXA4	P09525	Annexin A4	40	40	86.5	35.882	323.31	606	17;147;258	12;125;127	28;253;259	33.62	32.2929	31.1652	29.8841	30.378	30.9917	30.4377	30.1072	29.4626	30.0661	30.934	30.838	30.4999	30.6259	30.8686	30.2952	29.8001	30.2	30.2963	31.0135	0.303409	0.162244	-1.25501	0.456237
	ANXA5	P08758	Annexin A5	45	45	93.8	35.936	323.31	1378	28;152;214;259;299	94	29;58;76;79;86;97;108;126;290;301;310	33.88	34.4508	31.7249	32.7082	32.5168	32.6775	32.3138	31.9494	32.6166	32.068	34.1559	33.9491	33.7336	34.1168	34.1008	34.0612	33.8045	33.6314	33.5881	33.7293	-1.19646	0.000485227	-0.731091	0.530511
	ANXA6	P08133	Annexin A6	87	87	88.6	75.872	323.31	2061	33;90;127;157;278;342;433;434;448;548;569	13;491;493;494	63;68;99;102;377;478;579;580;620;647	31.9291	32.6112	30.7628	31.6114	30.7539	32.1436	31.3313	31.7024	33.0119	31.4094	33.6744	33.4692	32.9774	33.5629	33.2618	33.9612	34.1733	34.2386	33.1486	33.4675	-1.86678	3.34178e-06	0.386034	0.667901
	ANXA7	P20073	Annexin A7	22	22	45.9	52.739	152.56	348	270			29.4172	30.3175	29.0854	28.7411	29.3087	29.1423	28.8654	28.7532	28.5395	28.7716	29.3776	29.4258	29.5212	29.6023	29.5399	28.993	28.9842	28.9504	29.1428	29.8442	-0.243948	0.0841334	-0.559584	0.38907
	AOX1	Q06278	Aldehyde oxidase	40	39	42.5	147.92	223.33	148														28.1246	28.0377	26.9172	27.678	27.4075	29.9629	25.721	27.6126	26.8818	27.9686	Absence/Presence	0
	AP1B1	Q10567	AP-1 complex subunit beta-1	43	25	52.2	104.64	75.308	103		9;10		26.2951	26.7974	28.836	27.1255	27.6194	27.0202	27.8248	28.1338	26.955	26.7927	25.3407	24.9357		25.0877	25.8486	25.0065	26.2525	26.0758		25.7193	1.80663	4.81163e-05	0.0106171	0.798772
	AP1G1	O43747	AP-1 complex subunit gamma-1	15	15	22.4	91.35	49.838	72			572	25.9357	25.2267	27.219	26.2728	25.6902	24.9692	27.2654	26.882	24.6684	24.8849	23.195	24.0939	24.7912	22.0691	24.9934	22.1012		25.6757			2.0558	0.00240293	-0.334867	0.733442
	AP1M1	Q9BXS5	AP-1 complex subunit mu-1	12	8	32.6	48.586	15.83	96				27.1366	25.9991	26.1094	25.2982	25.5312	26.2516	26.6216	26.2719	25.7099	26.3081	25.1905	24.8656		22.093	25.6213	24.9209	25.9805	25.3191		25.1009	1.23727	0.00617392	0.217707	0.713955
	AP1M2	Q9Y6Q5	AP-1 complex subunit mu-2	8	4	19.4	48.108	6.3905	10						24.8194		25.0864	24.5713	25.0462	24.6703															-0.190296	0.667901
	AP1S1	P61966	AP-1 complex subunit sigma-1A	4	4	25.3	18.733	89.055	26				24.2322		25.5283	24.4629	24.4834		24.4888	24.6867	24.4139					23.3672			23.2975						-0.146907	0.7465
	AP2A1	O95782	AP-2 complex subunit alpha-1	42	30	56	107.54	197.92	458		5	277	29.9198	28.2893	29.477	28.8162	28.693	28.7581	28.7728	29.1399	29.0066	26.0993	28.9789	29.088	27.1573	29.0634	28.8899	28.8463	29.253	29.643	28.5711	28.8363	-0.135526	0.225694	-0.683712	0.619842
	AP2A2	O94973	AP-2 complex subunit alpha-2	42	30	55	103.96	198.06	203		5		29.116	24.0045	26.385	26.615	27.4336	27.4498	28.1999	26.9398	26.2957	24.3705	25.7234	26.7243	25.1369	26.6668	26.9282	26.0034	25.5537	26.6599	26.3535	26.8096	0.425	0.150616	-0.0597046	0.792569
	AP2B1	P63010	AP-2 complex subunit beta	46	28	58.2	104.55	323.31	540	1	2;8	5	30.5466	29.0831	29.3858	29.4913	29.4143	29.2872	29.7057	29.4012	29.6651	28.9164	29.7131	29.7168	29.1636	29.6675	29.5764	29.5814	29.8851	29.8729	29.489	29.5234	-0.129262	0.144406	-0.189108	0.70439
	AP2M1	Q96CW1	AP-2 complex subunit mu	29	29	64.8	49.654	176.32	272			224;238;256	29.1652	27.6825	28.5697	28.4037	28.1264	27.6593	28.6872	28.4366	28.1661	25.6799	27.7983	28.3446	27.1336	28.1171	28.2392	27.4085	28.2716	28.6767	26.7566	27.9297	0.190078	0.19438	-0.663686	0.607894
	AP2S1	P53680	AP-2 complex subunit sigma	5	5	32.4	17.018	6.6329	43				26.5976	23.9423	25.9081	21.8712	23.1296	24.4518	24.034	24.3121			24.3897	23.9618	21.91	24.2946	22.9024		24.2255	24.3506	21.8649	23.1907	0.826352	0.0793554	-0.0237825	0.798772
	AP3B1	O00203	AP-3 complex subunit beta-1	28	23	30	121.32	96.128	207		276		30.5791	29.8647	29.709	29.1789	29.6846	31.071	30.9444	29.6753	30.0475	29.3233	29.4733	30.8115	28.8738	28.0838	30.1079	29.6499	30.082	30.4752	28.3514	29.8699	0.429907	0.0916704	0.409054	0.632813
	AP3D1	O14617	AP-3 complex subunit delta-1	24	24	28.6	130.16	144.72	121		95;106;112;113;632;634;636;658		26.7035		27.7866	26.3028	26.1907	23.356	27.7292	27.3925	27.6194	26.7027	26.1077	26.3487	25.5313	25.3889	25.5988	24.7574	25.8658	26.7888	23.5277	25.4466	1.10641	0.0260827	-0.18595	0.780358
	AP3M1	Q9Y2T2	AP-3 complex subunit mu-1	8	8	30.1	46.939	100.03	59				25.8779	25.142	26.1094	25.2966	25.837	25.472	26.5939	25.3843	25.878		24.2004	24.3305	24.6345	24.399			24.8226	25.3122		25.0585	1.05265	0.000343184	0.179491	0.725763
	AP3S1	Q92572	AP-3 complex subunit sigma-1	3	3	22.8	21.732	27.689	29				25.1938	24.3649	24.3337	24.754	24.2072		25.0341	24.4807	25.1446	24.5026	25.4374	24.4985	24.0382	24.7136	24.5661		24.1875	24.5717		24.2023	0.14149	0.163415	0.219792	0.665683
	APC	P25054	Adenomatous polyposis coli protein	18	18	10	311.64	31.474	27		105;107;111;987;1042;1044;1436;1567;2459;2469;2475;2835		26.0315	25.3975		24.5443	24.3729	26.848	25.8568		24.4824	26.1443	25.7579	25.7221	24.0609	23.8657	25.874	25.2755	27.8879	26.6374		26.6886	-0.292503	0.194124	0.746333	0.604113
	APCS	P02743	Serum amyloid P-component;Serum amyloid P-component(1-203)	15	15	57.4	25.387	323.31	361			162	30.0404	29.4398	28.1325	28.336	23.3415	30.864	29.5021	31.2104	30.3493	28.6138	31.5936	30.4085	31.9638	31.3428	31.0292	31.5591	30.7731	30.1814	30.8717	33.3861	-2.32796	0.00485149	2.2499	0.450436
	APEH	P13798	Acylamino-acid-releasing enzyme	31	31	64.2	81.224	323.31	286		185;187	129;131	28.0951	30.4297	30.1861	28.3586	28.5328	28.6415	28.0868	29.0217	27.8673	28.2243	28.183	26.2896	27.9874	27.6293	26.1243	20.4792	27.2381	28.2066	26.4568	27.5738	2.1276	0.00842509	-0.752134	0.536493
	APEX1	P27695	DNA-(apurinic or apyrimidinic site) lyase;DNA-(apurinic or apyrimidinic site) lyase, mitochondrial	22	22	78.6	35.554	323.31	653	270;271		98;103	33.057	32.3552	31.4198	31.5083	31.1279	31.3368	32.6271	31.3087	31.1438	31.9224	31.8224	31.9273	31.0994	31.2749	32.0609	31.6459	31.7301	32.1987	31.4195	31.2813	0.134667	0.191658	-0.225866	0.737242
	API5	Q9BZZ5	Apoptosis inhibitor 5	23	23	49.4	59.004	323.31	271		457;461;462;464		28.9363	28.7234	29.0481	28.6398	28.6314	28.7856	29.2311	28.5968	27.9183	29.2428	28.6323	28.3625	27.8053	28.2682	28.3463	28.321	28.5825	28.778	27.5699	27.9626	0.5125	0.00534672	-0.0408627	0.780358
	APIP	Q96GX9	Methylthioribulose-1-phosphate dehydratase	18	18	80.2	27.125	54.148	74		87;89				28.5982		27.9389	26.9739	27.9624	24.9263	25.21							22.9642	24.837						-2.00043	0.483873
	APLP2	Q06481	Amyloid-like protein 2	11	10	18.1	86.955	82.604	15			744;756		22.3063	25.3014		22.8173	22.0984				21.9111													-1.47025	0.614826
	APMAP	Q9HDC9	Adipocyte plasma membrane-associated protein	26	26	65.4	46.48	122.26	334	1	2		31.4556	30.9073	29.8601	29.2114	28.8482	30.2426	29.5006	29.1663	30.0969	29.4891	29.7293	29.5018	28.2712	29.4212	29.6679	29.658	29.6786	29.756	29.1543	29.3255	0.461434	0.0577037	-0.357419	0.701147
	APOA1	P02647	Apolipoprotein A-I;Proapolipoprotein A-I;Truncated apolipoprotein A-I	36	35	82	30.777	323.31	995	136		64;112;120;130;131;230;232;262;263	34.7551	34.263	32.3641	33.5794	32.8556	34.5294	33.0399	34.1216	35.5144	33.4929	34.0164	34.53	36.3993	35.2071	34.6592	35.8656	35.3612	34.175	35.7428	34.9832	-1.24246	0.00376165	0.576183	0.646685
	APOA1BP	Q8NCW5	NAD(P)H-hydrate epimerase	13	13	50	31.674	168.24	219				29.7362	31.044	28.5476	28.1966	29.0198	28.6278	29.1333	29.2114	28.0003	28.7791	28.8206	28.3593	28.933	28.4708	29.0133	28.1506	28.3817	28.6088	28.0492	28.4736	0.503535	0.0460577	-0.558466	0.629154
	APOA2	P02652	Apolipoprotein A-II;Proapolipoprotein A-II;Truncated apolipoprotein A-II	9	9	69	11.175	323.31	365		68	53;62;69;77	32.4319	31.8394	29.3066	31.0905	29.4484	31.9298	29.9747	31.6873	33.5821	30.7425	31.6539	31.8206	33.9555	32.7399	32.6639	33.4977	32.8711	31.581	33.172	32.6232	-1.45456	0.00611085	0.759914	0.66297
	APOA4	P06727	Apolipoprotein A-IV	31	29	73.2	45.398	218.75	477	390			30.8804	30.6859	27.1381	29.5653	28.6294	30.6225	28.8138	28.5439	31.3759	30.1022	29.4817	30.5616	32.3413	31.3888	29.4556	32.1991	31.8056	29.607	32.1781	30.8529	-1.35143	0.0148775	0.511872	0.721846
	APOB	P04114	Apolipoprotein B-100;Apolipoprotein B-48	162	158	45.6	515.6	323.31	1375	278;1189;2042	283;291;1563;1566;1569;4048	1202	30.6225	29.0177	29.7408	29.8691	24.3526	31.2177	29.9517	29.9161	31.2125	27.4458	30.4803	29.3942	31.9935	30.694	30.2283	31.3933	30.2877	29.6319	30.6534	31.1017	-1.25117	0.041469	1.22823	0.648932
	APOBEC3C	Q9NRW3	DNA dC->dU-editing enzyme APOBEC-3C	6	5	44.7	22.826	24.488	75				22.9287		28.1478	24.3065	26.3623	25.374	26.4707	26.827	24.1066	24.1022	25.0851	25.4214	22.2947	25.6855	24.0293	21.897	25.8292	26.2387		21.1338	1.22345	0.0695975	-0.0602087	0.794404
	APOBEC3D	Q96AK3	DNA dC->dU-editing enzyme APOBEC-3D	4	2	14.2	46.598	2.1547	22				23.7045	26.2764	25.3522	24.5367	27.0585	25.4205	25.1926	24.7295	25.1351	26.4755	25.1702	25.9233	24.1754	24.0983	25.2864	24.5412		25.2426	23.8017	25.5608	0.521486	0.084976	0.00496368	0.800039
	APOBEC3G	Q9HC16	DNA dC->dU-editing enzyme APOBEC-3G	8	8	20.8	46.407	2.5132	49		106		30.3316	29.7195	29.2398	28.5484	28.122	29.1542	28.1055	28.2423	29.036	26.9998	27.8229	28.0572	27.62		28.119	27.7217	28.452	29.0211	28.2358		0.618691	0.0485348	-0.884677	0.485067
	APOC1	P02654	Apolipoprotein C-I;Truncated apolipoprotein C-I	9	9	42.2	9.3318	23.04	103	64		38;47;56;63;74	28.7936	28.0405	26.7781	26.9302	26.1194	30.1121	27.1669	28.1381	29.3455	28.1259	28.2481	28.6738	30.792	29.0352	28.4251	29.6723	26.9349	27.7744	29.5919	29.7671	-0.93646	0.042524	1.24536	0.450436
	APOC2	P02655	Apolipoprotein C-II;Proapolipoprotein C-II	4	4	49.5	11.284	182.43	37				25.9977	25.5853	25.8138			25.8497			28.4492	24.2166		25.2587	28.0337	26.1583		26.9943	23.7284		26.9883	28.097	-0.480131	0.187465	0.372895	0.76233
	APOC3	P02656	Apolipoprotein C-III	7	7	56.6	10.852	260.79	103			44;71	28.7177	28.3864	27.2991	26.7919	25.2661	28.3897	27.3359	27.9312	29.5152	27.993	28.9825	28.2284	30.6697	28.4601	27.9401	29.9935	28.2817	26.7864	29.4613	29.5126	-1.06901	0.0263851	0.940751	0.562024
	APOD	P05090	Apolipoprotein D	6	6	30.2	21.275	32.034	86	177			27.8489	25.7171		26.3748	24.961	27.4433	26.5813	26.4513	27.8085	26.5212	26.8114	27.3117	28.6046	27.9209	27.0134	28.2563	27.0736	26.9629	27.8912		-0.904271	0.0171263	0.735682	0.601995
	APOE	P02649	Apolipoprotein E	21	21	66.6	36.154	323.31	245	143	147;148	260	28.6474	28.2566	28.2735	28.433	28.3222	29.2906	27.8919	27.1779	28.7103	28.6693	28.4438	27.5984	29.7908	28.9073	27.6998	28.708	25.2822	27.5095	29.8443	30.9427	-0.105409	0.251915	-0.0385559	0.786706
	APOF	Q13790	Apolipoprotein F	4	4	22.1	35.399	89.868	36		323		25.1418	25.6929		23.5127		27.6501	23.6924		25.3414		24.8152	24.7544	26.1984	25.678	25.2588	25.4964	25.2283		26.2406	25.4689	-0.28798	0.195	0.778837	0.725711
	APOH	P02749	Beta-2-glycoprotein 1	14	14	48.4	38.298	323.31	509			343	31.8676	31.1988	27.8327	30.6494	29.0013	32.1216	30.0026	30.832	32.0859	30.4021	31.2509	31.3782	32.2019	31.2956	31.1954	33.1128	32.7167	30.8313	32.8893	30.9615	-1.18395	0.0180852	0.978902	0.604518
	APOL1	O14791	Apolipoprotein L1	9	9	30.9	43.974	172.12	29		307;311;314		25.0077		25.0992	24.0847		26.164	23.1005	24.497	26.3697	24.1832	24.9941	26.7334	26.4545	25.5849		25.7155	25.1743		25.0279	24.9832	-0.770231	0.0494598	0.132314	0.780358
	APOL2	Q9BQE5	Apolipoprotein L2	10	10	42.1	37.092	54.691	30			193			27.6128	26.3112	25.2275	27.0521		26.0028		26.0677	25.8677			24.9831	24.0542			24.5121					-0.00965309	0.799605
	APOL6	Q9BWW8	Apolipoprotein L6	1	1	2.6	38.127	0.76508	7				28.1116		28.0666	27.541			27.3526	27.6822	27.5787									27.4668					-0.368559	0.485067
	APOM	O95445	Apolipoprotein M	5	5	35.6	21.253	17.556	42				27.2523	27.0754	26.5378			28.1274		27.2611	28.1355		27.8243	28.0852	29.9595	28.1312	27.5189	28.8247	27.8895	28.8932	28.7299	26.9419	-0.881593	0.0233007	0.886136	0.358748
	APOO	Q9BUR5	Apolipoprotein O	5	5	28.3	22.284	265.27	53				25.8742		25.9846			25.506	23.9506	26.7634	24.6336			24.6084	24.2643	24.3187	25.0187		23.7047	24.7363		23.8956	1.08826	0.014644	-0.716019	0.686423
	APOOL	Q6UXV4	MICOS complex subunit MIC27	8	8	38.1	29.159	18.879	60				25.967		26.8952		25.6814	26.2462	25.6565		24.5661	24.6998	24.1768	24.1182	25.3148	23.8578	25.4316	22.0187	24.5129	26.3614		23.8206	1.27175	0.0185302	-0.889027	0.516377
	APPL1	Q9UKG1	DCC-interacting protein 13-alpha	26	25	55.7	79.663	323.31	168		401;403;689;693		26.6471	27.3071	28.152	26.2968	26.9208	27.0749	25.3416	25.1815	26.9413		27.1282	27.4575	26.2512	27.4208	27.6391	26.3974	26.9898	26.8156	27.0896	27.0228	-0.369735	0.104333	-0.929945	0.485067
	APPL2	Q8NEU8	DCC-interacting protein 13-beta	12	11	28.9	74.493	33.272	27				27.9795		24.4981		24.1071		24.9934	24.0739	24.3845		22.6829	24.8346	24.4226		23.4238		23.9784				1.13762	0.0687028	-1.0443	0.676989
	APRT	P07741	Adenine phosphoribosyltransferase	17	17	92.2	19.608	323.31	298		66		30.5071	31.9513	29.6151	29.5396	29.5967	28.5849	29.9167	30.4297	29.9265	30.3981	30.0215	29.6943	29.7252	29.7651	30.0108	29.2811	29.4926	28.8039	29.5159	29.7307	0.442461	0.0656112	-0.390808	0.697971
	APTX	Q7Z2E3	Aprataxin	6	6	27.5	40.74	23.191	13	15	7;132		23.0028		24.2556	21.7913		23.9561		23.1872	24.0134	21.4618		22.631			23.9204		22.8065	25.8828					0.138064	0.78105
	AQR	O60306	Intron-binding protein aquarius	7	7	8	171.29	33.251	20				25.103		24.2736			23.942	24.1855	23.963					23.5813	22.2825			21.7671	25.1499					-0.658156	0.473247
	ARAF	P10398	Serine/threonine-protein kinase A-Raf	10	7	23.6	67.585	61.945	6	1	15;20;181;186;212;213;215;222;223;224;253;257;259;582		24.4126		24.4904			21.8408	23.3446	23.7952															-1.45798	0.486989
	ARAP1	Q96P48	Arf-GAP with Rho-GAP domain, ANK repeat and PH domain-containing protein 1	20	20	21.7	162.19	180.47	64		229;231		26.2508	24.9168	25.8418	26.5139	27.4444	24.048	24.2967	26.1177	23.8721	22.3179	21.1429		21.8691			21.6275		22.0686					-2.06305	0.168928
	ARCN1	P48444	Coatomer subunit delta	36	36	62.8	57.21	269.2	379		195;196	323;336;448;450	29.6292	29.1801	29.2764	29.2678	29.841	28.4151	29.4256	28.9794	28.9551	28.787	27.3913	28.0152	27.1814	27.8976	27.9976	28.3667	28.5692	28.4231	27.7418	27.5619	1.26105	8.65421e-06	-0.526455	0.221579
	ARF1	P84077	ADP-ribosylation factor 1	17	3	86.2	20.697	323.31	554	110;134		142	31.6092	32.4519	31.1722	31.0274	31.3723	30.9748	31.3768	31.5113	30.964	31.0324	30.9772	30.3837	30.2784	30.73	30.7317	30.5793	30.418	30.5511	30.2857	30.396	0.816107	0.000108818	-0.354762	0.569107
	ARF3	P61204	ADP-ribosylation factor 3	16	2	81.2	20.601	37.551	9	110;134		142	26.5802	26.5226	25.772	25.776	25.8222		25.6525	26.3771													Absence/Presence	0	-0.0798201	0.776109
	ARF4	P18085	ADP-ribosylation factor 4	16	11	88.3	20.511	323.31	200	110	147	142	29.0698	30.1449	28.9881	28.9686	28.9953	29.1168	28.5598	28.3892	28.9373	27.6137	28.4157	28.1631	27.0077	28.1298	28.0308	28.959	28.5093	28.5893	28.091	28.084	0.680367	0.0102623	-0.709974	0.374616
	ARF5	P84085	ADP-ribosylation factor 5	15	9	81.7	20.529	173.1	132				28.9233	28.8265	28.9824	28.3255	28.7364	27.5263	28.4076	28.0932	27.995	27.6739	26.7621	26.9387	26.6842	27.5522	26.9924	27.4563	27.3679	27.5101	26.8738	26.4444	1.29082	1.19808e-05	-0.81961	0.0263438
	ARF6	P62330	ADP-ribosylation factor 6	10	10	70.9	20.082	101.44	88			58;69	26.7236	27.356	28.1109	26.3024	26.9408	26.5693	27.2467	26.4516	24.3173	25.6494	26.4323	24.4108	24.5362	24.527	26.2315		23.1883	25.6344	25.5231	25.7597	1.42867	0.00555657	-1.03989	0.450436
	ARFGAP1	Q8N6T3	ADP-ribosylation factor GTPase-activating protein 1	19	19	57.6	44.667	141.1	78		144;150;343;345;346;348;361	114	26.753	25.686	26.18	26.5055	27.5228		25.1507	27.1463	23.2001	23.8706		25.019			25.1528		22.8156	24.6508					-1.68753	0.395203
	ARFGAP2	Q8N6H7	ADP-ribosylation factor GTPase-activating protein 2	20	19	50.5	56.72	168.21	61		140;146;240;337;338;368;432;433	24	26.6295	21.7755	26.4953	24.1951	26.8911	25.0746	27.8024	25.6148	21.3102	24.1032	23.2701					21.965	20.9929	24.1714					-0.416276	0.762771
	ARFGAP3	Q9NP61	ADP-ribosylation factor GTPase-activating protein 3	9	8	24.2	56.928	42.018	15		143					25.6071	25.314	24.4982	23.8265	24.4206	24.7064												Absence/Presence	0	-1.09762	0.158238
	ARFGEF1	Q9Y6D6	Brefeldin A-inhibited guanine nucleotide-exchange protein 1	33	24	24.1	208.76	89.375	29		48;52;62;290;664;679;1079;1555;1569				24.4875	23.2419	25.7986	24.5976	25.5774	26.3113							23.5381								0.986105	0.626853
	ARFGEF2	Q9Y6D5	Brefeldin A-inhibited guanine nucleotide-exchange protein 2	40	31	28.3	202.04	323.31	69	1;9	4;6;8;12;214;218;227;276;277;348;614;616;617;620;621;623;624;628;1499;1511;1513;1514;1528		24.6722		26.7214	23.1941	27.7583	23.3339	26.6134	27.2303	22.7667	24.8909								23.7501					-0.619443	0.738972
	ARFGEF3	Q5TH69	Brefeldin A-inhibited guanine nucleotide-exchange protein 3	6	6	4.9	240.65	242.56	15				27.5913	26.3008	28.0332		25.5833	29.156	27.0732	26.3753		28.0345											Absence/Presence	0	0.782597	0.649813
	ARFIP1	P53367	Arfaptin-1	14	14	55.5	41.738	323.31	77		36;39;76;79;81		25.1381	25.6398	27.0845	25.6567	28.0394	25.0059	27.1174	25.6035	24.9765	24.9222	24.6443	25.8728	25.2666	24.5463	24.9021	24.07	25.3816	26.2585			0.800602	0.0434824	-0.786573	0.604113
	ARHGAP1	Q07960	Rho GTPase-activating protein 1	32	32	85.9	50.435	323.31	371	299	44;47;49;50;51;223	31;48;212;218	29.5398	30.458	29.5991	29.7336	29.7893	28.6078	29.9109	29.2588	29.0336	28.9123	29.3312	29.3615	29.5924	29.8559	29.748	29.5544	30.0863	29.6032	29.1541	29.8789	-0.132253	0.169563	-0.679286	0.237364
	ARHGAP17	Q68EM7	Rho GTPase-activating protein 17	17	17	40.2	95.436	57.752	27	503	161;162;575;625;674;676;679;682;701;702;704;743;751;753;759;762;763		23.946		23.0992	24.7078	24.6354		25.5761	25.346	24.7653					24.5303			24.555			24.938			1.13206	0.348849
	ARHGAP18	Q8N392	Rho GTPase-activating protein 18	10	10	19.8	74.976	80.96	20		66;69				24.1532	24.7196		24.7765			24.5846			24.141				24.7989	24.4768	24.4223					0.244123	0.695234
	ARHGAP21	Q5T5U3	Rho GTPase-activating protein 21	17	17	13.6	217.33	89.81	49	1202	474;476;856;861;880;923;1098;1491;1496;1499;1503;1668;1671;1741;1742;1860		23.7523		23.2165	23.3135	24.1522	24.0423	24.1827	23.859	23.2079	24.2479	24.9671	25.2993	23.5229	22.1925	24.0946		26.3214	25.7848	23.8387	25.3658	-0.823626	0.0408967	0.299337	0.623719
	ARHGAP22	Q7Z5H3	Rho GTPase-activating protein 22	12	12	22.2	76.778	32.778	24		209;346;393;394;395;578;583;587;589	289	22.4656	24.2503	21.7292	21.2139	21.1746	22.4111	22.7541		21.0739	20.9943	24.3902	25.8723	23.4875	22.9965	24.9088	26.7562	29.1516	28.1815	24.3553	25.5534	-3.55787	0.000226348	-0.358378	0.738972
	ARHGAP5	Q13017	Rho GTPase-activating protein 5	18	18	16.3	172.46	42.572	20		282;286;289;292;294;968;975;978;981;985;1171;1173;1176;1182;1184;1195;1202;1218		26.3947		25.0778		24.4455		24.4508		24.0108		24.4291				22.0062		23.6776	24.2758					-1.07522	0.582778
	ARHGDIA	P52565	Rho GDP-dissociation inhibitor 1	21	21	87.7	23.207	319.09	315	145	24;27;34	141;167	30.7102	31.4773	30.1513	29.8242	30.224	29.8481	29.4204	29.6874	29.8038	29.5166	30.3044	30.1419	29.8542	30.0354	30.3794	30.0038	30.1622	30.6063	29.9028	30.1172	-0.0844236	0.217493	-0.822162	0.180394
	ARHGDIB	P52566	Rho GDP-dissociation inhibitor 2	16	16	75.1	22.988	323.31	247	142			29.5701	30.8435	30.3467	30.5064	29.3883	30.576	29.1402	29.1984	28.761	30.5556	28.0188	27.6608	27.8094	29.4909	27.976	27.3509	27.2677	25.6617	28.5841	28.0604	2.10056	6.74905e-05	-0.484742	0.629154
	ARHGEF1	Q92888	Rho guanine nucleotide exchange factor 1	15	15	18	102.43	17.425	49				25.6262	24.6144	27.6357	24.0881	25.1105	24.7462		23.3832	24.3512	24.6569	23.3969	24.3985		23.7292	23.8232		23.6338	24.2283			1.04419	0.0302767	-1.13058	0.512193
	ARHGEF12	Q9NZN5	Rho guanine nucleotide exchange factor 12	19	19	18.6	173.23	323.31	24		296;309;341;343;344;635;637;703;1286;1288;1327;1330;1331;1389		25.3428		25.9356		23.4041	22.8122	23.2305	24.4971		24.5814	22.3573												-1.11385	0.571283
	ARHGEF2	Q92974	Rho guanine nucleotide exchange factor 2	40	40	46.1	111.54	239.31	61		151;152;163;174;177;645;691;695;886;932;940;941;945;947;952;953;956;960		25.3605		28.1384	25.7463	25.7525	24.5479	27.8806	26.676	25.2694	25.6138							23.1546						-0.251891	0.762771
	ARHGEF25	Q86VW2	Rho guanine nucleotide exchange factor 25	3	2	6.2	63.842	2.4042	21	248			22.8957	24.2787		22.5287				22.5487	23.545	23.8767	24.6716	25.601	23.262	24.5085	25.488	26.0756	26.4439	25.4399	24.1043	25.4952	-1.83005	0.00122931	0.0890776	0.783278
	ARHGEF7	Q14155	Rho guanine nucleotide exchange factor 7	16	13	24.7	90.011	119.97	27	517	153;249;518;528;529;534;694;703;704		25.7801		23.9655	25.2639	24.0312	26.165		24.7104				24.0683			24.6136			25.0389					0.677506	0.675707
	ARID1A	O14497	AT-rich interactive domain-containing protein 1A	32	32	24.2	242.04	279.81	66	362;1205;1220;1221	363;382;696;698;769;772;1182;1184;1204;1206;1214;1599;1600;1602;1751;1754;1755;1888;1891		25.5269		25.6092	23.8576	24.7068		26.2252	25.3871	25.1953	24.4499					24.579			24.5566					0.389204	0.697042
	ARID2	Q68CP9	AT-rich interactive domain-containing protein 2	10	10	8.7	197.39	6.6651	18				23.3141		23.9115	23.7297			24.5918			24.029							23.5144	23.4919					0.658648	0.460696
	ARID4B	Q4LE39	AT-rich interactive domain-containing protein 4B	13	13	11.1	147.81	124.34	12		273;274;275;276;295;296;666;675;680;790;793		24.7936		23.6405	22.0291					22.8562	23.553	22.1343		24.8941							23.3142			-0.283186	0.768002
	ARIH1	Q9Y4X5	E3 ubiquitin-protein ligase ARIH1	14	14	27.8	64.117	88.691	63			142;144;316;318;522	25.2501		26.5466	24.8509	25.8234	22.8315	25.883	25.1137	24.6469	25.6196	24.9594	24.7943	25.0686	24.6453	25.6005	22.5741	23.0907	25.3841	23.9158	23.9958	0.771088	0.0515748	-0.798826	0.604518
	ARL1	P40616	ADP-ribosylation factor-like protein 1	7	7	39.2	20.417	62.478	84			157;162	27.1489	28.4139	25.8852	26.1047	26.062	25.6175	27.1233	25.7705	26.2562	24.2014	25.7745	25.5242	24.0947	25.5231	25.1407	25.2319	25.7018	25.9973	22.2416	25.0945	1.22592	0.0137371	-0.929143	0.54981
	ARL2	P36404	ADP-ribosylation factor-like protein 2	9	9	38	20.878	15.865	30	1		71	24.7182	23.9767	25.2768	21.6111	24.6484	23.5379	23.5602	24.9411	23.8083	23.2242		22.7233		23.7149			25.3571	23.4978		22.483	0.375094	0.178951	-0.231893	0.756863
	ARL3	P36405	ADP-ribosylation factor-like protein 3	13	13	84.1	20.455	119.39	152				28.4926	29.3734	28.3692	27.7617	28.2022	27.1075	28.1696	27.8304	28.2986	25.3294	28.5949	28.6136	28.3364	27.8338	28.6141	27.9949	28.2238	29.123	28.3225	28.1099	-0.483234	0.0783646	-1.09272	0.442513
	ARL6IP1	Q15041	ADP-ribosylation factor-like protein 6-interacting protein 1	1	1	4.9	23.362	2.2627	39				26.3917	26.3577	26.4688	26.2287	26.6665	21.9799	26.3256	26.5508	25.9627		25.1571	25.9179	26.1727	25.4594	26.0558	26.1702	25.8059	26.0311	25.3612	25.8086	0.087415	0.254741	-1.21793	0.575344
	ARL6IP4	Q66PJ3	ADP-ribosylation factor-like protein 6-interacting protein 4	8	8	20.9	44.915	162.47	38		231;239;241;325;332		26.2091		25.3192	25.1847	24.5711	24.4677	25.8411	25.6255	24.7142	26.0072	25.182	24.5892	25.2087	25.2278	25.037	24.5913	25.7263	25.7118	25.1541	24.8392	0.199916	0.145687	0.0101318	0.798772
	ARL6IP5	O75915	PRA1 family protein 3	9	9	30.3	21.614	106.86	97	1;162		185	27.789	28.978	27.2641	27.7475	27.3376	28.307	27.4383	26.7044	27.5175		27.3811	28.3782	27.8047	28.0464	28.1491	27.8463	27.5344	27.6096	27.8884	28.0345	-0.191345	0.144939	-0.331418	0.690739
	ARL8A	Q96BM9	ADP-ribosylation factor-like protein 8A	13	6	57.5	21.416	269.06	80			141	28.4322	30.335	27.679	27.5903	27.64	27.2649	27.6794	27.0128	26.9116	27.5001	27.907	27.962	27.4026	27.7672	28.1083	27.3719	26.9331	27.8531	26.7962	27.7882	0.215547	0.178419	-1.06151	0.397021
	ARL8B	Q9NVJ2	ADP-ribosylation factor-like protein 8B	12	5	47.3	21.539	76.878	30			141	26.9547	27.8778	25.8658	25.814	25.5809	25.5415	25.8252		24.8792	25.2368	26.371	25.7154	26.0217	25.6917	26.315	24.792	25.0411	26.454	25.4614	25.9939	0.167161	0.202874	-1.04795	0.397021
	ARMC10	Q8N2F6	Armadillo repeat-containing protein 10	14	14	45.8	37.54	193.4	34		45;53	146;155;157;333;335;342	26.7889	25.6471	25.8226	25.3084	25.1416	25.9586	25.8027	25.3106	24.9416	25.1827	25.3789	25.4372			25.3782		24.855	25.2836		25.555	0.275866	0.0994113	-0.302493	0.660853
	ARMC8	Q8IUR7	Armadillo repeat-containing protein 8	4	4	10.5	75.509	23.603	13			663	24.7063		24.458	23.7632	23.7286			24.0099	24.4147							24.1818	23.6589	23.3166					0.0483241	0.785179
	ARMT1	Q9H993	Protein-glutamate O-methyltransferase	14	14	51	51.172	51.714	83				26.1244	26.1236	26.5177	25.8005	24.3782	24.1576	25.895	24.1688	28.0919	27.3654	24.1955		25.2156	25.8912	24.8617		26.4	28.1793		25.105	0.169681	0.241127	0.146856	0.780358
	ARPC1A	Q92747	Actin-related protein 2/3 complex subunit 1A	27	26	77	41.569	231.55	342				30.4798	29.7193	29.8469	27.6935	28.8223	28.3257	29.2823	29.7895	29.509	28.3501	28.9969	28.8058	28.5835	28.7264	29.1845	28.8325	28.9818	30.059	28.6964	28.862	0.208948	0.168064	-0.261025	0.738972
	ARPC1B	O15143	Actin-related protein 2/3 complex subunit 1B	25	24	72.6	40.949	323.31	423		310;311		30.8075	30.7764	31.2017	30.3004	31.0358	30.3213	30.9223	30.447	29.9893	30.0077	28.6063	28.0913	27.2854	29.588	27.7533	27.2983	28.6391	28.5958	28.0516	27.1638	2.47364	1.2847e-07	-0.486832	0.347302
	ARPC2	O15144	Actin-related protein 2/3 complex subunit 2	34	34	85.3	34.333	320.61	616	1			31.5511	31.4043	31.3487	30.7388	30.9913	30.2704	31.0044	31.2455	30.6486	30.6787	29.246	29.4531	28.9127	30.0933	29.4533	29.1685	29.6269	30.2734	29.0253	29.5632	1.50659	5.76213e-07	-0.437307	0.397021
	ARPC3	O15145	Actin-related protein 2/3 complex subunit 3	14	14	75.3	20.546	323.31	274	95			30.3808	30.6379	29.7617	29.9589	29.9852	29.4885	29.8059	29.7919	29.6141	28.9158	28.6582	28.8398	27.8454	29.4112	28.7638	28.6569	29.1219	29.5407	28.5659	28.57	1.03668	0.00017193	-0.62168	0.183724
	ARPC4	P59998	Actin-related protein 2/3 complex subunit 4	16	16	81	19.667	124.16	228				29.7526	30.3536	28.9446	29.4338	29.3363	28.9289	29.2386	29.1774	29.1395	28.5748	28.2036	28.137	27.9448	28.9893	28.2446	28.2388	28.6236	28.8128	26.6308	28.3182	1.07367	0.000578086	-0.552342	0.359897
	ARPC5	O15511	Actin-related protein 2/3 complex subunit 5	9	9	66.2	16.32	323.31	124			67	29.0467	29.913	28.505	29.1059	28.8004	28.8196	28.5606	28.5241	28.4934	28.5752	27.9497	27.7421	27.5136	28.3972	27.7605	26.1899	27.774	28.1437	26.402	26.8075	1.36636	0.000136314	-0.479622	0.393375
	ARPC5L	Q9BPX5	Actin-related protein 2/3 complex subunit 5-like protein	6	6	53.6	16.941	44.64	62				27.3579	28.4352	26.9573	25.783	26.5011	26.8658	26.9642	26.2805	25.8234	26.6136	25.7665	24.981		24.4959	25.5995	25.7339	25.8397	27.3313	25.1123	24.8047	1.2399	0.00283377	-0.497372	0.629154
	ARPIN	Q7Z6K5	Arpin	9	9	36.7	24.943	11.228	64				26.4714	27.067	25.4889		24.978		24.1113	24.9406			25.1544	25.7303	25.4457	24.2022	26.966	25.1467	25.7668	27.3681	24.732	24.6198	-0.00365779	0.284297	-1.47537	0.458378
	ARPP19	P56211	cAMP-regulated phosphoprotein 19	4	3	44.6	12.323	11.291	21		62;104;108		24.7161			24.3508	24.4019		24.4507	23.5283	24.2504	24.619	24.3725	24.4215			24.9829		24.785	24.8998	24.2421	24.2445	-0.233012	0.093657	-0.277538	0.655928
	ARRB1	P49407	Beta-arrestin-1	8	6	21.8	47.065	323.31	15	399	410;412				25.0928	24.7921				24.8337		25.164	26.3577												0.0563536	0.771997
	ASAH1	Q13510	Acid ceramidase;Acid ceramidase subunit alpha;Acid ceramidase subunit beta	23	23	52.9	44.659	272.6	202				30.431	30.674	28.6044	28.6063	29.1444	28.7809	30.0497	26.2898	28.3677	27.403	26.4676	25.1879	23.5273	29.1846	26.2091	27.3084	25.8327		24.5972	25.6338	2.84083	0.000666799	-1.31377	0.464466
	ASAP2	O43150	Arf-GAP with SH3 domain, ANK repeat and PH domain-containing protein 2	11	11	19.5	111.65	220.44	20	1;705	18;28;701;820;821;822		24.1106		24.5762		23.228		26.0375		22.8145														0.454387	0.756645
	ASF1A	Q9Y294	Histone chaperone ASF1A	4	3	34.3	22.968	41.831	12		165;166;172;175;176		26.5374		26.7131		25.5196		24.9163	26.0432		25.334								24.9049					-0.825533	0.510941
	ASH2L	Q9UBL3	Set1/Ash2 histone methyltransferase complex subunit ASH2	9	9	22.5	68.722	132.82	42				24.6724		24.3502	23.6884	24.4371		25.0389	24.418	23.534	26.2224	24.1309	23.8528			24.5239		23.6504	24.4916		24.0114	0.435022	0.0980488	0.516305	0.665683
	ASL	P04424	Argininosuccinate lyase	12	12	30.6	51.657	18.871	46				27.3696	27.7279	23.5212		21.7736	23.151	23.5015		24.6276			24.3187	26.4031	25.2295	25.8816	24.712	23.9195	24.8467	22.8096		-0.240461	0.240067	-1.33804	0.690232
	ASMTL	O95671	N-acetylserotonin O-methyltransferase-like protein	17	17	35.1	68.856	159.84	53		223;228;239		28.3718		27.8295		26.9595	27.9733	27.288	28.1831	27.5878		28.1547	27.8484		27.5781	23.5929	25.8949	26.5519	28.3117	25.938	27.4377	0.92983	0.0600505	0.037773	0.787839
	ASNA1	O43681	ATPase ASNA1	18	18	68.7	38.792	246.77	230				28.7725	28.7105	29.2757	27.1477	28.531	26.9869	28.7633	27.9864	26.9158	28.4751	28.0401	27.5399	27.9631	27.8102	27.5125	27.7843	27.61	27.8564	27.1207	27.554	0.477375	0.0476016	-0.661976	0.571828
	ASNS	P08243	Asparagine synthetase [glutamine-hydrolyzing]	15	15	35.8	64.369	26.343	41			478	23.6787		28.8016	26.7674		22.4727	23.1627	26.6197	23.1252												Absence/Presence	0	-2.57084	0.522299
	ASPH	Q12797	Aspartyl/asparaginyl beta-hydroxylase	29	29	47.2	85.862	323.31	349		14;15;22;114;115		29.5744	28.6415	27.2493	28.24	28.3129	28.711	28.2973	28.5164	28.7729	29.2774	29.6086	29.759	28.9206	29.4569	29.3822	29.2968	29.6592	29.6302	29.4437	29.311	-0.887501	0.000618297	0.311386	0.681067
	ASPSCR1	Q9BZE9	Tether containing UBX domain for GLUT4	7	7	21.5	60.182	10.118	16		500;502			26.0274		25.282	24.5871			24.7914	25.4884									23.6766					-0.158924	0.76754
	ASRGL1	Q7L266	Isoaspartyl peptidase/L-asparaginase;Isoaspartyl peptidase/L-asparaginase alpha chain;Isoaspartyl peptidase/L-asparaginase beta chain	18	18	71.1	32.054	323.31	117	1	16	289	30.6753	28.0997	27.256	29.3778	30.5642	28.5818	29.9356	28.5994		28.0963									26.8915				-0.391328	0.738972
	ASS1	P00966	Argininosuccinate synthase	48	48	89.6	46.53	323.31	653	1;181;186;252;377	3;6;17;18	101;209	31.3568	33.8861	34.2008	30.7755	31.4828	33.0676	32.3691	32.8941	30.4644	30.4793	28.1968	27.7642	27.4066	27.7175	23.9125	28.0343	29.2161	30.6608	28.6342	26.3825	4.3051	1.84519e-05	-0.485513	0.730527
	ATAD1	Q8NBU5	ATPase family AAA domain-containing protein 1	12	12	44.9	40.744	28.442	49		317;318;319;322		25.9005	25.1854	24.9125	25.2678	26.4884	25.4613	25.5418	26.7233		25.2343	24.143	24.0535			24.5554		24.2944	24.9958			1.22659	0.00155551	0.189216	0.743149
	ATAD3A	Q9NVI7	ATPase family AAA domain-containing protein 3A	33	11	48.1	71.368	272.29	135		632		29.5717	27.9318	30.603	28.4348	28.2398	28.3014	26.5409	28.4022	28.2562	28.4694	26.7769		27.0448	27.0648				24.2655					-0.962199	0.492977
	ATAD3B	Q5T9A4	ATPase family AAA domain-containing protein 3B	26	5	37.3	72.572	7.4742	18				26.6019	26.1066	28.0222		27.1622	26.1267	27.1231		25.95												Absence/Presence	0	-0.573336	0.642112
	ATG2A	Q2TAZ0	Autophagy-related protein 2 homolog A	3	3	3.3	212.86	9.7757	3		9;1629		23.8464		23.6525		23.3009																		Absence/Presence	0
	ATG2B	Q96BY7	Autophagy-related protein 2 homolog B	13	13	12.2	232.76	11.432	20		239;240;250;255;257;386;389;398;1579;1582;1583				26.1308	26.0839	25.0559	26.2523	24.9237	25.514	24.5608	26.6503									26.123	23.8346			-0.176659	0.762142
	ATG3	Q9NT62	Ubiquitin-like-conjugating enzyme ATG3	8	8	38.9	35.864	39.613	66				25.2545	26.6667	26.2591	26.8303	24.9345	23.8709	24.6779	24.821	25.0746	25.9893	25.1199	25.387	25.3197		25.6412	24.9032	25.0717	25.669	24.7262	24.5352	0.285314	0.145337	-1.10226	0.339716
	ATIC	P31939	Bifunctional purine biosynthesis protein PURH;Phosphoribosylaminoimidazolecarboxamide formyltransferase;IMP cyclohydrolase	38	38	80.6	64.615	323.31	715	210;312		66	31.2943	30.7284	29.6195	29.7653	30.6929	30.7381	30.336	30.6231	30.3752	30.4241	30.1636	29.828	29.7772	29.7758	30.1683	29.6857	29.8292	29.4816	29.4941	30.2506	0.614277	0.00219244	0.0792065	0.769597
	ATL2	Q8NHH9	Atlastin-2	14	13	31.9	66.228	74.414	21	55	23;24;27;38		25.2015	22.9155	25.1673		24.5971		24.6531	24.5818	25.1915			24.2746			24.5466		24.3125	26.2601					0.33842	0.736932
	ATL3	Q6DD88	Atlastin-3	23	23	54.7	60.541	315.82	297		535		28.7174	29.4674	28.8935	28.7095	28.7543	27.9177	28.3425	28.7318	28.3695	27.8086	28.2943	28.6142	27.0475	28.4669	28.3437	28.6698	28.9312	28.041	28.2874	28.4109	0.260522	0.0975508	-0.674386	0.124194
	ATOX1	O00244	Copper transport protein ATOX1	8	8	88.2	7.4016	73.715	43		50	60	25.6194	28.028	25.3994	25.7772	25.0038	25.3123	26.8741	26.4091	27.1979	26.3108	26.5486	25.5768	27.457	25.8214	24.9861	25.9982	25.6337	26.6796	25.0916	25.325	0.281408	0.162909	0.455285	0.690566
	ATP13A1	Q9HD20	Manganese-transporting ATPase 13A1	28	28	29.6	132.95	125.95	101		935		25.9519	27.3781	24.9817	27.1985	27.0185	25.4717	27.0076	25.915		25.787	26.0493	24.204	24.2868	25.3372	25.698	24.5222	27.3537	26.2715			0.8358	0.0451361	-0.460402	0.678926
	ATP1A1	P05023	Sodium/potassium-transporting ATPase subunit alpha-1	51	33	51.5	112.89	323.31	887	386	16;216;217	21;22;444;526;605;661;698	31.7762	32.0766	31.5285	30.6117	30.8703	31.0823	31.4574	31.2388	30.8098	31.0585	31.3503	31.5759	30.6783	31.0456	31.2122	31.1373	30.7779	31.104	30.7652	31.1907	0.16726	0.122248	-0.243301	0.66767
	ATP1B1	P05026	Sodium/potassium-transporting ATPase subunit beta-1	11	11	42.2	35.061	89.409	208	121			29.5277	28.4533	28.3774	26.9021	28.5915	28.4964	29.0849	29.1592	28.4363	28.7173	29.2687	29.5684	28.9383	29.1151	29.2008	28.6674	28.7929	29.1442	28.7525	29.0888	-0.479103	0.029179	0.408431	0.65099
	ATP1B3	P54709	Sodium/potassium-transporting ATPase subunit beta-3	15	15	65.2	31.512	79.911	61				26.4953	29.6916	29.14	27.6561	25.8345	26.9833	26.9524	26.2852	25.7457	26.2279	24.7695	25.1991	23.9651	23.8705	25.0177		23.9928		24.6132	25.4469	2.49186	0.000240042	-1.3246	0.461498
	ATP2A2	P16615	Sarcoplasmic/endoplasmic reticulum calcium ATPase 2	40	32	46.7	114.76	323.31	520	220;536	537;538;663		30.3519	29.7989	29.615	29.4202	29.5455	29.3241	29.8181	29.6773	29.1399	29.6783	29.1264	29.1582	28.5037	28.9333	29.3286	29.6172	29.9225	29.5793	29.264	29.1576	0.377821	0.0171911	-0.218769	0.620021
	ATP2A3	Q93084	Sarcoplasmic/endoplasmic reticulum calcium ATPase 3	12	4	15.6	113.98	1.7487	14	366	376;383;385;877;893		28.2326	26.6736	24.299		22.292				24.5684			25.1856	24.9105	24.3553	24.6835		24.6944	25.0395	25.1947	24.8811	0.345021	0.213035
	ATP2B1	P20020	Plasma membrane calcium-transporting ATPase 1	47	28	35.2	138.75	195.61	85	585;706;1183	587;596;1175;1177;1178;1184;1193;1203;1215;1216;1220	48;62;256;324;337;634;747;806;807	28.237	27.2833	27.275	24.5926	26.4245	23.9192	27.1747	26.5387	25.4214	25.0092				23.6932		24.2639	25.6322	25.9048		23.3117	1.62639	0.022306	-1.14983	0.552226
	ATP2B4	P23634	Plasma membrane calcium-transporting ATPase 4	58	40	45	137.92	323.31	434	1;14;255;263;694	13;17;328;1162;1165;1168;1181	75;252;314;337;561;564;709;735;742;794;795;1144;1156;1194	30.0431	30.6653	28.9046	28.5232	29.9609	28.8729	29.7317	29.3961	28.6877	29.0752	28.7743	29.1181	28.2645	28.9451	29.1446	29.0447	28.3791	28.6783	28.3908	29.0893	0.603174	0.0135012	-0.466682	0.619842
	ATP5A1	P25705	ATP synthase subunit alpha, mitochondrial	48	48	74.1	59.75	323.31	1156	51;105		175;230	33.5255	34.0609	33.5149	32.7017	32.4185	33.3101	32.8568	33.5398	33.187	32.7074	32.5597	32.549	32.4116	32.429	32.623	32.1553	32.7461	32.696	32.238	32.6481	0.67668	0.000905881	-0.12409	0.750743
	ATP5B	P06576	ATP synthase subunit beta, mitochondrial	36	36	81.1	56.559	323.31	1426	113;145;174;217;272;339;342;408;443;478;509	528	124;133;159;161;198;201	33.8016	34.2685	33.8674	32.99	32.774	33.5262	33.1095	33.8547	33.3943	32.8524	32.7452	32.9036	32.8072	32.7234	33.0019	32.5902	33.0013	33.0511	32.4714	32.8473	0.629599	0.00145873	-0.192863	0.722527
	ATP5C1	P36542	ATP synthase subunit gamma, mitochondrial	22	22	60.7	32.996	155.82	515	48;50;254;257	47		30.8676	31.0054	31.1026	29.8153	29.5863	30.6926	30.2465	31.0838	30.3829	30.1168	29.7723	29.6578	28.8978	29.3988	29.5815	29.3798	29.562	30.0166	28.2561	29.7405	1.06366	0.00031602	0.0290699	0.789955
	ATP5D	P30049	ATP synthase subunit delta, mitochondrial	3	3	17.3	17.49	26.062	65				28.5609	29.2234	28.5051	27.5687	27.365	28.5355	27.4759	28.5128	28.2048	27.9992	27.8112	27.5696	27.9189	27.3806	27.6506	24.6068	27.7416	27.7272	27.2287	27.1317	0.918419	0.0116798	-0.0989742	0.768053
	ATP5EP2;ATP5E	Q5VTU8;P56381	ATP synthase subunit epsilon-like protein, mitochondrial;ATP synthase subunit epsilon, mitochondrial	2	2	29.4	5.8068	1.3199	50				28.1152	28.4347	28.4353	27.8419	26.9402	28.4035	27.6102	27.1532	28.4008	25.7029	25.9926	27.0432	25.3354	26.738	27.176	26.9622	27.886	27.2908	27.7645	27.9157	0.693345	0.0408613	-0.499333	0.660853
	ATP5F1	P24539	ATP synthase F(0) complex subunit B1, mitochondrial	17	17	56.6	28.908	323.31	260				30.4182	29.8907	30.3222	29.5435	29.2839	30.1199	29.3629	30.1724	29.9033	29.4095	29.3202	29.0694	29.1494	29.1929	29.171	29.092	29.2762	29.5044	28.8741	29.0159	0.676071	0.00022117	-0.0981064	0.751998
	ATP5H	O75947	ATP synthase subunit d, mitochondrial	10	10	69.6	18.491	321.8	246				30.2014	30.349	30.1449	29.5268	29.2955	29.9602	29.6147	30.2713	29.7587	29.4619	29.2544	29.2391	29.1521	29.1399	29.2336	29.0525	29.5536	29.4307	28.9663	29.1306	0.643158	0.00015583	-0.0901901	0.750925
	ATP5I	P56385	ATP synthase subunit e, mitochondrial	4	4	62.3	7.9331	11.684	73				27.9029	28.1596	27.7723	25.3556	26.8687	27.8354	27.4953	28.2687	27.6289	27.6217	26.6301	27.063	27.4164	26.5001	26.4809	26.9039	27.2005	27.4876	27.0157	26.7296	0.548125	0.035638	0.55817	0.621369
	ATP5J	P18859	ATP synthase-coupling factor 6, mitochondrial	6	6	55.6	12.587	198.55	143				29.3126	29.2126	29.2162	28.5767	28.4928	29.0853	28.7519	29.3193	28.77	28.5692	28.3416	28.2695	28.3178	28.477	28.718	27.8447	28.5115	28.5449	27.7907	28.4311	0.605976	0.000472998	-0.063055	0.762771
	ATP5J2	P56134	ATP synthase subunit f, mitochondrial	5	5	50	10.918	20.622	101				29.311	28.5592	29.6668	28.2461	28.1182	28.9552	28.6908	29.0865	28.6081	28.3763	27.2522	27.1292	27.4414	27.4825	27.9967	27.9738	27.3582	27.5918	27.4377	27.1818	1.27729	3.12344e-06	-0.0369289	0.785203
	ATP5L	O75964	ATP synthase subunit g, mitochondrial	7	7	54.4	11.428	48.051	115				29.1756	28.6075	28.9451	28.3105	27.8716	28.9687	28.0273	28.8235	28.3423	28.4227	27.8712	27.7186	27.8826	28.152	28.2373	27.4302	27.9906	28.4492	26.7935	28.0673	0.69022	0.002376	-0.065184	0.772339
	ATP5O	P48047	ATP synthase subunit O, mitochondrial	16	16	66.7	23.277	241.83	230			51;73;84;90	29.7432	30.0723	30.0812	29.2187	28.954	29.7808	29.1959	30.1195	29.775	29.0735	28.8408	28.8775	28.7395	28.7455	29.0004	28.4944	28.8542	29.3085	28.4131	28.9135	0.782664	0.000187803	-0.0249008	0.789076
	ATP5SL	Q9NW81	ATP synthase subunit s-like protein	2	2	5.1	29.267	5.7817	44				26.388	24.8042	24.6679	21.6631	24.7193	26.7813	24.9112	24.5603	24.5635	24.9399		22.6619		22.6872	24.64		25.2694	26.3485		22.9551	0.706178	0.127231	0.70274	0.670893
	ATP6AP1	Q15904	V-type proton ATPase subunit S1	5	5	11.5	52.025	5.1749	10				23.4975		24.3416	24.0478	23.8904	23.4986	24.0977	23.9412													Absence/Presence	0	-0.0984964	0.749384
	ATP6V0A1	Q93050	V-type proton ATPase 116 kDa subunit a isoform 1	10	10	17.6	96.412	24.051	32				23.7446			26.0992		23.0234	24.8438								22.5688								-0.98831	0.721846
	ATP6V0C	P27449	V-type proton ATPase 16 kDa proteolipid subunit	1	1	11.6	15.736	3.09	6						23.8267	25.1286	25.3616		22.9326			24.2162													-1.19789	0.56143
	ATP6V0D1	P61421	V-type proton ATPase subunit d 1	8	8	34.5	40.329	27.46	38			265	24.8935	26.425	25.8746	27.706	25.2853	26.29	26.7985	25.8906	24.3988	25.351	24.8904	24.1467		24.8606		23.1054		24.4871		24.5226	1.55588	0.00295198	-0.291108	0.739531
	ATP6V1A	P38606	V-type proton ATPase catalytic subunit A	33	33	66.6	68.303	323.31	512			580	29.3375	31.0583	29.7347	29.5015	29.1981	29.6477	30.0487	29.4782	29.3029	29.5338	28.4539	28.4857	28.1883	28.9141	28.6291	28.0163	28.5592	28.7117	26.4441	28.5053	1.39336	0.000132548	-0.163772	0.738972
	ATP6V1B1	P15313	V-type proton ATPase subunit B, kidney isoform	22	14	58.7	56.832	92.381	76			182	25.4223	27.9694	26.308	24.6096	26.4314	26.8868	27.8627	27.9527	25.6113	26.3938											Absence/Presence	0	0.793336	0.610267
	ATP6V1B2	P21281	V-type proton ATPase subunit B, brain isoform	25	17	65.9	56.5	108.76	220			188	28.1504	28.9812	28.4337	28.2879	27.7528	28.1651	28.5864	27.5139	27.495	27.7613	27.3773	27.1857	27.5612	28.4954	27.3039	27.0273	27.529	27.5317	23.7301	27.0465	1.03398	0.014078	-0.416863	0.527077
	ATP6V1C1	P21283	V-type proton ATPase subunit C 1	15	14	43.7	43.941	147.05	87	1			26.5595	26.5996	27.4074	27.0912	26.9757	27.009	27.5521	27.0553	26.5364	24.8921	26.6146	25.8465		27.1969	24.0316			26.2981			0.770288	0.0614448	-0.31772	0.70439
	ATP6V1D	Q9Y5K8	V-type proton ATPase subunit D	4	3	30	28.262	48.751	13					26.0565	24.0097		23.1306		24.3209	23.9783		23.9509								23.7133					-0.315536	0.752486
	ATP6V1E1	P36543	V-type proton ATPase subunit E 1	14	10	59.3	26.145	29.794	84				25.9356	28.8512	27.9814	27.8884	26.9836	27.3809	28.2271	27.5015	25.683	26.0416	23.6067	25.0619		25.0799	25.0585	24.8194		26.1342	24.4959	25.3866	2.29204	0.000131088	-0.561196	0.667901
	ATP6V1F	Q16864	V-type proton ATPase subunit F	7	7	88.2	13.37	166.82	60				26.0827	28.0395	25.826	26.2742	25.4309	25.1392	26.1629	25.6789	25.9853	25.8416	25.057	25.1827		25.2855	24.7813	24.6011		25.4394	24.9619	24.8429	1.02714	0.00225412	-0.5691	0.59848
	ATP6V1G1	O75348	V-type proton ATPase subunit G 1	7	7	66.1	13.757	85.558	47		65;68;70;71		26.7456	28.416	27.9719	26.9942	25.3587	27.7007	28.3517	27.1425	26.7809	27.5486	25.3958	26.5727	26.6842	26.9597	26.4728	25.6429	26.2286	27.509	25.9002	25.9177	0.972723	0.00813196	0.407598	0.697971
	ATP6V1H	Q9UI12	V-type proton ATPase subunit H	11	11	27.5	55.882	269.7	64				25.1742	26.4795	25.7482	25.4371	24.8292	25.0056	26.0151	24.936	25.0602	24.8358	24.8586	24.2499		24.8155	23.4896			24.8269	23.4178	23.7263	1.15432	0.00127409	-0.363139	0.628258
	ATPAF1	Q5TC12	ATP synthase mitochondrial F1 complex assembly factor 1	9	9	29.3	36.436	17.966	29						28.2176	24.647	24.3071	24.1044		27.0732		25.7177											Absence/Presence	0	-0.0921574	0.792396
	ATPIF1	Q9UII2	ATPase inhibitor, mitochondrial	5	5	17.9	12.249	4.1716	15				25.7291	29.0096						27.0882	26.7062		25.4162					26.3277	26.8151						-0.472141	0.766331
	ATRIP	Q8WXE1	ATR-interacting protein	6	6	13.8	85.837	1.878	8		239		22.0833		20.7485					21.121		21.4831													-0.113855	0.780758
	ATXN10	Q9UBB4	Ataxin-10	19	19	49.7	53.488	120.61	116		12	262		25.3714	26.7278	26.6295	26.435	26.5402	24.7013	28.4096	26.6192	25.6174	25.2288	25.6193	23.7225		26.3183	26.1106	26.5599	28.2277	22.8504	25.6502	0.751511	0.0964949	0.0866022	0.785203
	ATXN2L	Q8WWM7	Ataxin-2-like protein	23	23	32.1	113.37	271.01	53	592	111;306;335;339;341;423;424;449;558;559;594;602;604;615;618;630;632;634;680;681;683;684		25.7688		25.8515	26.9451	25.8974	24.0842	26.7173	26.079	25.4307	26.6655				23.8843				24.2637					-0.320372	0.731566
	AVL9	Q8NBF6	Late secretory pathway protein AVL9 homolog	7	7	21.6	71.947	144	10		244;246;333		22.9695		21.8843		21.2372													21.0754					Absence/Presence	0
	AZGP1	P25311	Zinc-alpha-2-glycoprotein	20	20	56.7	34.258	323.31	248	80			29.9365	28.9302	28.079	27.7303	24.7216	30.3404	28.8845	29.8975	29.8506		28.1333	28.4587	30.3372	28.3802	27.6564	29.9704	29.6231	28.4184	30.2619	29.2707	-0.343209	0.193679	1.86373	0.450436
	AZU1	P20160	Azurocidin	9	9	51.8	26.885	123.67	51	63				22.4542		23.4121		31.5669	21.5406	25.3378		28.7736											Absence/Presence	0	3.87157	0.611936
	B2M	P61769	Beta-2-microglobulin;Beta-2-microglobulin form pI 5.3	5	5	49.6	13.714	52.9	131		83;86;87;88;91		29.9562	31.591	30.5758	31.6715	30.3948	31.3881	30.4213	30.5303	30.1772	31.5727	29.9642	29.398	29.6523	30.0898	29.8018	29.0344	28.8596	28.5792	29.8719	29.8049	1.32227	0.000128318	-0.0199306	0.795872
	B3GALTL	Q6Y288	Beta-1,3-glucosyltransferase	8	8	26.9	56.563	109.29	34					22.8087	23.3202						21.3764	20.6707	22.6601	24.6109	23.3772		24.9901	25.6552	24.6628	25.992	21.5973	22.3205			-2.04088	0.260473
	B4GALT1	P15291	Beta-1,4-galactosyltransferase 1;Lactose synthase A protein;N-acetyllactosamine synthase;Beta-N-acetylglucosaminylglycopeptide beta-1,4-galactosyltransferase;Beta-N-acetylglucosaminyl-glycolipid beta-1,4-galactosyltransferase;Processed beta-1,4-galactosyltransferase 1	10	10	34.4	43.92	66.868	57		73;74		21.8784	25.0061	28.3939	23.9209	22.7528	27.0328	27.4214	25.2917	25.2422	24.1486		21.4885		21.3652	22.1222	21.3857		22.5927	21.3979		3.38351	0.00145042	1.43692	0.608361
	B4GALT4	O60513	Beta-1,4-galactosyltransferase 4;N-acetyllactosamine synthase;Lactotriaosylceramide beta-1,4-galactosyltransferase	3	3	14	40.041	10.44	18					23.5755	23.3905					23.6953	23.9947						23.2069	23.1115	22.1794	24.5469		21.9554			0.362004	0.516523
	B4GALT5	O43286	Beta-1,4-galactosyltransferase 5	2	2	6.4	45.118	2.1733	19					24.0216	24.4438	23.8183	23.6232	23.4411	23.6541	23.402	23.8669	23.9066									23.7145				-0.322557	0.480315
	BABAM1	Q9NWV8	BRISC and BRCA1-A complex member 1	11	11	39.8	36.56	323.31	13	1	7;8;10;27;29;44;47;49;62;65;66			25.5868		20.5316	21.5607		22.3295			21.6932	21.2616						21.479						-0.548357	0.766331
	BAG2	O95816	BAG family molecular chaperone regulator 2	15	15	68.2	23.772	46.162	78			5;200	25.0677		26.7509	26.0131	26.4362	24.3228		26.1494	26.6409		27.9535	28.0773	27.0562	27.4126	27.2981	27.2951	27.3743	27.9281	26.498	26.9184	-1.4696	0.000600248	-0.362631	0.738964
	BAG3	O95817	BAG family molecular chaperone regulator 3	14	14	47.5	61.594	317.75	29		171;173;191;269;274;275;279;289;377;381;385;386			24.7314		24.803	25.7392		24.0554		25.2154	24.4857			25.6983		24.9905	25.2863		25.1781		24.8113	-0.354522	0.0996225	-0.505726	0.630573
	BAG5	Q9UL15	BAG family molecular chaperone regulator 5	10	10	28	51.199	40.351	31			251	23.0525		26.2318	24.6446	22.9281		24.5799	25.9653							23.9277								1.05832	0.669741
	BAG6	P46379	Large proline-rich protein BAG6	27	27	33	119.41	78.82	65	984	108;113;964;973;978	56	27.1914	25.7492	27.256	27.088	26.7	23.0336	24.9595	26.4599	23.8127		23.5506	23.4709			23.6101		25.0304	25.604			1.55239	0.0331184	-2.2305	0.14178
	BAIAP2	Q9UQB8	Brain-specific angiogenesis inhibitor 1-associated protein 2	20	20	43.5	60.867	37.314	60	1;9	4;6;13;17;325;452;453;454		22.764	27.0759	27.1846	26.5828	28.0127			27.4624	25.2201	23.2832											Absence/Presence	0	-1.00208	0.7045
	BANF1	O75531	Barrier-to-autointegration factor;Barrier-to-autointegration factor, N-terminally processed	14	14	77.5	10.058	98.428	308	1;15	2;3;4		31.2013	31.8337	29.806	29.5048	30.3103	29.5631	30.2844	30.4558	30.1016	31.0378	31.0793	31.2611	31.5363	31.1173	31.7771	30.2353	30.7192	30.9459	31.2482	30.4082	-0.622903	0.0210092	-0.242686	0.738347
	BANP	Q8N9N5	Protein BANP	1	1	2.3	56.494	10.186	16				21.9163		23.0832	20.3988		22.2044	21.9431	22.1626	21.7478				23.0308	20.6449	23.7936	20.8226	22.2601	24.0372			-0.509242	0.152135	0.215013	0.759588
	BAP18	Q8IXM2	Chromatin complexes subunit BAP18	8	8	77.3	17.9	65.646	13		96;146;150;161			25.1087	25.5881	25.3613	25.319		25.5188			25.9843								25.5729					0.407281	0.455274
	BASP1	P80723	Brain acid soluble protein 1	21	21	81.9	22.693	323.31	322		31;36;40;162;164;170;172;194;195;196	18;38;52;55	29.4032	31.0495	27.0196	29.9721	29.3435	29.4209	28.7916	29.1894	29.8233	28.5255	31.5447	31.0686	30.7338	31.1964	30.8463	30.6704	30.463	30.9555	29.8358	31.2528	-1.60287	0.000394241	-0.207453	0.762142
	BAX	Q07812	Apoptosis regulator BAX	9	9	48.4	21.184	78.392	81	20;38		58	27.8832	28.1687	27.0666	26.5231	26.1935	26.0771	26.7308	27.0394	26.2619	25.8202	25.9489	23.1113		25.6179	25.6222	26.2311	27.0511	26.4272	25.5661		1.07946	0.0169175	-0.78115	0.450436
	BCAM	P50895	Basal cell adhesion molecule	37	37	64	67.404	323.31	563	83;92;198;204;610	596;598;600;606;614;621	585	34.2046	34.4368	32.8159	30.7225	32.7949	29.8006	32.6805	33.1999	30.6956	30.1593	23.1622	22.0566	24.7234		26.2505				24.0209	26.3121	7.73008	9.04501e-07	-1.68775	0.450436
	BCAP29	Q9UHQ4	B-cell receptor-associated protein 29	5	5	19.1	28.32	22.733	39						25.2057	24.9482	24.9656		24.9122	24.4658	24.7123	24.4817	25.3895	25.9822	25.9874	25.7286	25.691				24.624	26.2291	-0.848599	0.00221138	-0.396825	0.244493
	BCAP31	P51572	B-cell receptor-associated protein 31	16	16	45.1	27.991	88.989	206	94	216	167	29.7706	30.9885	29.3305	29.6662	29.1573	29.5142	29.6209	29.4907	28.2316	28.9868	28.9227	29.2144	29.6582	29.404	29.551	28.4323	29.2248	29.0928	28.8559	29.303	0.309805	0.0890308	-0.613816	0.514625
	BCAR1	P56945	Breast cancer anti-estrogen resistance protein 1	6	6	13.6	93.371	6.4752	20		355;362		22.898	24.3456	21.3573	22.246	22.3458		24.2799			22.3017						23.3572	24.4033	23.5496		23.9518			0.652309	0.706192
	BCAS2	O75934	Pre-mRNA-splicing factor SPF27	10	10	65.3	26.131	62.252	69				27.2658	23.1589	24.3865	27.2813	27.7646	24.2169	26.7839	26.9846	23.5232	27.5322	21.9735	24.6984			24.5071	23.9606	24.3251	25.866	23.5738	21.8233	2.04881	0.0109159	-0.16322	0.78259
	BCAT1	P54687	Branched-chain-amino-acid aminotransferase, cytosolic	23	23	58.3	42.966	323.31	210	313;328		28	31.992	30.7722	28.6749	31.4451	30.7367	29.6831	32.3491	31.7879	27.4096	30.6436						24.6134				25.6392			-0.349519	0.75568
	BCAT2	O15382	Branched-chain-amino-acid aminotransferase, mitochondrial	20	20	60.5	44.287	165.67	148	304			30.376	30.1215	29.0751	26.8717	26.7747	26.4091	27.4099	27.3753	25.8981	28.759	26.8105	26.9241	25.5561	26.6557	26.8118	26.1123	27.5471	27.5527		27.1585	1.11495	0.0314605	-1.47351	0.485067
	BCCIP	Q9P287	BRCA2 and CDKN1A-interacting protein	8	8	44.9	35.979	135.35	47		281		24.8716	23.9926	25.8079	25.2718	25.7117	24.2309	24.9243	25.1015	23.7923	25.1567	23.9618	24.1043			23.6482		24.207	24.3331			0.835251	0.0128261	-0.49001	0.604113
	BCKDHA	P12694	2-oxoisovalerate dehydrogenase subunit alpha, mitochondrial	17	17	56	50.47	152.85	80		337;338;339;342;343;345;347		29.1645	25.4773	24.9247	24.8062	27.4402	28.1085	25.7252	27.1087	24.8496		25.6984	25.1486	23.7603	23.312	26.6262	23.6686	24.8188	24.978			1.64918	0.0157011	0.0854004	0.79132
	BCKDHB	P21953	2-oxoisovalerate dehydrogenase subunit beta, mitochondrial	12	12	40.8	43.122	76.181	84				29.2879	27.3347	23.359	25.2021	28.05	27.7638	25.8491	27.3629	26.1961		25.1183	25.8842	24.5897	25.5937	27.1259	24.9632	25.7384	26.814		26.7648	0.86815	0.0823137	0.146265	0.785203
	BCKDK	O14874	[3-methyl-2-oxobutanoate dehydrogenase [lipoamide]] kinase, mitochondrial	6	6	19.4	46.36	76.242	25	42	31;32;33			25.624		26.079	25.9041	25.4813	26.4195	25.903			25.3741	25.7703	24.9281	25.3536	25.7655	24.3904		26.5369	24.9033		0.524026	0.0456771	0.0655384	0.776482
	BCL2L1	Q07817	Bcl-2-like protein 1	4	4	19.7	26.049	4.9655	15			87	21.4332		23.6131	23.5272	24.4839		23.8663	23.5247		23.7794											Absence/Presence	0	0.459093	0.723676
	BCL2L13	Q9BXK5	Bcl-2-like protein 13	17	17	52.8	52.723	64.497	29		303;305;370;371;426;429;444			26.0539	26.8838	23.9029	27.9774	26.4539		25.2357							25.479			25.7152					-0.359725	0.766331
	BCL9L	Q86UU0	B-cell CLL/lymphoma 9-like protein	19	19	13.9	157.13	172.52	12		21;25;116;118;121;915;918;934;936;938;942;946;947;957;975;981;982;984;987;991;993;997;999;1004;1010;1478;1480;1483		26.3001		25.5108	24.8973																			Absence/Presence	0
	BCLAF1	Q9NYF8	Bcl-2-associated transcription factor 1	54	52	49.6	106.12	323.31	188		177;183;190;196;198;217;219;222;228;230;257;259;262;264;268;285;287;290;297;315;383;385;389;397;402;494;496;512;531;648;658;690;753;755;759;760;763;884		28.2932	25.4188	27.136	27.6571	27.4865	27.4462	28.1331	26.5822	27.3876	27.9692	26.7642	27.7224	26.9788	26.4708	27.2501	27.7769	27.0281	28.037	26.9922	27.0714	0.141801	0.207386	0.305302	0.727441
	BCS1L	Q9Y276	Mitochondrial chaperone BCS1	14	14	42.5	47.534	28.358	42				27.8894				23.9155		24.4443	25.3024	25.0712						24.8706			23.0388					-0.963159	0.721605
	BDH1	Q02338	D-beta-hydroxybutyrate dehydrogenase, mitochondrial	10	10	45.5	38.157	28.778	64				25.4701	26.0834	26.8533	23.7791		25.8972	24.5746	26.7501	24.8506	25.5528								23.6051					-0.0214333	0.798772
	BDH2	Q9BUT1	3-hydroxybutyrate dehydrogenase type 2	10	10	55.9	26.724	150.16	141			48	28.9981	27.3083	25.3369	25.0039	26.8153	27.6412	26.9737	25.0962	26.3412	24.1378	28.4795	28.184	28.3506	27.815	27.5665	28.6485	28.3649	28.4582	28.0674	28.3336	-1.86155	0.00100272	-0.654502	0.697971
	BGN	P21810	Biglycan	16	15	55.2	41.654	323.31	366	185;323			29.9373	32.1695	27.8089	31.1021	28.0872	30.0363	28.4568	29.8714	30.8305	26.5782	29.6526	29.1059	30.4921	30.4588	29.2492	30.6093	32.7658	30.0501	32.4545	31.4239	-1.13839	0.0476015	-0.666373	0.721605
	BID	P55957	BH3-interacting domain death agonist;BH3-interacting domain death agonist p15;BH3-interacting domain death agonist p13;BH3-interacting domain death agonist p11	5	5	35.9	21.994	77.231	47				24.7471	26.4384	26.7966	26.359	26.1871	25.7266	25.5962	25.8641	25.6366	25.8551				24.7789		24.0818	22.228	25.4137					-0.369937	0.628258
	BIN1	O00499	Myc box-dependent-interacting protein 1	16	16	37.4	64.699	257.18	85		296;298;303		24.8887	27.4726	27.129	26.4822	27.3605	25.543	26.1007	25.5058	25.9707	24.5447	26.187	26.0502	25.52	26.2249	26.4038	26.4771	26.1504	26.2405	25.0626	26.2839	0.0397512	0.266718	-1.13362	0.366407
	BIN2	Q9UBW5	Bridging integrator 2	16	16	44.4	61.874	214.24	16		259;272;277;280;357;391;395;398;429;435;436;438;440;444;446;447;454;456;458;461;462;498;500					24.4216	23.6241			25.341	25.5402		24.918		27.047		25.59	25.7508	26.671		26.9537				1.41773	0.372633
	BIRC6	Q9NR09	Baculoviral IAP repeat-containing protein 6	25	25	7.7	530.25	150.87	29		203;204;207;218;220;460;480;482;486;488;490;4224;4228	2270;2277			23.8882		22.3945	23.5203	25.672	22.5075	22.4785	23.6467								23.2034					0.423664	0.747526
	BLMH	Q13867	Bleomycin hydrolase	12	12	40.4	52.562	72.643	68				26.3703	27.7517	26.1475	26.228	26.4916	26.5545	26.5263	26.4127	25.6255	26.3058	26.3136	26.2472	24.5097	25.9176	26.0983	23.9913	25.914	26.5779		24.7714	0.847918	0.0133749	-0.312879	0.650045
	BLOC1S2	Q6QNY1	Biogenesis of lysosome-related organelles complex 1 subunit 2	4	4	45.8	15.961	37.078	17				24.8711	25.1786	24.8855	24.765			24.4718	24.7253		24.2245		24.4872	25.0543	24.7723						23.9148			-0.451207	0.234768
	BLVRA	P53004	Biliverdin reductase A	23	23	67.9	33.428	323.31	385	1		269	29.0916	29.6603	29.8922	28.0592	28.6055	27	29.176	28.3058	28.4026	28.2521	28.7307	28.6099	28.658	28.7192	28.6311	28.5778	28.5301	29.5249	27.8974	28.5536	0.00125332	0.284689	-0.834454	0.460696
	BLVRB	P30043	Flavin reductase (NADPH)	14	14	87.4	22.119	323.31	413	87;150;185		178	30.9347	31.5873	30.6961	30.0359	29.8051	30.6406	29.1782	28.9301	29.5257	31.7537	31.6619	30.9429	31.7284	31.6569	31.063	30.1853	30.4817	30.2539	30.1685	31.5098	-0.656506	0.0426115	-0.606191	0.633474
	BNIP3L	O60238	BCL2/adenovirus E1B 19 kDa protein-interacting protein 3-like	4	4	26.9	23.93	180.74	16		62;63;64;65;117;118;120;164;166;168			23.7196			23.1283		23.5558	23.1191				23.98		23.6273	23.9593			24.0572		23.9686			-0.0865135	0.776064
	BOLA2	Q9H3K6	BolA-like protein 2	7	7	82.6	10.116	110.66	91				26.3986	30.0945	28.1933	28.0574	29.1139	27.7267	26.907	29.7335	26.7425	28.2441	24.288			22.4073	20.1713			25.7626	24.2968		4.73593	0.000152581	-0.500731	0.715454
	BOP1	Q14137	Ribosome biogenesis protein BOP1	5	5	10.3	83.629	57.202	11							25.4515	26.2156	25.1383	26.0965			26.0577													-0.0693811	0.78259
	BPGM	P07738	Bisphosphoglycerate mutase	13	13	65.6	30.005	68.983	68				25.9456	27.359	23.9848	23.996	22.6028	26.5244	21.414		23.8949	28.0864	27.855	24.5764	26.6023	24.2341				23.6176		27.3377	-0.836324	0.156735	0.20227	0.784268
	BPHL	Q86WA6	Valacyclovir hydrolase	9	9	36.1	32.542	53.797	44				29.3005	24.5518	22.7573	21.0063	27.0666	24.9418	23.5427	27.1299	25.1407								23.0355	23.7901		23.0168			0.252276	0.781463
	BPI	P17213	Bactericidal permeability-increasing protein	14	14	42.9	53.899	212.17	37	227								30.5118	23.2329	23.3597		26.351	23.4543												Absence/Presence	0
	BPNT1	O95861	3(2),5-bisphosphate nucleotidase 1	22	22	81.5	33.392	113.21	216				29.782	30.1004	28.5675	26.5016	27.9994	28.2191	28.6444	27.2897	27.8207	24.204	27.942	27.6438	27.2339	26.6771	28.3853	27.0793	27.4886	28.5089	26.2344	26.9809	0.495477	0.141701	-1.35457	0.56143
	BRCC3	P46736	Lys-63-specific deubiquitinase BRCC36	10	10	48.7	36.072	47.755	70				26.1737	27.2902	27.1716	24.7531	25.0117	24.8939	25.3798	26.9032		24.6084	24.8778	25.7755		21.6264	25.0946		23.5205	25.2486		25.4152	1.29004	0.0305172	-0.633715	0.665683
	BRD2	P25440	Bromodomain-containing protein 2	9	8	20	88.06	21.268	12		45;298;301;305;629;633		23.8461		22.5064				23.945			24.1979										21.7953			0.895179	0.619842
	BRD4	O60885	Bromodomain-containing protein 4	21	18	23.1	152.22	91.051	80	1;1067;1073	2;5;469;470;598;601;1045;1064;1070;1074;1078;1080;1083;1117;1126		25.7546	23.1906	25.9782		24.6969	23.9093	26.7343	25.2074	25.1407	26.1938	23.4641	24.2891	22.2738	23.3296	25.5098	21.1897	24.614	24.7506	20.2974	22.4423	1.98463	0.00543445	0.532019	0.698668
	BRE	Q9NXR7	BRCA1-A complex subunit BRE	9	9	21.1	43.551	18.961	28			41	25.4002	25.0838	25.105	24.8851	25.0048	24.4552	24.9586	24.971	24.7819	24.3413					24.7445			25.0411		24.9003			-0.39417	0.222247
	BRI3BP	Q8WY22	BRI3-binding protein	4	3	17.9	27.835	52.882	15		248			24.0807	24.6016	23.6699	23.8069	24.0696		24.9365		23.9503										23.9528			0.279058	0.682126
	BRK1	Q8WUW1	Protein BRICK1	5	5	64	8.7448	14.047	56				26.2785	25.5761	25.0316	24.5012	24.3329	25.0332	25.4156	26.6847	25.3415	24.5823	25.449	25.7121	25.5077	25.4779	26.0508	25.3512	26.0469	25.6349		25.6106	-0.371232	0.0736774	0.267401	0.730527
	BROX	Q5VW32	BRO1 domain-containing protein BROX	11	11	35.5	46.476	157.25	101			158	28.1085	27.93	27.7732	25.4593	27.4648	26.3088	27.8916	28.0337	27.0602	25.9131	26.6573	26.1776		25.5702	26.1228	25.1731	25.5341	26.8107	23.6715	25.201	1.53674	0.00230275	-0.305682	0.738972
	BSG	P35613	Basigin	8	8	36.6	42.2	193.14	104				27.4257	28.124	28.3745	28.2453	27.1684	27.871	27.9769	27.5873	27.4948	27.8553	26.4315	27.316	27.1012	26.9232	27.1487	27.1995	27.2906	28.1807	26.2649	25.9078	0.835905	0.00202515	-0.110497	0.743149
	BST1	Q10588	ADP-ribosyl cyclase/cyclic ADP-ribose hydrolase 2	9	9	37.1	35.724	141.26	68		106			27.535			24.7628	27.3603	26.0182		23.2069		27.9031	28.4367	25.5865	27.5114	28.8007	27.5861		24.1946	26.6655	28.6103	-1.47834	0.0560998	-0.620435	0.761425
	BST2	Q10589	Bone marrow stromal antigen 2	4	4	23.3	19.769	66.141	55		4;5;6;8		26.5678	28.7213	28.2882	28.0671	26.5895	28.2721	28.7029	28.3369	26.771	28.2369	28.5491	28.5991	28.7873	28.5747	29.4465	25.3579	28.3748	27.1887	27.4089	29.0497	-0.278311	0.183568	0.417169	0.68724
	BTF3	P20290	Transcription factor BTF3	10	9	64.6	22.168	323.31	132		173	57	27.5189	27.6264	28.0212	27.1841	27.526	27.8625	27.9581	27.0956	27.3579	27.5913	27.7017	27.3124	27.1324	27.2215	27.5297	26.3	27.2034	27.7393	26.7521	27.1426	0.370689	0.0214437	-0.00225639	0.799605
	BTF3L4	Q96K17	Transcription factor BTF3 homolog 4	10	9	70.9	17.27	138.91	103			8;115	29.0325	28.6021	28.5924	28.5291	28.2626	28.0758	27.9629	28.8027	28.8977	28.8398	27.7074	27.8427	27.1581	28.1984	27.8301	26.6867	27.9932	28.3435	26.2818	27.8723	0.968356	0.000784821	-0.0879681	0.750839
	BUB3	O43684	Mitotic checkpoint protein BUB3	17	17	67.1	37.154	323.31	259		325;328	216;217	29.1793	28.603	28.5104	28.5249	28.4653	28.2333	28.8278	28.3037	28.4514	28.8502	28.2509	28.3655	28.0012	28.2207	28.5172	28.3963	28.6755	28.5226	28.0032	27.9267	0.306959	0.0116798	-0.123285	0.702794
	BUD31	P41223	Protein BUD31 homolog	7	7	47.9	17	24.16	51				25.0246	25.3921	26.4753	24.3353	23.0986	25.5775	25.0303	25.4847	24.7107	24.6567		24.1856	23.8062		24.4733	24.8947	23.7482	24.8006			0.660494	0.0521226	0.226806	0.749384
	BYSL	Q13895	Bystin	5	5	16.5	49.601	113.98	20	93	98				23.6628	20.1856		22.9359	22.7778	23.3465	22.5558						22.5163	21.399		23.7466					0.979828	0.665683
	BZW1	Q7L1Q6	Basic leucine zipper and W2 domain-containing protein 1	18	17	53.9	48.043	194.36	187		411;413		28.9308	27.9545	28.9148	28.1896	28.8497	28.0493	28.8138	28.8579	28.594	27.4977	26.8656	27.5347	23.6373	26.6502	27.5246	27.0138	27.5316	28.2304	26.5886	26.3982	1.66771	0.000960154	-0.205356	0.714501
	BZW2	Q9Y6E2	Basic leucine zipper and W2 domain-containing protein 2	18	17	44.2	48.162	80.724	77		412;414		27.9014	22.9277	27.6335	27.7272	26.4472	22.5767	27.5966	28.2426	27.2407								22.4469						-0.1132	0.791594
	C11orf54	Q9H0W9	Ester hydrolase C11orf54	14	14	63.8	35.117	301.96	319	203		76	30.4208	28.802	28.917	27.4603	29.0273	29.2204	26.9966	27.8004	28.6836	27.7838	28.3797	29.2148	29.1855	28.8678	29.5965	28.7721	29.1679	29.3354	29.1173	28.219	-0.474369	0.0759072	-0.828506	0.553071
	C11orf73	Q53FT3	Protein Hikeshi	4	4	19.8	21.627	22.354	23				24.5103		24.786	24.2746	24.7647	26.7854		24.5058		25.5534	26.1569	24.5777	25.0599	24.4971	24.7358		24.9394	24.5996		24.3092	0.166303	0.211398	1.031	0.465106
	C11orf98	E9PRG8	Uncharacterized protein C11orf98	2	2	12.3	13.798	1.0275	5					20.2413	19.5638					19.9574		20.1178	19.3786												0.135068	0.751998
	C12orf10	Q9HB07	UPF0160 protein MYG1, mitochondrial	8	8	28.2	42.449	29.915	71				27.2557	27.5205	25.7513	25.1194	26.6209		26.6362	26.5596	24.8998	27.2803		25.9246			26.0001	25.4769	25.9457	26.7166	22.2746		1.01508	0.0599238	-0.109578	0.780358
	C14orf142	Q9BXV9	Uncharacterized protein C14orf142	4	4	85	10.859	142.75	48				26.6615	27.2037	25.9536	25.0164	25.3849	24.872	25.5593	26.314	25.4328	25.1732		24.3836		24.8723	25.0726		25.0254	25.5072	24.9293	24.8279	0.811664	0.0111818	-0.573774	0.58811
	C14orf159	Q7Z3D6	UPF0317 protein C14orf159, mitochondrial	16	16	46.6	66.436	236.34	93				28.102	24.7027	24.0846	25.7306	26.9302	27.8733		26.1211		25.9754	24.6338	27.3956	25.3493		26.2236	27.3234	25.2931	27.6107		26.3736	-0.0853953	0.263044	0.746554	0.697971
	C14orf166	Q9Y224	UPF0568 protein C14orf166	16	16	71.7	28.068	219.08	279				30.0367	29.4074	28.3081	28.941	28.7833	28.411	29.8137	28.7164	28.9546	29.0115	29.2152	29.7524	28.9283	29.3028	29.3007	29.361	29.5692	29.7136	28.9147	29.1837	-0.285805	0.0699072	-0.113879	0.761908
	C17orf62	Q9BQA9	Uncharacterized protein C17orf62	8	8	54	20.774	54.57	48		7;9;10;173;175;176;178			24.6592	27.3612	26.7478	26.1887		25.3997	26.6488	25.1093	26.9173	23.8989	24.3312	23.7378	23.3283	23.1599	22.8182	24.7907			22.4376	2.56616	6.83422e-05	-0.220409	0.762142
	C19orf43	Q9BQ61	Uncharacterized protein C19orf43	7	7	60.2	18.419	50.765	63		36;39;45;49;50;53		27.3373	26.2561	27.3147	26.4149	26.0331	25.7773	27.3411	26.6334	25.8525	26.907	25.7905	25.6927	25.4246	25.4327	26.5652	24.9871	25.5406	25.8812	25.3459		0.957806	0.00117298	-0.168967	0.746127
	C19orf66	Q9NUL5	UPF0515 protein C19orf66	9	9	34.7	33.11	10.173	33						25.4285	24.5964	24.5729	24.6014	25.2378		25.1597	25.5261	25.7825		24.7688	25.4756	25.1394		24.8763	25.6281		24.3138	-0.123075	0.203401	0.265298	0.676989
	C1orf123	Q9NWV4	UPF0587 protein C1orf123	9	9	76.2	18.048	90.003	127		75		29.1806	28.8398	27.0614	27.408	27.1813	27.0909	27.3661	28.0903	27.4147	27.4723	28.2345	27.9404	28.0968	27.9952	28.3787	28.4812	28.0329	28.196	27.9304	28.0289	-0.420952	0.0453327	-0.447351	0.646265
	C1QA	P02745	Complement C1q subcomponent subunit A	6	6	27.8	26.016	97.288	48					25.7367	24.1454	25.1148		27.1961	25.7699	25.7189	25.9389	25.1184			26.3251	25.1897	21.1459	26.2586	25.6051		27.0841	26.3284	0.172831	0.247655	0.949506	0.484363
	C1QB	P02746	Complement C1q subcomponent subunit B	7	7	31.2	26.721	45.15	130				27.3041	27.0582	27.0125	26.3063	24.8843	27.5911	27.609	27.5963	27.3078	26.2161	26.0378	24.9946	26.6638	26.496	25.6654	26.1249	26.0676	25.1091	26.7797	26.9477	0.799919	0.0177321	0.750996	0.521928
	C1QBP	Q07021	Complement component 1 Q subcomponent-binding protein, mitochondrial	11	11	63.1	31.362	175.54	192				30.1458	30.2065	30.475	28.8627	29.4283	29.6184	28.6135	29.6683	29.2321	29.5116	28.5929	28.3884	28.352	28.2666	28.5726	28.3869	28.4295	28.9422	28.0692	28.3331	1.14289	3.508e-05	-0.494848	0.54142
	C1QC	P02747	Complement C1q subcomponent subunit C	7	7	28.6	25.773	103.23	87				24.1349	24.6254	25.5476	26.3518	23.5819	26.6824	24.9529	26.7803	26.209	27.2297	25.3882	25.4925	26.0173	26.4128	24.4152	25.4723			27.1696	25.0127	-0.062982	0.265181	1.52254	0.258445
	C1R	P00736	Complement C1r subcomponent;Complement C1r subcomponent heavy chain;Complement C1r subcomponent light chain	25	24	49.5	80.118	323.31	256	393;472	390;391;392;397		26.8749	29.0051	23.6513	28.017	27.1637	28.4133	27.333	27.7849	27.7665	24.895	27.494	26.7895	27.928	27.0893	26.38	28.3598	27.957	26.2591	28.7043	27.4777	-0.353409	0.181305	0.296157	0.764811
	C1S	P09871	Complement C1s subcomponent;Complement C1s subcomponent heavy chain;Complement C1s subcomponent light chain	22	21	44.6	76.684	143.78	171				25.5597	28.8086	26.2041	27.7007	27.0264	28.0614	26.7685	27.6179	27.7452	25.6529	27.185	26.9837	27.9639	27.3888	27.1672	28.2077	27.9428	23.7148	28.7951	27.5334	-0.173696	0.232037	0.109285	0.780358
	C2	P06681	Complement C2;Complement C2b fragment;Complement C2a fragment	27	27	38.4	83.267	323.31	227				27.8733	28.7201	26.1822	26.8615	27.3417	28.5377	24.1665	27.6002	28.2681		26.0567	26.5962	27.3537	25.3415	26.4925	28.779	28.4399	26.6588	29.2888	26.7776	0.105005	0.256252	-0.252636	0.769271
	C20orf27	Q9GZN8	UPF0687 protein C20orf27	6	5	50.6	19.291	93.812	54				26.0936	25.0308	24.5592	25.4552	25.1889	24.2325	24.2886	24.2696	25.371	24.9634	26.0904	26.1777	26.0664	26.1868	26.6103	25.2254	24.7917	25.4012	25.3476	26.6816	-0.912637	0.00309446	-0.640506	0.426417
	C21orf33	P30042	ES1 protein homolog, mitochondrial	13	13	67.9	28.17	200.58	251				29.9513	30.8396	29.823	28.881	29.7381	28.9475	28.9896	29.025	28.5109	29.7387	29.4755	29.5733	29.5457	29.4959	29.7379	29.1665	29.1032	29.7714	28.7448	29.7471	0.008354	0.279557	-0.804272	0.331113
	C21orf59	P57076	UPF0769 protein C21orf59	4	4	23.8	33.224	21.327	9				24.6498	25.2527	24.7044					25.1017		24.6915													0.0276766	0.787839
	C2CD5	Q86YS7	C2 domain-containing protein 5	19	19	23.2	110.45	221.61	18		260;278;280;281;284;285;295;297;304;305;307;652;657;659;661;662;666;817;818		25.5846		23.0457			23.0858	24.8039	27.1131	23.7479	25.0194	23.9808		22.8922				22.7468						0.438888	0.758416
	C2orf47	Q8WWC4	Uncharacterized protein C2orf47, mitochondrial	5	5	18.9	32.544	4.4215	11						25.1667		24.7236		24.1086		24.6552								23.0005						-0.563213	0.582778
	C3	P01024	Complement C3;Complement C3 beta chain;C3-beta-c;Complement C3 alpha chain;C3a anaphylatoxin;Acylation stimulating protein;Complement C3b alpha chain;Complement C3c alpha chain fragment 1;Complement C3dg fragment;Complement C3g fragment;Complement C3d fragment;Complement C3f fragment;Complement C3c alpha chain fragment 2	161	145	86.9	187.15	323.31	5223	42;164;201;368;373;441;495;990;1129;1181;1274;1347;1384;1407;1563;1604	672;798;800;801;808;810;1321	722	34.5905	33.5009	32.6709	33.5033	32.111	35.1021	33.1729	34.3947	35.7066	33.5631	34.3435	33.6182	34.3685	35.0388	33.8509	35.6862	35.2985	33.8406	36.0034	34.787	-0.851966	0.0322133	1.11256	0.451561
	C4A	P0C0L4	Complement C4-A;Complement C4 beta chain;Complement C4-A alpha chain;C4a anaphylatoxin;C4b-A;C4d-A;Complement C4 gamma chain	106	3	68	192.78	68.731	77	167;193;328;508;1128			27.596	23.6161	24.9859	26.3667	24.8658		25.6854	27.0759	28.6239	26.566	27.3619	26.4674	27.9687	27.4118	26.9903	28.0767	28.2596	26.5749	29.5123	27.4453	-1.45339	0.0120801	1.50176	0.492977
	C4B	P0C0L5	Complement C4-B;Complement C4 beta chain;Complement C4-B alpha chain;C4a anaphylatoxin;C4b-B;C4d-B;Complement C4 gamma chain	107	5	68.8	192.75	323.31	2317	167;193;328;508;1128			33.0459	32.8386	30.2005	31.0907	30.4909	32.8668	32.1713	32.9529	33.5997	31.6495	32.6811	31.6716	33.4746	33.2789	32.0867	33.6885	33.5409	31.7124	33.9545	32.5866	-0.776889	0.0471052	1.1147	0.480315
	C4BPA	P04003	C4b-binding protein alpha chain	23	22	50.1	67.033	323.31	316				28.6998	27.6885	28.704	29.168	27.6065	30.8577	28.8758	29.5431	29.4742	29.9446	28.7783	27.5212	30.324	29.0514	27.9814	29.1057	28.2082	27.45	29.1733	29.5212	0.344743	0.148328	1.36574	0.128514
	C5	P01031	Complement C5;Complement C5 beta chain;Complement C5 alpha chain;C5a anaphylatoxin;Complement C5 alpha chain	83	74	57.4	188.3	323.31	730				29.9671	28.6504	26.6983	28.0355	25.1025	31.1067	28.1437	29.8955	30.5088	27.4713	29.3666	28.4849	30.0918	30.221	28.8242	30.9756	29.9952	29.4562	30.5455	30.4388	-1.28197	0.0296552	1.73447	0.485067
	C5orf51	A6NDU8	UPF0600 protein C5orf51	11	11	46.6	33.62	38.805	33				25.4084	24.9108	25.1257	24.3333	25.1973		24.9411	24.8395		24.6603					24.5938			24.8131					-0.18146	0.694959
	C6	P13671	Complement component C6	23	23	35.4	104.79	323.31	224				27.8431	25.9027		26.9804		29.2042	26.2383	27.2496	28.8007	25.5848	27.7111	27.312	28.8896	28.2033	27.0986	29.2665	29.0334	26.5759	29.7327	28.7303	-1.02984	0.0389273	0.506802	0.738347
	C6orf163	Q5TEZ5	Uncharacterized protein C6orf163	3	3	10	38.553	3.1561	11					26.2918		24.9956		25.0677				27.8102	27.0642	25.1522	27.2825	26.6682	25.0968	24.8849			25.3376	26.7381			0.795259	0.738972
	C6orf203	Q9P0P8	Uncharacterized protein C6orf203	5	5	28.8	27.941	17.639	11	3	106	7	24.2785		23.1316			23.9162				24.5208													0.513463	0.697971
	C6orf89	Q6UWU4	Bombesin receptor-activated protein C6orf89	1	1	2.6	39.87	0.72489	10				21.0475	20.0703		19.279		21.6351	20.8871	21.5132	21.4851						22.3675	21.5546	21.4571						1.2479	0.272745
	C7	P10643	Complement component C7	37	33	59	93.517	323.31	351	588;717			29.2887	27.2369	23.9626	26.5712	24.2035	29.8356	23.8079	28.4601	29.4866	25.5926	28.4049	29.2093	29.8428	29.2722	28.8304	30.5293	30.2225	28.1945	30.674	29.4614	-2.61952	0.00314152	1.18401	0.679074
	C7orf43	Q8WVR3	Uncharacterized protein C7orf43	5	5	9.5	62.596	33.127	19	9	8;10;495;517			25.4116	24.3774	23.96	26.458	25.5778	25.3001	23.8916	23.7732	24.3981	23.2516	22.4183	22.2605	22.6409		21.8132	23.056	23.8367	21.0035	23.1732	2.18821	0.000124845	-0.463595	0.694597
	C8A	P07357	Complement component C8 alpha chain	21	21	47.8	65.163	323.31	225				28.2017	27.7682	24.107	25.9841	24.0948	29.6156	26.3545	27.8855	29.223	25.607	28.3942	27.7524	28.6164	28.5519	27.7186	29.5188	29.8344	27.1099	30.302	28.7619	-1.77189	0.0118751	1.70595	0.521928
	C8B	P07358	Complement component C8 beta chain	26	26	55	67.046	267.05	295	312			27.9905	27.9906	20.6245	25.1534		29.6097	26.6974	27.7716	29.1234	24.4596	27.9809	27.5453	28.2174	27.9104	27.8856	28.9452	29.5892	27.5802	30.0979	28.6003	-1.83296	0.0319373	2.09255	0.608311
	C8G	P07360	Complement component C8 gamma chain	13	13	69.3	22.277	77.815	185	84			28.6939	24.7062	25.8926	26.1696	25.3207	29.2593	27.493	28.5784	29.8076	27.2129	27.6641	26.7005	27.8828	27.6977	25.4724	28.3773	28.5737	27.6359	28.5412	27.2856	-0.269706	0.212882	2.31362	0.182721
	C8orf82	Q6P1X6	UPF0598 protein C8orf82	11	11	53.7	23.889	57.307	63				28.6358	26.7362	25.1037	25.5572	28.2818	24.2377	24.2208	25.1255		26.1208		23.9261			24.8464		24.6534	24.3925		24.2831	1.58187	0.0273614	-1.93675	0.348849
	C9	P02748	Complement component C9;Complement component C9a;Complement component C9b	32	28	62.6	63.173	323.31	487		240;244;246;248;395		29.8864	30.5227	27.7798	28.3231	25.0011	31.4498	28.1218	29.8422	30.5094	27.2101	29.8147	28.9254	29.321	29.5174	29.2166	30.6802	30.6814	28.7541	30.781	30.4161	-0.946147	0.069547	1.12404	0.65241
	C9orf142	Q9BUH6	Protein PAXX	12	12	48.5	21.639	31.045	32		145;148;152		25.8171	26.9152	24.5029	24.3692	24.5355	24.6938	24.6745	24.1328		24.83	23.5867						23.9918	24.4581					-0.645209	0.612784
	C9orf64	Q5T6V5	UPF0553 protein C9orf64	15	15	49.3	39.028	39.365	75				26.548	27.6731	27.0621		24.8732	24.0738	26.3657	26.158	24.5616	25.7122	25.76	25.237	23.9096	25.6627	24.8462		24.7557	26.2828		24.2654	0.802025	0.0556704	-1.16484	0.492977
	CA1	P00915	Carbonic anhydrase 1	24	24	81.2	28.87	323.31	861	1;149;242	3	46;81;169	31.7919	33.2164	31.1756	31.3925	29.0303	31.7532	30.6908	29.8043	30.5933	34.1166	33.6776	31.5667	33.8061	32.6487	30.7394	30.4437	28.7461	29.3463	31.0179	33.3614	-0.178894	0.244399	0.0702675	0.791698
	CA14	Q9ULX7	Carbonic anhydrase 14	2	2	6.2	37.667	1.0143	7		247;250;251				23.5035	21.4305		24.4091				24.6813				24.9657		22.8099							2.07815	0.523214
	CA2	P00918	Carbonic anhydrase 2	16	16	68.1	29.246	113.74	289		29		29.0436	30.194	28.6619	28.928	25.203	29.4364	27.8044	29.5414	27.9338	31.8836	30.8474	28.5931	30.938	30.3589	28.7943	26.6345	23.4074	25.6385	26.4528	30.758	0.62074	0.179025	0.913793	0.667901
	CAB39	Q9Y376	Calcium-binding protein 39	13	12	35.8	39.869	45.155	71				27.2402	27.0364	26.83	25.9283	27.6292	24.9476	26.8674	23.6421	25.2466	25.5353	24.5571	25.2863		25.5672	25.9479		25.127	26.1715	20.906		1.29561	0.0446314	-1.68503	0.161536
	CACHD1	Q5VU97	VWFA and cache domain-containing protein 1	15	15	13.8	142.29	13.435	35				26.2745			24.9043		25.5058	25.6871	24.4549	25.1375		23.9283	25.9488	25.0443		22.9295	25.1236	27.2501	27.0534			0.00196366	0.284825	-0.393083	0.708147
	CACNA2D1	P54289	Voltage-dependent calcium channel subunit alpha-2/delta-1;Voltage-dependent calcium channel subunit alpha-2-1;Voltage-dependent calcium channel subunit delta-1	32	32	43.3	124.57	323.31	176					23.1194	23.374	26.848		27.444	25.609	26.7944			29.4425	29.6539	29.0902	29.5415	29.8244	26.4761	27.9869	27.8949	28.849	29.0059	-3.24505	0.000537154	2.16864	0.514625
	CACNA2D3	Q8IZS8	Voltage-dependent calcium channel subunit alpha-2/delta-3;Voltage-dependent calcium channel subunit alpha-2-3;Voltage-dependent calcium channel subunit delta-3	2	2	3	123.01	0.98804	16				27.4101			27.1312		26.6518		26.7826	26.6982	27.2083		26.706	25.7984	26.0745	26.4067	22.8275	26.4606		26.3459	26.1425	1.13508	0.026385	-0.43544	0.437153
	CACYBP	Q9HB71	Calcyclin-binding protein	25	25	77.6	26.21	273.26	276			146	29.2166	28.1899	30.108	28.4769	29.4943	29.0444	29.0346	30.4997	29.5175	29.8469	28.9747	28.7503	27.8117	28.1632	28.8638	27.4232	28.3203	28.6245	28.3281	28.5191	0.964997	0.00191967	0.491512	0.608958
	CAD	P27708	CAD protein;Glutamine-dependent carbamoyl-phosphate synthase;Aspartate carbamoyltransferase;Dihydroorotase	81	80	53.9	242.98	323.31	510		1069;1073;1406;1407;1859;1900;1938		31.1974	25.205	30.8764	28.5864	29.1681	27.1911	29.1807	28.3144	29.646	28.7352	28.2199	27.7882	25.7974	27.649	27.9594	26.2959	27.8336	28.6803	26.5224	27.4842	1.38703	0.0199918	-0.393162	0.754233
	CADM1	Q9BY67	Cell adhesion molecule 1	9	9	34.2	48.509	311.31	76		434	437;438	28.078	27.3284	27.9158	26.5965	27.5489		27.3473	25.8459	24.4224	25.9959	25.8937		24.8047	25.158	24.175		25.3777	26.5675	25.1933	24.7797	1.54287	0.00444736	-1.59062	0.220776
	CAGE1	Q8TC20	Cancer-associated gene 1 protein	3	3	6.3	90.249	0.87537	18				25.0158	25.0354			21.3284		24.6949		25.4806					26.6539	27.122		24.5062	27.3023					1.29455	0.690091
	CALB2	P22676	Calretinin	15	14	64.9	31.54	77	39					26.4255		27.5881	23.8081								30.0714	24.7923		26.1614				28.1104			Absence/Presence	0
	CALD1	Q05682	Caldesmon	49	49	50.2	93.23	323.31	678	137;211;622	73;202;219;511;518;759;783	693	31.9291	30.4597	30.1146	32.0527	31.7918	29.2507	31.0341	30.4726	31.6189	26.835	32.4827	32.6305	32.6205	32.8245	32.5006	31.9955	32.286	32.7189	31.5675	32.5748	-1.86424	0.00177405	-1.42736	0.507712
	CALR	P27797	Calreticulin	40	40	89	48.141	323.31	1436	122;131;257		159	35.1376	35.4122	33.8287	34.3463	33.7322	33.6042	34.5821	34.1664	33.8321	34.3384	33.3838	33.3525	32.8718	33.263	33.0744	33.4517	33.4572	33.4939	32.9667	33.089	1.0576	9.41991e-05	-0.386739	0.630573
	CALU	O43852	Calumenin	28	28	74	37.106	323.31	506	188;197	44;47;69		31.9539	32.548	30.58	31.2528	30.5229	30.1432	30.9598	30.6497	31.1411	30.7434	30.204	30.4923	30.4617	30.4678	30.0258	30.605	31.0091	30.9835	30.3457	30.215	0.568509	0.0188684	-0.644081	0.509626
	CAMK2D	Q13557	Calcium/calmodulin-dependent protein kinase type II subunit delta	19	15	45.3	56.369	323.31	117		276;277;330;331;333;334;336;337;472	43;259	28.5121	24.498	26.8608	26.3288	27.4636	27.1208	27.2705	23.8514	26.4996	26.2164	27.5386	27.87	25.0345	27.5046	28.3254	24.6442	26.7584	26.5754	24.5262	27.2266	-0.138186	0.247655	-0.540918	0.720866
	CAMP	P49913	Cathelicidin antimicrobial peptide;Antibacterial protein FALL-39;Antibacterial protein LL-37	9	9	40	19.301	32.278	29									30.9589	23.9534			28.5822													Absence/Presence	0
	CAMSAP3	Q9P1Y5	Calmodulin-regulated spectrin-associated protein 3	10	10	12.6	134.75	51.206	19		338;341;347;349;350;351;362;373;431;432;544;547;780;1074		23.6737	22.7678	23.497	20.9713	22.0344	23.6241	24.675	23.5745	23.3049	22.4609								23.4103					0.93906	0.503471
	CAND1	Q86VP6	Cullin-associated NEDD8-dissociated protein 1	84	82	72.7	136.37	323.31	1300	1;15;25;367;1195	9;557;558	355;826	32.1844	31.1436	31.5506	31.1947	31.2313	30.3751	34.3793	31.8309	31.1421	31.4557	31.0223	30.7878	30.3814	30.916	30.9624	31.3208	31.563	31.4441	30.8904	30.8057	0.639403	0.0413981	0.375699	0.730527
	CANX	P27824	Calnexin	44	44	61	67.567	323.31	1208	109;188;387	554;562;564;583		32.6617	33.2707	31.8078	32.9179	32.5363	32.5208	32.5413	32.7645	31.7019	32.6839	32.3928	32.3462	32.0142	32.2074	32.6941	32.0813	32.1635	32.1109	32.0339	32.4811	0.288154	0.0440858	-0.196388	0.710223
	CAP1	Q01518	Adenylyl cyclase-associated protein 1	44	43	73.7	51.901	323.31	895	1;4;146;437	307;308;310	412	32.151	32.0802	32.0928	32.1415	31.6827	31.6159	31.5331	32.0031	31.63	31.8853	31.4209	31.359	31.3658	31.8181	31.315	30.5413	31.0565	31.1843	30.779	31.4141	0.656166	0.000201582	-0.296146	0.273645
	CAP2	P40123	Adenylyl cyclase-associated protein 2	19	18	52.2	52.823	54.863	68		309;311;312		28.5717	26.0931		24.8266	26.039		24.3058	25.6965	24.968	24.9284	23.8088			24.8656	24.3496	27.0938	27.4241	26.2384	23.1876		0.397504	0.197701	-1.40792	0.482148
	CAPG	P40121	Macrophage-capping protein	17	17	71.6	38.498	323.31	267	1;261;320	8;10;337		32.401	31.4938	30.686	30.7813	31.0537	30.2214	30.3521	30.0397	29.5178	30.7742	28.6735	28.3364	23.8894	30.7525	28.6155	23.3377	25.922		27.8261	28.0268	3.46766	0.000534811	-1.10215	0.143895
	CAPN1	P07384	Calpain-1 catalytic subunit	54	52	78.6	81.889	323.31	729			398	31.6893	31.8848	30.491	30.6142	31.4411	30.3908	30.7808	30.7424	29.3575	29.6907	30.216	30.0657	29.704	29.9245	29.8585	29.6102	29.6815	29.7548	29.2351	30.0914	0.894079	0.00306646	-1.03167	0.221306
	CAPN2	P17655	Calpain-2 catalytic subunit	49	47	71.3	79.994	323.31	948	383;422;426;638			31.9673	30.7462	30.556	30.0638	31.0742	29.3564	30.9727	30.2505	30.4623	30.0648	31.0194	31.1737	30.7071	31.1068	31.2999	31.1494	31.3565	31.6335	31.5238	30.691	-0.614709	0.012375	-0.660131	0.485067
	CAPN5	O15484	Calpain-5	18	17	34.7	73.168	49.103	82		8;13;14		22.4549	23.3325	26.2336	26.2289		25.5715	24.7707	27.5738			26.3351	27.4821	26.4181	26.1385	27.1111	27.3503	27.2816	26.7903	25.4749	27.2641	-1.59807	0.0113102	1.40951	0.630898
	CAPN7	Q9Y6W3	Calpain-7	3	3	4.1	92.651	4.731	5						24.4108	24.1875	23.1062																		Absence/Presence	0
	CAPNS1	P04632	Calpain small subunit 1	18	18	86.6	28.315	323.31	521	1;59;147;212;224	6		31.9333	32.0815	30.5346	30.4137	31.2672	30.3409	30.6421	30.3768	29.9874	29.5865	30.7268	30.7084	30.5002	30.6692	30.9742	30.5235	31.0141	30.9136	30.754	30.4949	-0.0114866	0.278249	-1.05934	0.18662
	CAPRIN1	Q14444	Caprin-1	20	20	40.9	78.365	323.31	246			125	28.438	27.0594	29.3834	28.4473	29.3988	28.1937	29.2066	28.7226	28.2379	29.0495	27.6044	27.6115	26.4726	27.1236	27.8158	27.459	27.8018	28.2679	25.6594	26.9584	1.33627	0.0007459	0.136673	0.762771
	CAPS	Q13938	Calcyphosin	18	18	68.8	20.967	80.124	151		38;40		30.2007	31.0894		29.4311	30.1354	30.2166	29.4081	29.9323	31.5473	28.0478									28.8395				-0.38372	0.730527
	CAPZA1	P52907	F-actin-capping protein subunit alpha-1	14	11	73.1	32.922	323.31	324		9	273	30.1316	30.5517	30.1494	29.9902	29.6187	29.5884	29.7587	29.4017	29.6463	29.7807	29.3433	28.9868	28.9583	29.4552	29.1659	28.855	29.1986	29.7163	29.1024	29.1535	0.66822	0.00014809	-0.453173	0.180748
	CAPZA2	P47755	F-actin-capping protein subunit alpha-2	18	15	81.1	32.949	323.31	403		9	273	30.7905	30.5402	30.8636	29.6179	30.0994	29.7969	29.6218	30.1918	29.7298	29.5072	29.6711	29.6988	29.4719	29.8368	29.5992	29.1368	29.4448	29.9025	29.2569	29.6659	0.50744	0.00674564	-0.61281	0.27664
	CAPZB	P47756	F-actin-capping protein subunit beta	26	26	70	31.35	323.31	463	174;187	2;164;167;170;179	235;237	31.223	30.9353	31.3446	30.3276	30.4769	30.692	30.3464	30.4291	30.2763	30.1788	30.0562	30.0571	29.3832	30.0181	29.9621	29.805	29.8273	30.297	29.6332	29.7659	0.742503	0.000176831	-0.476994	0.331113
	CARHSP1	Q9Y2V2	Calcium-regulated heat stable protein 1	15	15	88.4	15.892	196.62	81		2;3;13;17;23;26;30;32;41;45;52;146;147	64	30.7492	29.2962	28.187	28.1557	29.7859	27.8094	28.1667	28.3546	29.1839	29.5269	26.3028	27.7882	25.5193	26.8526	28.0955		25.6533	28.8351			1.91487	0.00221826	-0.626495	0.619842
	CARKD	Q8IW45	ATP-dependent (S)-NAD(P)H-hydrate dehydratase	18	18	62.5	36.576	232.88	127		85		26.2012	26.9924		24.9762		24.6734		24.0749	25.2935		28.7048	28.165	28.4207	27.5695	28.4539	27.976	28.5549	29.5289	27.6053	28.0066	-2.92997	8.73377e-06	-1.37601	0.450436
	CARM1	Q86X55	Histone-arginine methyltransferase CARM1	14	14	34.7	65.853	114.68	70				27.3829	24.455	25.0844	23.3502	27.6769	26.8018	26.353	26.9271	24.4583	27.6438	25.8763	24.3703			25.4939	25.3152	25.8622	25.653			0.584855	0.138803	0.846887	0.665683
	CARS	P49589	Cysteine--tRNA ligase, cytoplasmic	21	21	36.9	85.472	134.69	133				25.2329	25.4872	26.5491	26.1301	27.1195	26.0797	27.6887	26.6084	25.5454	24.8854		24.5664	25.9554	23.9711	25.6277	22.5994	24.5244	26.2771	20.9796	21.5299	2.12921	0.00406874	0.0577374	0.786811
	CARS2	Q9HA77	Probable cysteine--tRNA ligase, mitochondrial	7	7	15.8	62.223	4.8636	20					25.4678	25.2756	24.666		26.1559			25.5232				25.9223										0.703117	0.509626
	CASK	O14936	Peripheral plasma membrane protein CASK	25	25	40.4	105.12	248.55	102	501;519;523	497;582	825	27.7859	26.385	24.6927	24.4441	26.0242	26.1396	26.1605	25.4438	26.3143	23.7077	26.1711	26.7677		26.0068	25.9507	26.5583	25.8505	27.3125	25.6072	22.1345	-0.107926	0.25553	-0.31321	0.746874
	CASP1	P29466	Caspase-1;Caspase-1 subunit p20;Caspase-1 subunit p10	15	13	51.2	45.158	41.121	64				21.8703	24.2271	26.2907	25.1577	26.0979	27.1539	24.9538	21.9552	23.5305	24.9131	23.5337	23.9777		23.7864	24.3124			22.4043		21.0395	1.43937	0.0456205	-0.227414	0.780177
	CASP3	P42574	Caspase-3;Caspase-3 subunit p17;Caspase-3 subunit p12	10	10	49.5	31.608	57.755	50				22.6395	23.8766	25.6997	25.9168	27.1355	26.206	26.4641	22.9314	25.8627	22.1992		22.3597						22.52					-0.320918	0.764811
	CASP6	P55212	Caspase-6;Caspase-6 subunit p18;Caspase-6 subunit p11	13	13	48.5	33.31	17.113	57					22.9221	27.0509	23.6227	26.5472	26.8655	27.0977	26.6479	24.6369			22.8381	21.3816	22.4185		21.3193	22.4404	24.6396			3.16761	0.00185629	1.27627	0.619842
	CASP7	P55210	Caspase-7;Caspase-7 subunit p20;Caspase-7 subunit p11	9	9	51.2	34.276	323.31	36		16		24.5204		26.4483	24.0894	25.8545		25.4509	23.0376	23.3382								21.4563	22.9537					-1.28592	0.55942
	CAST	P20810	Calpastatin	33	33	54	76.572	323.31	208		133;135;240;243;245;366;373;404;410;411;414;440;499;575;577;655;698;699		28.6553	27.4913	27.2023	28.1282	28.2313	27.949	28.036	26.5381	27.4407	26.2572	28.118	27.6728	28.3652	28.225	28.3443	26.5736	27.246	27.2656	27.2616	28.0403	-0.118321	0.220347	-0.697473	0.49395
	CAT	P04040	Catalase	31	31	69.1	59.755	323.31	441		515		30.8047	30.7775	30.4739	30.3878	28.9096	31.4924	30.4921	28.7919	28.8479	31.9599	31.26	29.0702	31.8552	30.8885	29.4678	28.2194	27.9801	26.8451	28.7472	31.0211	0.758319	0.0945144	0.0461414	0.792396
	CAV1	Q03135	Caveolin-1	13	12	51.7	20.471	323.31	114	32	9;14;15;37	5;26;30;39;176	30.3281	22.9379	25.6957	24.402	25.1953	27.6614	24.8451	26.2715	28.0146	23.4121	31.2929	31.6509	31.7398	31.6816	30.8038	31.0387	30.9399	29.9886	31.6654	32.245	-5.42829	1.98475e-06	0.329123	0.775302
	CBFB	Q13951	Core-binding factor subunit beta	2	2	20.9	21.508	24.296	10					24.4733		23.9603	23.6487		24.1015	24.9722				23.2103						23.288					0.509451	0.629154
	CBL	P22681	E3 ubiquitin-protein ligase CBL	7	7	17.9	99.632	18.139	24		452;619;667;668;669;791		24.0884		24.9606	26.8834	24.4852	23.0547	27.031	23.9819	26.4599			24.1822		26.381		26.2484	23.8178	26.6085			-0.32945	0.217987	0.0274444	0.798772
	CBR1	P16152	Carbonyl reductase [NADPH] 1	18	16	76.5	30.375	323.31	528	142			31.2255	31.3894	31.2536	29.8006	30.5148	29.9894	30.2426	29.135	29.6255	30.3395	31.4952	31.1353	31.2296	31.217	31.6949	30.8098	30.6965	31.064	30.6415	31.1298	-0.759775	0.00623014	-0.970388	0.212686
	CBR3	O75828	Carbonyl reductase [NADPH] 3	13	11	56.3	30.85	63.907	81			174	27.6442	27.5362	28.7575	26.1146	23.5247	26.7484	24.3019	22.2245	25.8835	24.9549	27.5213	27.2982	27.4347	27.8703	28.281	26.8536	26.7868	27.1951	26.8686	27.0206	-1.54398	0.016898	-1.8928	0.485067
	CBR4	Q8N4T8	Carbonyl reductase family member 4	6	6	39.7	25.301	41.369	14							22.6645	27.5145			24.2037		23.4566	22.8511												-1.25936	0.738972
	CBS	P0DN79;P35520	Cystathionine beta-synthase	11	11	27.9	60.586	58.634	42				22.1028		27.799		29.075		22.3485	21.6673	22.3081	25.8768											Absence/Presence	0	-3.27546	0.521928
	CBX1	P83916	Chromobox protein homolog 1	10	9	63.8	21.418	323.31	158	133	89;91;175	150	28.1514	27.8719	26.8603	26.3993	27.4064	26.8729	27.4642	27.2747	27.3299	27.5925	28.0128	28.0344	27.6422	28.0327	28.2743	26.6983	26.4648	28.5584	26.7053	27.264	-0.24638	0.14001	-0.0310005	0.787839
	CBX3	Q13185	Chromobox protein homolog 3	10	8	59.6	20.811	230.6	89	137	93;95;97;99;102;176		29.2828	29.3043	28.6208	27.9989	28.4584	28.0574	28.9985	28.501	27.9426	29.076	27.0467	27.7789	27.3235	27.2461	27.0694	25.7546	27.3307	27.9441	27.2476	27.0901	1.44092	2.88026e-05	-0.217928	0.710103
	CBX5	P45973	Chromobox protein homolog 5	16	15	78	22.225	119.21	85	73	8;11;12;13;14;92;110	102;154	28.1056	27.0315	26.4611	26.0781	25.4539	26.2199	27.1246	27.8967	26.4278	28.2043	25.8379	25.3463	25.3756	24.181		26.6772	26.3757	26.4864	25.222		1.2126	0.00714179	0.548613	0.649915
	CC2D1A	Q6P1N0	Coiled-coil and C2 domain-containing protein 1A	14	14	21.6	104.06	183.96	23		118;120;238;239;455				24.0071		26.9786	24.4585	23.5217	23.6594															-1.613	0.59334
	CCAR1	Q8IX12	Cell division cycle and apoptosis regulator protein 1	27	27	29.9	132.82	127.42	140		626;627		27.7484		26.9932	27.7461	27.5344	26.4695	27.3993	27.0156	26.8689	27.3443	26.3816	26.994		25.0859	24.4586		26.7273	27.0982		23.6971	1.45801	0.00575927	-0.486	0.405827
	CCAR2	Q8N163	Cell cycle and apoptosis regulator protein 2	46	46	61.3	102.9	323.31	335	683;691	124;484;569;671;675;678;681		30.4968	24.3612	28.6382	28.7789	29.1494	28.5709	30.272	28.6243	28.2996	28.6954	28.9789	28.6383	27.7564	28.1304	28.6081	28.6344	29.1183	29.3906	28.3348	27.6702	0.0626278	0.266784	0.60754	0.725763
	CCBL2	Q6YP21	Kynurenine--oxoglutarate transaminase 3	9	9	21.8	51.4	10.781	28		264;274		25.0833		25.9586		23.9623	24.3533	24.8002	24.6297	24.7628	25.7615	24.1623				25.4197			24.7798		24.7721			-0.139914	0.766111
	CCDC101	Q96ES7	SAGA-associated factor 29 homolog	3	3	19.8	33.238	3.5634	7	1	5;8		23.6436		22.0099	22.2836	22.7177																		Absence/Presence	0
	CCDC124	Q96CT7	Coiled-coil domain-containing protein 124	9	9	42.6	25.835	27.89	53		141	197	26.626	26.6998	27.1036	26.7158	26.2884	26.4688	27.0566	26.0493	26.0271		25.288	24.951	24.6787	25.1501	25.8721		25.5895	25.4055	25.6516	24.3637	1.34282	1.44724e-05	-0.286276	0.614785
	CCDC146	Q8IYE0	Coiled-coil domain-containing protein 146	2	2	2.1	112.81	1.3027	15				26.8473	26.6843	25.6861			25.3574	25.6523	25.9687	25.2384	25.8711				25.4816		25.7576	25.1849	25.0001					-0.788327	0.297409
	CCDC151	A5D8V7	Coiled-coil domain-containing protein 151	1	1	1.7	69.139	1.2055	7														23.9501	22.896		23.6898	23.647			23.4189		23.1116	Absence/Presence	0
	CCDC162P	A2VCL2	Coiled-coil domain-containing protein 162	1	1	1.5	103.84	0.83163	22				27.7244	27.7237	26.2707	26.7652	26.7475	25.9281	26.989	27.8278	25.9498			26.629	23.9262	28.7305	26.8819		27.7595	26.7792	27.885	21.9649	0.561154	0.165868	-0.372634	0.694597
	CCDC22	O60826	Coiled-coil domain-containing protein 22	11	11	31.1	70.755	22.601	41						24.5728	24.6567	24.5825		24.6708	24.4813		24.0363		24.7165		24.4643	24.6653			25.3873		24.8529	-0.317173	0.0471052	-0.207865	0.629154
	CCDC25	Q86WR0	Coiled-coil domain-containing protein 25	6	6	38.5	24.479	7.8483	21		204		23.3951	25.5474	24.4336	24.0037	23.3705		25.7634	23.99												23.1809			0.726641	0.6655
	CCDC43	Q96MW1	Coiled-coil domain-containing protein 43	5	5	33.9	25.248	69.933	7		135;139				23.511		23.654				23.0224	24.1573					23.5011								0.00732708	0.799605
	CCDC47	Q96A33	Coiled-coil domain-containing protein 47	17	17	48.9	55.873	145.05	181				28.2152	27.3231	28.2447	28.3468	28.1144	27.905	27.5961	27.5228	27.2221	27.7689	26.7806	26.1423	25.2252	26.1548	26.9047	26.226	26.812	27.183	25.8874	25.472	1.54712	8.65421e-06	-0.445815	0.374616
	CCDC50	Q8IVM0	Coiled-coil domain-containing protein 50	13	13	38.9	35.822	70.41	25	151		119;129;152;157				24.7227	23.2932		23.9729		24.9644	24.6345	25.7217	25.1131	25.3126	24.8477	24.6618			25.8937		24.6763	-0.85775	0.0159317	0.516016	0.690739
	CCDC53	Q9Y3C0	WASH complex subunit CCDC53	3	3	22.7	21.172	32.722	32		11		22.7455	22.2314	23.7471			21.9383	22.9744		22.1746			22.7201	23.388	22.5882	24.2572	23.0116	23.0313	25.8324			-0.911761	0.0505051	-0.545602	0.646265
	CCDC58	Q4VC31	Coiled-coil domain-containing protein 58	4	4	39.6	16.62	31.234	42				26.8558	27.7409	26.5345	25.0609	25.2911	26.4701	25.0411	26.3902	26.0374	26.6954	24.1622	24.8078		24.8182	24.6751			25.1137	24.7238		1.49492	0.00117324	-0.169818	0.762232
	CCDC6	Q16204	Coiled-coil domain-containing protein 6	31	31	69.8	53.29	323.31	126	287	4;17;18;19;20;52;240;244;249;254;323;351;352;357;359;361;362;363;367;371;372;374;376;380;393;410	118;119	26.6036	28.332	29.0986	27.2578	30.8253	27.5271	28.9906	28.8094	27.2989	28.397	24.9614	24.9302		25.2168	25.6366	24.9589	25.0679	25.6928			3.1048	1.7266e-05	-0.218859	0.764811
	CCDC88C	Q9P219	Protein Daple	11	11	8.8	228.23	1.5155	15	1050	1547	1046				25.9325	25.6867		26.5163	25.2135	25.3636														-0.111809	0.77868
	CCDC90B	Q9GZT6	Coiled-coil domain-containing protein 90B, mitochondrial	4	4	22.8	29.505	9.0726	12				25.0239		24.1389	23.6317	24.6446	25.3294			23.9163	25.1029											Absence/Presence	0	0.423119	0.67323
	CCNT1	O60563	Cyclin-T1	6	6	14.3	80.684	8.7541	12		495				24.5659		24.506		25.4155	24.3032								23.6621							0.323359	0.734726
	CCNY	Q8ND76	Cyclin-Y	14	12	48.1	39.336	45.248	37		21;83;98;99;100;102;103;324;326			25.3588		23.9888	24.6249		25.043	26.862	23.7456		23.3715	24.9782		24.777	24.126	24.6127	24.4162	25.0335	24.2697		0.489111	0.110586	0.559326	0.729146
	CCS	O14618	Copper chaperone for superoxide dismutase	11	11	61.7	29.04	37.201	63		267		27.8107	25.8758	24.4913	25.977	26.4683	24.5681		26.6411	25.5782	26.8689	26.1023	26.0669	26.9729	26.2261	25.6149		25.9688	26.2495	25.1524	26.0796	-0.0171081	0.278249	-0.210511	0.764636
	CCT2	P78371	T-complex protein 1 subunit beta	55	55	89.9	57.488	323.31	631	244;488	3;494;496	13;40;50;72;82;119;120;154;203;204;222;223;248;272;284;347;402;431;441;522	30.8713	30.6504	31.0491	30.6168	30.0003	30.3719	31.8416	30.4763	30.6694	30.8709	30.4813	30.5675	30.1831	30.3556	30.5126	29.8852	30.4359	30.9651	30.0698	30.5417	0.342044	0.0355049	0.208457	0.70439
	CCT3	P49368	T-complex protein 1 subunit gamma	35	35	71.2	60.533	219.13	498		252	44;381	30.738	30.1658	30.531	30.1834	29.6976	30.1691	30.1096	29.9443	30.2218	30.4653	30.101	29.9403	29.7487	29.7834	29.9833	29.4196	30.1381	30.5678	29.6235	29.9058	0.30145	0.0214168	-0.0811291	0.7465
	CCT4	P50991	T-complex protein 1 subunit delta	37	37	72	57.924	323.31	677	60;446;458		65	30.7395	30.1396	30.8663	30.0237	29.5161	30.0457	31.1032	29.9431	30.1409	30.4448	29.9195	29.8431	29.5586	29.9691	30.0637	29.2829	29.7882	30.5008	29.4219	29.986	0.462893	0.0139083	0.078529	0.769597
	CCT5	P48643	T-complex protein 1 subunit epsilon	39	39	77.6	59.67	323.31	668	4			31.0117	30.4904	30.9529	30.4654	30.0137	30.4222	30.6582	30.1828	30.5209	30.6189	30.1879	30.3001	29.9407	30.2715	30.3807	29.8062	30.3444	30.8707	29.7296	30.3217	0.318374	0.0199918	-0.106179	0.731566
	CCT6A	P40227	T-complex protein 1 subunit zeta	36	30	82.1	58.024	323.31	535	196		5;127;129;377	30.5515	30.2273	30.8945	30.3045	29.7868	30.0606	30.2237	30.1343	30.4571	30.5252	30.0153	30.2361	29.6514	29.8956	30.1414	29.6766	30.1935	30.7313	29.8626	30.18	0.258167	0.0380886	-0.0727531	0.751084
	CCT7	Q99832	T-complex protein 1 subunit eta	39	39	82	59.366	323.31	593			47;55;135	30.3033	29.9133	30.3575	29.9841	29.2775	29.9304	30.0571	29.7895	30.0181	30.1347	29.7385	29.8601	29.5141	29.7906	29.9747	29.3374	29.829	30.2965	29.4428	29.8034	0.217859	0.0481768	0.0188183	0.787839
	CCT8	P50990	T-complex protein 1 subunit theta	51	51	85	59.62	318.98	736	1		7;20;37;62;540	30.9468	30.6591	31.1331	30.4436	30.002	30.5193	30.5535	30.4273	30.5114	30.8231	30.4326	30.3501	30.2265	30.233	30.3784	29.9553	30.2301	30.8966	29.9434	30.2655	0.31079	0.0156358	-0.0699699	0.756393
	CD109	Q6YHK3	CD109 antigen	27	27	25.3	161.69	256.11	79				22.4848	30.0673	22.9478	24.084	29.388		26.0199	27.4679	25.5696			24.2211	23.6299	24.993		27.334	27.5077		27.3183	25.4193	0.228923	0.253708	0.558106	0.768586
	CD14	P08571	Monocyte differentiation antigen CD14;Monocyte differentiation antigen CD14, urinary form;Monocyte differentiation antigen CD14, membrane-bound form	12	12	43.2	40.076	165.98	88					27.6022	26.6524	27.1466	26.9833	26.6074	24.0593	24.4242	26.6765	26.3503	25.3642	23.631	25.9376	26.7183	25.8352	25.5256	25.6042		26.5805	25.4394	0.651799	0.084163	-1.47257	0.34055
	CD151	P48509	CD151 antigen	4	4	10.7	28.295	4.8642	27			8	27.5888	27.6838			25.1551	26.5446	24.4795	27.0705	22.905		22.7396	26.7441	23.0274		26.2875	25.8798	26.5909	23.3704		24.0839	1.07772	0.0974122	-1.55935	0.607894
	CD163	Q86VB7	Scavenger receptor cysteine-rich type 1 protein M130;Soluble CD163	24	24	32.4	125.45	323.31	135		849;853;856;858		26.9409	28.2756	28.3424	28.3407	27.9924	28.9502	27.4032	26.7116	26.1578	24.345	26.0363	22.9824		27.9167		26.5423	21.68			23.3481	2.59502	0.00928991	-1.26483	0.487706
	CD276	Q5ZPR3	CD276 antigen	7	7	27.5	57.235	72.04	60		525	526	25.6759	27.1731	25.3602	26.1999	25.9182	25.2944	25.4321	24.8687	25.5358			26.1455		25.5146	24.9868	26.2647	26.4206	25.4876	24.9332	25.4718	0.0644975	0.249184	-0.782743	0.372129
	CD2AP	Q9Y5K6	CD2-associated protein	25	25	45.1	71.45	62.982	149		458;463;510;512;514;542		28.4576	18.6636	27.4878	27.5377	28.495	27.5511	27.7899	28.1904	27.9508	28.6766			20.8768		21.9071			22.3891					1.9034	0.630573
	CD2BP2	O95400	CD2 antigen cytoplasmic tail-binding protein 2	11	11	52.5	37.646	323.31	24		49;194;195				24.9636	25.2967	25.3302		25.3307	25.0279		25.4291	25.5486							25.2146					0.0657399	0.749384
	CD302	Q8IX05	CD302 antigen	3	3	22.8	26.182	15.593	12														24.3093	24.63	24.634	24.6134	24.2444					24.9766	Absence/Presence	0
	CD36	P16671	Platelet glycoprotein 4	5	5	17.4	53.053	58.11	10					26.028	24.649	24.1427																			Absence/Presence	0
	CD44	P16070	CD44 antigen	10	10	17.4	81.537	246.32	41	725	183;706;718	715	23.051	28.6688	26.8604	25.5655	24.6855	27.5728	26.9282	26.4216	23.0838	27.375	26.3259	26.9276	25.3099	25.5653	24.8136					22.7705	0.735778	0.148568	0.510044	0.746874
	CD46	P15529	Membrane cofactor protein	5	5	16.3	43.747	2.815	20			375			25.1191		24.9406	25.9083	24.643	24.9021	25.2389	25.5674		24.1555						24.059					0.222067	0.724951
	CD47	Q08722	Leukocyte surface antigen CD47	7	7	14.9	35.213	85.647	69		316	304;314;317	29.4005	30.9245	29.1726	26.0447	28.2493	25.8474	25.3755	28.2253	28.0442	27.5309	28.076	28.4599	28.3672	28.7922	28.628	27.907	25.1719	28.0523	29.0485	28.4066	-0.209488	0.230842	-1.75367	0.451002
	CD55	P08174	Complement decay-accelerating factor	12	12	40.4	41.4	92.054	66				24.5292	25.2613			27.9356	27.2703			27.0621		25.4155	27.4768	25.0762	26.9178	27.5155			27.5333	27.8643	25.2575	-0.2204	0.235318	1.25753	0.6655
	CD59	P13987	CD59 glycoprotein	5	5	25.8	14.177	20.51	98				29.6751	30.7596	29.0412	28.645	28.6741	28.5029	28.8757	28.3445	28.8612	28.564	29.4839	30.5941	30.1106	30.2764	30.8656	29.6489	29.5472	30.076	29.7236	30.5522	-1.09352	0.000861222	-0.729375	0.450436
	CD5L	O43866	CD5 antigen-like	11	11	45.5	38.087	250.3	80		220			25.6112		26.2187	24.8936	26.1687	26.6027	24.6492	24.5571		25.6251	25.6259	25.9503	26.901	25.1504	27.0444		24.9436	23.5405	26.8611	-0.209287	0.216624	-0.0800686	0.785203
	CD63	P08962	CD63 antigen	3	3	16.8	25.636	13.682	29				26.2462	29.4528	26.0853	27.0082	27.0755	27.7787	28.8266	26.4421	25.882	25.8532		26.1691	26.5746	26.3728	26.3452			26.4081			0.691087	0.0964248	-0.21705	0.766331
	CD74	P04233	HLA class II histocompatibility antigen gamma chain	9	9	28.4	33.515	75.635	51	32	8		25.164	26.9055	27.5113	26.8939	26.4928	26.5364	27.2998	25.771	25.3265	27.4243	24.3104	23.2172	23.7086	25.0485	23.5372		24.9103		24.2888	24.0449	2.39932	1.16513e-05	-0.121904	0.776064
	CD81	P60033	CD81 antigen	4	4	29.2	25.809	323.31	249			8;11	28.2618	29.5299	27.9215	28.0366	29.1583	29.6935	30.1975	29.7448	28.4474	27.5225	29.9549	30.4065	31.2677	30.3737	30.4507	29.9821	29.7461	30.1489	29.2103	30.6419	-1.36691	0.000814571	0.53955	0.650829
	CD82	P27701	CD82 antigen	2	2	11.6	29.625	11.969	21						26.1355	23.2812		25.5066	26.1833	25.6717															1.07889	0.655928
	CD9	P21926	CD9 antigen	8	8	26.3	25.416	109.23	144				30.3085	32.8671	29.9713	29.6199	30.4445	29.1532	30.5431	29.2002	29.2356	28.7875	27.1507	29.2659	29.7759	29.4563	28.7343	27.3993	24.5185	26.3426	27.9008	28.7862	2.08003	0.00317913	-1.25835	0.400707
	CD97	P48960	CD97 antigen;CD97 antigen subunit alpha;CD97 antigen subunit beta	7	6	14.4	91.868	69.217	31		831			27.595	24.3602	25.6405		26.0375	26.3433	24.987				23.4613		23.8209									-0.0759754	0.791698
	CD99	P14209	CD99 antigen	6	6	47.6	18.848	186.26	109	76	85;86;87;168	156	27.2311	29.5035	27.5164	27.7564	26.973	27.9145	27.0636	26.9286	26.964		29.3499	30.0505	30.0661	29.8139	30.0166	28.8988	28.6419	28.9963	29.0811	29.8682	-1.93931	1.99021e-05	-0.578399	0.622189
	CDC123	O75794	Cell division cycle protein 123 homolog	3	3	11	39.134	5.2976	10						22.2952	22.1443				23.7651		24.8267													2.07613	0.331113
	CDC16	Q13042	Cell division cycle protein 16 homolog	11	11	17.3	71.655	24.517	27		560	208			25.05		24.3245	23.8873	25.3165	22.8995							21.411			21.8212					-0.652849	0.708523
	CDC23	Q9UJX2	Cell division cycle protein 23 homolog	8	8	17.3	68.833	3.7509	27		588;596		22.4895		25.4359	21.3118	22.3589	23.7206	24.1823	23.528		21.3568	20.9555		23.1804		24.0217		23.2354	24.9795			-0.226522	0.239508	0.297903	0.764811
	CDC26	Q8NHZ8	Anaphase-promoting complex subunit CDC26	4	4	52.9	9.7769	69.017	8		42;82		24.0434	24.3218	24.1893	23.9252	23.7511	24.4276			23.0583					23.6506	23.4211								-0.303213	0.690089
	CDC37	Q16543	Hsp90 co-chaperone Cdc37;Hsp90 co-chaperone Cdc37, N-terminally processed	18	18	48.7	44.468	242.68	187		13;19		29.6059	28.4157	29.1516	28.4421	29.4715	28.5732	28.3612	29.0644	28.8366	29.7723	28.8629	28.6088	27.9387	28.52	28.7107	28.1908	28.6722	29.1541	27.8117	28.3236	0.490104	0.0176499	-0.0958405	0.764636
	CDC42	P60953	Cell division control protein 42 homolog	15	14	66	21.258	242.34	309			107;135;153	30.4092	31.7547	30.635	30.2544	30.2673	30.0519	30.0251	30.3554	29.9452	30.1017	30.2783	30.3373	29.9686	30.4663	30.3902	30.062	29.9012	30.3907	29.8622	30.3066	0.183655	0.117793	-0.568246	0.397021
	CDC42BPA	Q5VT25	Serine/threonine-protein kinase MRCK alpha	12	11	9.4	197.3	2.3237	15		982;985;986;989;994;1629;1654;1719;1721				27.9142		26.4685	23.0333				25.1914	23.4581	24.2845		27.6186		22.8829	27.3791			22.7004			-3.07898	0.480315
	CDC42BPB	Q9Y5S2	Serine/threonine-protein kinase MRCK beta	22	21	18.1	194.31	173.04	87		362;363;1686;1690;1693;1697		27.0654	22.6371	26.3825	24.2344	25.4221	23.3404	24.3834	26.767	25.1806	23.7476	25.2014	26.1929	24.4418	25.4676	26.5749	23.5866	24.4867	27.0909		21.8694	-0.0741733	0.268457	-0.464509	0.738972
	CDC42EP4	Q9H3Q1	Cdc42 effector protein 4	16	16	64.9	37.979	323.31	39		64;72;73;109;118;138;140;141;142;174;292;295;308;309;322		25.5195	25.6396	24.5666	24.9531	25.1312		24.9634	24.3935		24.867		25.376			25.4945			25.4041		25.0519			-0.420723	0.536493
	CDC5L	Q99459	Cell division cycle 5-like protein	23	23	43	92.25	181.52	143				27.7939	24.6821	24.477	27.2148	27.2662	26.8168	27.5926	27.6411	27.4306	28.0881	25.8431	26.7389	24.2618	25.2835	26.5737	27.0526	25.1148	27.515	27.3639	23.3791	0.987663	0.0498605	1.227	0.470937
	CDC73	Q6P1J9	Parafibromin	11	11	26.7	60.576	7.388	32	412	420;422;425		24.5238		25.2314	21.6711	23.4885	23.3724	23.3006	22.482	23.325	24.1323	23.3998	23.4174			22.9366		22.8649	23.0926			0.360772	0.161558	-0.406245	0.728907
	CDH1	P12830	Cadherin-1;E-Cad/CTF1;E-Cad/CTF2;E-Cad/CTF3	22	20	35.6	97.455	96.183	85		539;543;544	675;871	28.534	27.8987	28.1931	27.6026	27.9408	27.9902	27.7057	28.5378	27.4878	27.2518								23.6985					-0.239227	0.659794
	CDH2	P19022	Cadherin-2	14	13	29.5	99.808	253.05	62	457			29.6809	26.8502	25.3399	26.8618	26.1961		27.5073	26.2033	24.602	26.8887					23.9073		26.7008	28.332					-0.685455	0.697971
	CDH6	P55285	Cadherin-6	22	21	36.3	88.308	246.16	77	780	786;790		30.4547	28.1454	26.076	26.8863	29.4106		26.9039		22.5181		25.2611												-3.4836	0.437673
	CDIPT	O14735	CDP-diacylglycerol--inositol 3-phosphatidyltransferase	4	4	19.2	23.539	10.799	33				24.2728			24.0961	24.4544			24.2277	24.3092	24.0509	24.7185	24.8646	24.6355	25.044	26.1867			25.25		25.0456	-0.871215	0.00195933	-0.0785217	0.721846
	CDK1	P06493	Cyclin-dependent kinase 1	17	15	62	34.095	236.72	40		14;15;19	33;201		23.258	28.8057	24.1874		23.8974	25.3971	26.1101	26.9267	24.3181					22.6332								-0.0871702	0.792396
	CDK11B;CDK11A	P21127;Q9UQ88	Cyclin-dependent kinase 11B;Cyclin-dependent kinase 11A	20	19	28.9	92.619	54.958	57		283;595;713;751;752;763	641	26.9785		26.7826	26.3337	24.9846	22.4907	23.1674	21.6974	24.5759	24.8981			21.8824		22.0658		22.1716	24.2895					-2.90394	0.0700559
	CDK12	Q9NYV4	Cyclin-dependent kinase 12	23	21	14.7	164.15	53.389	29		274;276;283;293;301;303;332;333;334;355;359;379;382;383;385;393;394;423;681;685;893;1083		24.7411	24.7584	24.9027		24.3254	25.2546	24.2326	24.1407	23.9121	24.4604								28.0562					-0.281811	0.633474
	CDK18	Q07002	Cyclin-dependent kinase 18	10	9	30.4	54.424	27.543	16		74;89;117;132		22.897	22.8625	21.5153		23.5405	23.1326	22.5438				21.2313	22.868				22.1686	23.5871	23.3295		22.4049	0.150374	0.229491	0.134367	0.778868
	CDK2	P24941	Cyclin-dependent kinase 2	13	9	48	33.929	30.027	41	91	14;15;19	237;242	25.0485		27.2696	23.9768	24.7915	24.1158	25.1663	27.3908	25.0631	25.2602		24.9086		23.7856	25.8789	25.8101	27.0533	27.3023		24.4279	-0.252705	0.217987	0.127602	0.781098
	CDK2AP1;CDK2AP2	O14519;O75956	Cyclin-dependent kinase 2-associated protein 1;Cyclin-dependent kinase 2-associated protein 2	2	2	18.3	12.365	2.7021	9						23.263	23.24	23.6269		23.7446	23.6167								22.855	23.4029	23.5495					0.304029	0.509626
	CDK5	Q00535	Cyclin-dependent-like kinase 5	10	9	38	33.304	8.467	66				25.5526	25.7394	24.9075	25.0492	25.0813	25.0229	26.7255	26.0419	25.9183	25.0234	22.9983	23.7734	22.0369		23.1142	23.3888	25.3019	25.721	23.3964	24.1726	1.73914	0.000635225	0.480399	0.56143
	CDK5RAP3	Q96JB5	CDK5 regulatory subunit-associated protein 3	13	13	34.8	56.92	133.96	71			166	24.4722	25.3771	23.9889	25.0372	24.1873	24.2081	26.0597	25.0002	24.7257	25.0398	24.604	24.95	24.3703	23.8572	24.5101		24.7844	24.1542		24.9832	0.282938	0.106058	0.394137	0.632813
	CDK7	P50613	Cyclin-dependent kinase 7	3	3	11	39.038	2.2962	13		164		26.0686	26.9756	26.1987		26.6492		24.6018		24.626	25.4792		25.2535	25.2353		25.6843			25.2821					-1.57069	0.053517
	CDK9	P50750	Cyclin-dependent kinase 9	9	8	31.5	42.777	27.499	21		347				23.8474	23.3831		23.806	24.3768	24.0225	23.5841								24.164	24.7521					0.332098	0.619842
	CDKN2A	P42771	Cyclin-dependent kinase inhibitor 2A	8	5	64.7	16.532	20.055	32		7;8;12;18		25.9442	26.4386	26.1155	26.1264	23.6411	24.85	23.8026	25.1044	26.7418	26.4171							24.4991	23.4171					-0.27	0.750839
	CDKN2AIP	Q9NXV6	CDKN2A-interacting protein	20	20	35.5	61.124	247.56	56		131;132;133;350;352		23.4898		23.2785	23.9687	26.7396	24.4272	26.9119		24.366	24.7916	23.9386			24.2568	25.0707			24.4633					0.755026	0.689539
	CDO1	Q16878	Cysteine dioxygenase type 1	3	3	8.5	22.972	12.232	30			8	27.1005	26.4801	25.4697	24.682	24.9874	26.8298	26.1568	21.3993	25.7182	26.4051	25.0631	26.1334		24.9144	28.2689	24.6867	26.2891	24.4435	23.4255	25.9224	0.0621102	0.270605	-0.442115	0.746874
	CDS2	O95674	Phosphatidate cytidylyltransferase 2	10	10	19.8	51.417	126.23	38	1	21;23;31;33;35;37;41		26.7562		24.4774			24.4148			24.7159		26.2753	25.5749	25.4668	25.236	26.4952	25.0513	25.4191	26.0589		25.876			-1.05142	0.677198
	CDV3	Q9UKY7	Protein CDV3 homolog	12	12	72.5	27.335	323.31	231	134	106;107		28.7705	29.6192	28.8745	29.4493	28.268	28.2282	28.6449	28.3787	28.7301	28.8112	27.8787	27.4764	28.4705	28.0547	28.1078	26.3119	28.0301	28.3304	25.0171	27.4658	1.26311	0.00241091	-0.437663	0.479944
	CEBPZ	Q03701	CCAAT/enhancer-binding protein zeta	9	9	11.9	120.97	11.046	15	644;778	629	781	22.3334	22.6637	24.8936			21.7688	22.5047	21.9248		22.436								23.9664					-1.13835	0.508356
	CECR5	Q9BXW7	Cat eye syndrome critical region protein 5	10	10	35	46.321	96.714	34					24.5324	25.4446	24.7149	24.9315	27.227		25.6556	25.891	23.6983								25.2019					0.712092	0.649813
	CELF1	Q92879	CUGBP Elav-like family member 1	14	10	35.4	52.063	102.65	152			436	28.4187	25.9192	28.5124	26.29	27.7886	26.6755	27.6998	27.9647	26.6238	28.1255	25.4567	25.1489	25.005		25.0041	22.9265	26.5939	27.2315	25.8537	22.5445	2.31684	0.00086158	0.0320816	0.794193
	CERS2	Q96G23	Ceramide synthase 2	4	4	12.4	44.876	8.5795	16				25.1519	26.2077	24.8661		25.1558		24.5561	23.3815	24.6165			23.7627					23.7993	25.1076					-1.16068	0.335701
	CETN2	P41208	Centrin-2	8	8	59.9	19.738	105.91	36	19	20;26	120	25.8695	25.4593			24.8778		25.3299	25.2317	24.8092			25.6179	25.9531	25.2336	25.7757	25.0803		25.3453	25.2002	25.1573	-0.157536	0.147219	-0.278606	0.671511
	CFAP20	Q9Y6A4	Cilia- and flagella-associated protein 20	11	11	59.6	22.774	12.409	37			85;97	24.2942	24.4595	25.1348	22.2256			26.49	26.699	24.1642		21.5598	22.9714	21.8662		23.2845								1.75585	0.480761
	CFB	P00751	Complement factor B;Complement factor B Ba fragment;Complement factor B Bb fragment	45	43	63.1	85.532	323.31	897				32.1952	32.0816	29.9716	31.1085	30.6217	32.6795	30.7084	32.1495	32.7616	31.0673	31.9751	30.9743	32.299	32.0539	31.243	32.9946	32.6007	31.2639	33.2639	31.9193	-0.524269	0.0776533	0.677566	0.606796
	CFH	P08603	Complement factor H	66	60	65	139.09	323.31	1342	64;239;340			31.2651	30.6388	29.3319	30.8556	29.7925	32.1899	30.7437	31.5442	32.5537	30.2832	31.8089	31.0462	32.275	32.5343	31.2472	33.1985	32.4017	31.2733	33.1031	32.0532	-1.17428	0.00575941	1.08612	0.397021
	CFHR1	Q03591	Complement factor H-related protein 1	16	4	56.4	37.65	124.07	168		142;143;145;146;152;160;164		28.4364	27.8097	25.187	26.9037		29.3467	26.6889	26.914	28.7873	27.0856	28.2365	27.9829	28.7021	25.8242	27.9554	28.5313	27.9176	27.5419	29.5407	28.1612	-0.577242	0.103181	0.680297	0.678312
	CFHR2	P36980	Complement factor H-related protein 2	9	3	43	30.65	4.2463	19				24.2432	22.1973				25.4755		24.4553	24.6347			23.7115	24.3756	24.5145	23.5838	24.0621		22.9447	24.9504		0.180827	0.229609	1.63491	0.490929
	CFI	P05156	Complement factor I;Complement factor I heavy chain;Complement factor I light chain	25	23	51.1	65.75	323.31	275	204	90		28.2425	27.5686	26.8081	25.5496	24.7632	28.9872	28.4432	28.5777	29.4884	26.6197	27.3411	26.5734	28.4602	28.3827	27.3033	29.2641	29.0572	27.5521	29.6355	27.971	-0.64924	0.103283	1.83684	0.296411
	CFL1	P23528	Cofilin-1	34	25	97.6	18.502	323.31	537	1;18	3;8;23;24;25;41;68;70;156	13;44;45;78;92;114;121;144	34.1553	33.8754	33.3842	33.4105	33.3082	32.6864	32.9579	33.4337	32.9858	33.4081	32.3401	32.2918	31.8329	32.4365	32.1966	31.797	32.387	32.6877	31.7955	32.0255	1.18147	2.9435e-06	-0.532354	0.253401
	CFL2	Q9Y281	Cofilin-2	19	10	85.5	18.736	195.39	58		3;24	92;114;121	25.281	27.3258	27.0854				23.8602	26.606	25.4867		27.9466	27.6672	27.7563	27.5251	27.3134	25.3827	26.8881	27.134	26.4885	28.0552	-1.27487	0.0160736	-1.24639	0.606857
	CFLAR	O15519	CASP8 and FADD-like apoptosis regulator;CASP8 and FADD-like apoptosis regulator subunit p43;CASP8 and FADD-like apoptosis regulator subunit p12	2	2	8.5	55.343	21.732	16				23.2571	24.8507	21.3347		22.8282	23.3577	23.3721		21.8384						21.8572			22.2341					-0.211592	0.775302
	CFP	P27918	Properdin	4	4	11.5	51.276	8.4416	38				22.7955	23.8464		19.8796	20.7018	24.8272	21.9554		22.5931	24.0972	20.921	21.6264	21.4994	21.4647	22.829	26.3354	25.3245	22.4301	25.0796	22.6062	-0.424586	0.201289	1.5624	0.557868
	CGN	Q9P2M7	Cingulin	24	24	27.2	136.38	323.31	42		131;134;149;159;162;163;166;320;332;1169;1170;1176		26.1931		25.7835	26.6628	25.3776		26.4851		25.8839												Absence/Presence	0	0.180254	0.749384
	CHCHD1	Q96BP2	Coiled-coil-helix-coiled-coil-helix domain-containing protein 1	3	3	33.9	13.475	1.5567	6										23.993	23.9696	23.5498														Absence/Presence	0
	CHCHD2;CHCHD2P9	Q9Y6H1;Q5T1J5	Coiled-coil-helix-coiled-coil-helix domain-containing protein 2;Putative coiled-coil-helix-coiled-coil-helix domain-containing protein CHCHD2P9, mitochondrial	4	4	33.8	15.512	125.19	92				28.1434	29.5385	28.6394	27.5654	27.599	28.2322	27.5112	28.0808	27.3467	27.6678	27.1864	26.9648	27.5072	27.0497	27.5779	26.9513	26.8822	27.8239	27.1118	26.7234	0.854598	0.00178636	-0.529387	0.564134
	CHCHD3	Q9NX63	MICOS complex subunit MIC19	14	14	57.3	26.152	120.63	130		46;50		29.0077	28.3885	29.1839	27.5715	28.4377	28.3752	28.4913	29.0242	28.2626	28.7011	27.7477	28.1759	27.0169	28.0629	28.0778	27.0794	28.0939	28.1436	27.2148	27.8341	0.799691	0.00113952	0.0530518	0.780358
	CHCHD4	Q8N4Q1	Mitochondrial intermembrane space import and assembly protein 40	5	5	45.8	15.996	180.01	20					25.1845	25.9835		24.5081	25.5371		25.6422		25.8031		22.491						24.743					0.435432	0.646265
	CHD1	O14646	Chromodomain-helicase-DNA-binding protein 1	3	3	2	196.69	1.5044	17				26.9241			24.4943		27.9143	27.5815		26.4961	27.766	25.922						28.4239	27.9164					1.73028	0.460696
	CHD3	Q12873	Chromodomain-helicase-DNA-binding protein 3	29	19	20.4	226.59	323.31	16	1593	43;88;90;93;324;328;330;333;335;712;713;715;1537;1538;1540;1541;1545;1547;1549;1552;1553;1557;1595;1601;1605;1643		25.0237			25.254	24.0718																		Absence/Presence	0
	CHD4	Q14839	Chromodomain-helicase-DNA-binding protein 4	63	49	47	218	323.31	247	449;1530;1807;1816	105;365;428;515;517;529;531;703;1531;1535;1537;1540;1542;1544;1545;1549;1553;1602;1804;1812		30.0752	24.0384	28.7737	28.4333	28.7076	26.1685	28.6502	28.0384	27.5805	28.6531	23.379	26.0774	26.1243	23.5858	25.433	25.7682	27.3736	27.1968		25.7791	2.27665	0.00387108	-0.187502	0.780358
	CHD7	Q9P2D1	Chromodomain-helicase-DNA-binding protein 7	13	12	6.3	335.92	20.75	16		722;725;730;734;1874;2533;2559;2956		27.6707	26.6022			25.8283		26.648		26.9005					27.6852	26.2956		26.9509	26.1039					0.0738306	0.786706
	CHD9	Q3L8U1	Chromodomain-helicase-DNA-binding protein 9	9	8	5.8	326.02	1.9034	15		611;612;616;1852;1867	1021		26.2814			23.8843	25.4686				25.8922			25.2313										0.597542	0.743149
	CHERP	Q8IWX8	Calcium homeostasis endoplasmic reticulum protein	17	17	28.1	103.7	87.372	57		813;815;817;819;822;823		27.5325		26.4436	25.8401	25.164	25.6031	25.5561	25.5762	24.9721	26.4362		23.0619		24.0262			24.4759	24.6453					-0.616304	0.596522
	CHI3L1	P36222	Chitinase-3-like protein 1	16	16	52.5	42.625	323.31	58	244	235;239;243			29.2647		22.9391	23.4858	27.443	28.4446	22.6591		25.1988									25.8426				0.706514	0.761908
	CHID1	Q9BWS9	Chitinase domain-containing protein 1	19	19	66.4	44.94	323.31	254				29.1367	27.7899	26.9183	25.9079	25.7029	27.7933	27.8141	27.4545	26.6787	26.2308	27.9646	28.0749	26.8057	27.2257	28.4199	28.1531	28.3659	29.2728	27.305	27.1468	-0.730728	0.0419825	0.10314	0.78125
	CHL1	O00533	Neural cell adhesion molecule L1-like protein;Processed neural cell adhesion molecule L1-like protein	36	36	44	135.07	323.31	153		478;491;493;1127;1132;1136;1137;1147;1150;1160;1163;1176;1201;1203		22.2249	25.6235	26.0294	24.859			25.4105	27.7383	27.5088		28.8145	28.6088	26.5499	27.7021	27.5344	28.4301	28.1827	28.9949	26.535	25.013	-2.00876	0.010358	2.20173	0.460552
	CHM	P24386	Rab proteins geranylgeranyltransferase component A 1	7	7	15.2	73.475	18.888	23				24.4901		25.918			23.8833	24.9588	25.7583			22.5246			23.3092									-0.337242	0.750925
	CHMP1A	Q9HD42	Charged multivesicular body protein 1a	10	10	37.8	21.703	6.6481	40			56;83	25.8006	26.4665	24.5211	25.5146			25.9492	26.2113	25.0247	25.6877		25.1663		24.5736	24.6738	24.1377	24.7099	24.6405	25.232		0.913528	0.00382341	0.142498	0.762142
	CHMP1B	Q7LBR1	Charged multivesicular body protein 1b	8	8	29.1	22.109	67.269	59	99;106		6;87;90;104;110	28.266	27.4389	24.7797	26.4986	27.1286	26.6803	27.5489	26.0025	25.8367	25.298	25.955	26.0131	25.6003	26.1926	26.9525		24.9088	26.7029	24.7261	25.6642	0.690535	0.0549185	-0.549076	0.676989
	CHMP2A	O43633	Charged multivesicular body protein 2a	7	7	28.4	25.104	75.649	37			52	25.9875	28.1546	26.1086			25.8429	26.0128	26.9924	24.2864	25.7946	26.0741	25.672	25.8544	25.5475	25.6732			25.7927	25.9892	25.1607	0.427006	0.112388	-0.96442	0.591313
	CHMP3	Q9Y3E7	Charged multivesicular body protein 3	6	6	35.1	25.073	37.752	28	197	200		24.9759	26.1467	25.0573	24.2353	24.64	24.8906	25.7176	25.7162	24.5694			24.4725	24.7667	24.465	24.1077			23.4361		24.3525	0.838701	0.00928267	0.212394	0.738972
	CHMP4A	Q9BY43	Charged multivesicular body protein 4a	9	9	56.8	25.098	92.173	57				28.0433	27.8087	26.8861	26.6577	26.0671	26.8294	24.6385	25.7073	26.077	26.7339	25.0598	25.5549	26.2282	25.3755	26.0636			25.8902		26.1065	0.790788	0.032987	-1.09537	0.382205
	CHMP4B	Q9H444	Charged multivesicular body protein 4b	16	16	72.3	24.95	194.69	88		188;223	14;17	28.9539	28.5814	28.5331	28.0668	28.1927	27.8621	27.8597	27.9543	27.9147	27.521	27.7509	27.3288	27.6863	27.7538	28.0578	26.4794	27.1748	27.3706	27.0699	27.2954	0.747224	0.00115555	-0.643198	0.0538058
	CHMP5	Q9NZZ3	Charged multivesicular body protein 5	5	5	30.6	24.57	101.29	35				23.8312	25.53	25.4573	25.7511			25.672	26.461	27.3793	26.1855					25.0198		24.7604	25.7729					1.28205	0.343203
	CHMP6	Q96FZ7	Charged multivesicular body protein 6	2	2	13.4	23.485	65.664	29				24.0823	25.4897		24.5739	24.4685	23.9765		23.0186	24.2876		25.0352	24.595		24.5859	24.9373	25.0128	24.2684	24.8289		24.4182	-0.439186	0.0608659	-0.892697	0.456237
	CHORDC1	Q9UHD1	Cysteine and histidine-rich domain-containing protein 1	13	13	49.7	37.489	71.648	71				25.458	25.9179	27.8827	26.4916	26.6364	25.4879	24.6827	25.3614	24.1543	25.2919	25.6816	26.344	26.4353	24.578	25.7019		26.2242	22.5623	27.4926	26.3813	0.0252271	0.278249	-1.48169	0.120622
	CHPF2	Q9P2E5	Chondroitin sulfate glucuronyltransferase	2	2	4.5	85.947	1.7588	10		64		25.1212		24.4391	25.0362		24.3417	24.4054	24.8064				24.9405								25.1266			-0.347656	0.582778
	CHTF8	P0CG12	Chromosome transmission fidelity protein 8 homolog isoform 2	3	3	6.3	51.391	6.434	19					21.8105	20.6864	21.184	19.8679	21.8108	22.3325	22.8999	22.174	21.3354	22.1351	22.2021	20.4534	20.1632	23.002		23.9075		22.0149	23.7126	-0.63205	0.103283	1.22332	0.221579
	CHTOP	Q9Y3Y2	Chromatin target of PRMT1 protein	3	3	16.9	26.396	46.869	40				26.4884		25.5929	26.0648	25.8566	25.6596	25.995	26.0586	25.4127	26.3154	25.3042	24.7577		25.1755	25.5559	25.0713	26.0872	25.35			0.609399	0.0045489	-0.112401	0.738972
	CIAO1	O76071	Probable cytosolic iron-sulfur protein assembly protein CIAO1	13	13	60.5	37.84	57.146	41			2	26.1915		27.305	24.1858	25.0793	23.0009	24.8379	27.3715	23.9216	24.4368						23.775	23.5087	26.7079					-0.976653	0.646265
	CIAPIN1	Q6FI81	Anamorsin	11	11	41.3	33.582	27.959	55		182;183	31;96	25.872	26.1744	26.5466	26.2114	26.7071	25.1348	26.5802	27.862	26.4574	26.7184	24.4532	24.9416		24.3821	24.2891		25.5433	24.4487			1.75011	0.000133365	0.248242	0.729667
	CIB1	Q99828	Calcium and integrin-binding protein 1	6	6	42.4	21.703	49.976	27					29.5675		27.2098	26.8416	30.2261	27.8447	28.4559		27.1389	27.4454	27.8823	30.1443			31.2017	30.6211	27.957		29.631	-1.08548	0.0708562	0.543396	0.737242
	CIRBP	Q14011	Cold-inducible RNA-binding protein	8	8	47.1	18.648	323.31	153				28.3468	29.6114	27.6395	28.8118	27.7075	27.4057	28.5315	28.5238	28.4437	28.8508	29.0612	28.7355	28.6941	28.5644	28.6574	29.1468	29.2958	29.3402	28.7825	28.7992	-0.520459	0.0182562	-0.0723118	0.780358
	CISD1	Q9NZ45	CDGSH iron-sulfur domain-containing protein 1	6	6	54.6	12.199	138.12	126				28.2854	29.3161	28.4344	27.1918	27.8017	29.3054	27.8847	27.9735	27.3097	27.7717	27.2197	27.5848	27.3999	27.58	27.9666	27.7138	27.7991	28.1409	27.2823	27.8436	0.474371	0.0349226	-0.156886	0.758416
	CISD2	Q8N5K1	CDGSH iron-sulfur domain-containing protein 2	6	6	45.9	15.278	25.213	69				27.123	26.9041	26.6879	26.7127	27.1509	26.9961	26.3515	26.3321	25.3056	27.4688	24.9805	24.9128	25.577	25.2487	25.7183	25.3109	25.3143	25.7788		25.493	1.3328	2.74651e-05	-0.424901	0.607376
	CKAP4	Q07065	Cytoskeleton-associated protein 4	41	40	72.4	66.022	323.31	812	317;423	26;79;80;81;86;232;460;461		32.2534	30.9734	29.492	31.5556	31.1598	30.3021	31.8531	30.9486	31.6679	31.1143	31.2383	31.157	30.4836	31.2063	30.6185	32.5535	32.6107	32.3605	31.7049	30.7236	-0.333665	0.129618	0.0903534	0.780358
	CKAP5	Q14008	Cytoskeleton-associated protein 5	43	43	25.7	225.49	87.119	142		828;829;830;832;1861		24.0941	20.3572	28.1948	25.9559	28.3817	24.9041	27.6239	28.0462	23.504	26.6562	24.2293	24.1419		23.2035	22.5579	23.5522	24.913	26.499	23.7575	22.982	1.79001	0.0354281	0.750132	0.743149
	CKB	P12277	Creatine kinase B-type	24	22	86.6	42.644	323.31	494	30;179;207;272;377		242	31.4697	31.959	33.104	26.3965	29.7833	29.6919	27.9724	30.5417	31.6281	29.9084	29.7239	30.6819	30.2375	29.9387	31.234	25.8132	30.085	29.8806	28.9514	31.0914	0.48173	0.181959	-0.594019	0.739531
	CKMT1A	P12532	Creatine kinase U-type, mitochondrial	14	11	52.8	47.036	102.88	77	63			27.3402		28.7458	23.3531	23.4507	28.1028	25.201	28.0215	29.8419	27.3036			23.2835										1.97171	0.56143
	CLCC1	Q96S66	Chloride channel CLIC-like protein 1	13	13	31.6	62.022	323.31	34		434;438;509	414	23.5204	23.5372	26.8726	23.6573			24.1694	23.8094	23.3034	23.5328		23.4994	23.899		24.1216		23.5636	24.9205		23.8051	0.0820955	0.258318	-0.693114	0.670893
	CLEC11A	Q9Y240	C-type lectin domain family 11 member A	12	12	35	35.694	18.831	77				24.4953	26.8963						25.307	24.8487		26.163	26.3097	25.2046	25.0536	22.1224	27.3451	29.2691	26.0214	28.5053	25.8188			-0.617956	0.739654
	CLEC3B	P05452	Tetranectin	11	11	67.3	22.537	308.28	211				29.4491	29.2219		28.0047	26.3283	28.728	27.2324	28.0084	29.3345	25.6973	29.1847	29.6213	29.4504	29.55	28.7448	31.0734	31.1768	28.6251	30.6976	29.511	-1.76297	0.00283377	-0.450853	0.738972
	CLGN	O14967	Calmegin	14	14	40.3	70.038	94.445	30		554;591;594			23.8354	24.0037	23.5788	26.9413	24.1755	24.1441	23.736	24.284	22.8984						24.6607							-0.742175	0.634011
	CLIC1	O00299	Chloride intracellular channel protein 1	26	26	89.2	26.922	323.31	587	32	155;156	119;138	32.3041	32.2392	31.7018	31.8106	31.7471	31.4533	31.6217	31.5151	31.1645	31.528	30.4719	30.4806	30.0032	30.6376	30.591	30.2943	30.566	30.6773	30.1695	30.3808	1.28133	2.6994e-08	-0.504008	0.0837666
	CLIC4	Q9Y696	Chloride intracellular channel protein 4	22	21	88.9	28.772	323.31	375	43		199	29.896	30.55	30.0965	29.7523	29.0034	29.4671	29.0747	29.4372	29.2643	28.9988	28.737	28.7514	28.4151	28.7069	28.6508	28.3743	28.5825	27.7633	27.8171	28.5231	1.12186	4.03415e-05	-0.6112	0.30389
	CLIC5	Q9NZA1	Chloride intracellular channel protein 5	12	10	37.3	46.502	95.389	42	199			27.3574	28.4523	24.6648	24.7505	27.5884		26.1012	24.4266		25.6101											Absence/Presence	0	-1.1834	0.621369
	CLIC6	Q96NY7	Chloride intracellular channel protein 6	18	16	37.8	73.011	194.57	51	495	293;299;303;305;377;393;396;397;414		25.8851	26.5037			27.312		25.2549	24.8711	24.2153	24.847	26.0161	25.1721	24.6905		24.17	25.7137	25.6283	26.8618			0.0909255	0.256113	-1.76986	0.0773553
	CLINT1	Q14677	Clathrin interactor 1	28	28	38.1	68.259	323.31	157		227;232;234;294;299;308;311;312	122;158;183;190;192;200;207;218;467;471;625	28.3396	23.3799	28.4422	28.1526	28.424	28.1949	28.4978	28.2085	27.718	27.7725	24.4145	24.4515	25.6396	25.0124	26.6027	23.1804	25.6667	24.8075		25.6199	2.66909	0.000421738	0.730665	0.690739
	CLIP1	P30622	CAP-Gly domain-containing linker protein 1	18	15	16.5	162.24	177.61	25	1;3;728	146;147;151;193;195;200;204;348;350;351		24.3202		24.7321	25.0151			24.0015	25.3759	24.9423							24.8794		24.8619	25.5528				0.0841554	0.780358
	CLMN	Q96JQ2	Calmin	13	13	18.9	111.65	107.71	15		37;39;301;585;619;635;644;838;841;904		21.3328	20.611	20.7772	20.2805	20.9459	20.6553	22.9123			20.768	19.6444					21.285							0.655701	0.614785
	CLNS1A	P54105	Methylosome subunit pICln	7	7	54	26.215	323.31	56		102		27.7309	28.2275	27.9328	27.5479	27.6276	26.356	25.8171	27.4734	27.2783	26.0378			24.9785		26.4086			27.001					-1.22079	0.0743482
	CLPB	Q9H078	Caseinolytic peptidase B protein homolog	13	13	29	78.728	22.065	22				25.6812	24.8196	26.5823	24.6629	25.9237	25.2177		24.215										24.1721					-0.817608	0.594687
	CLPTM1	O96005	Cleft lip and palate transmembrane protein 1	11	11	24.7	76.096	17.256	29				26.398	25.7741	25.9688		25.8229	25.3738	24.8065	25.0603				24.9658			25.2687					25.1171			-0.910769	0.0727491
	CLPX	O76031	ATP-dependent Clp protease ATP-binding subunit clpX-like, mitochondrial	12	12	27.2	69.223	26.383	28						26.442	24.0743			25.0252	26.2298	25.0615	22.5403		25.8276						25.5804	25.6066	26.375			-0.543934	0.749384
	CLSTN1	O94985	Calsyntenin-1;Soluble Alc-alpha;CTF1-alpha	6	6	9	109.79	6.0046	9						27.3999	26.1285	25.7633																		Absence/Presence	0
	CLTA	P09496	Clathrin light chain A	11	11	26.6	27.076	9.6273	107		105	223;242	29.2514	29.7688	29.8745	29.4883	29.3793	28.7645	29.0231	29.3533	28.8907	28.9489	27.9801	27.7005	28.4486	27.8691	28.1129	27.6359	27.4566	28.8281	24.7658	27.5326	1.64127	0.000336672	-0.556356	0.0582749
	CLTB	P09497	Clathrin light chain B	7	7	25.3	25.19	50.503	105				27.6646	28.7307	26.8772	27.6873	27.6337	25.5092	27.8326	27.3912	26.7356	26.7842	28.3436	28.2803	28.2026	27.912	27.9129	27.3803	27.5002	27.4739	27.1407	28.0473	-0.534754	0.0432366	-0.868146	0.450436
	CLTC	Q00610	Clathrin heavy chain 1	133	108	78.3	191.61	323.31	2910	95;99;104;181;1538;1603		389;453;456;507;619;911;1441;1443	33.4452	32.3061	33.8915	33.4174	33.4986	32.9223	33.2697	33.3328	32.9257	32.912	32.7964	32.6608	32.1046	32.6638	32.5555	32.4513	32.6961	32.9387	32.2366	32.6382	0.617933	0.00107113	-0.239233	0.665683
	CLU	P10909	Clusterin;Clusterin beta chain;Clusterin alpha chain	24	24	47.2	52.494	323.31	388	352	133;185;355;356;357;394;396	346	31.1275	30.0375	27.4905	29.2865	28.1116	32.3374	31.7013	28.5944	30.3276	28.9654	28.5196	29.4142	31.1984	29.9745	29.3794	30.934	30.3606	28.774	32.0431	31.467	-0.408492	0.175105	1.1745	0.594816
	CLUH	O75153	Clustered mitochondria protein homolog	32	32	36.8	146.67	309.37	70		664	1257	23.0506		28.9811	24.0341	23.3811	24.5147	21.5081	26.2896	23.623	27.0109	22.8683					21.7802	22.8737	24.1962					-0.272451	0.780358
	CMAS	Q8NFW8	N-acylneuraminate cytidylyltransferase	27	27	71	48.379	159.33	242			399	28.7017	26.3199	28.087	25.5056	24.3505	27.7559	28.6272	28.8825	27.3119	27.747	27.7533	28.3464	26.9229	27.4647	28.4652	28.34	28.3911	28.8131	27.6751	27.6101	-0.649252	0.0855815	1.47195	0.460696
	CMBL	Q96DG6	Carboxymethylenebutenolidase homolog	18	18	68.6	28.048	263.05	191				28.1828	29.691	29.7368	23.3852	27.8791		26.7392	26.165	28.316		29.2557	28.7881	28.7368	28.8295	29.3476	29.2849	29.5868	28.2533	28.598	29.2219	-1.47837	0.0220029	-0.701571	0.743149
	CMC1	Q7Z7K0	COX assembly mitochondrial protein homolog	3	3	36.8	12.49	46.052	17					25.7049	25.356	24.0925	23.81			25.6795	23.8375	25.5753											Absence/Presence	0	0.289914	0.749384
	CMC2	Q9NRP2	COX assembly mitochondrial protein 2 homolog	6	6	78.5	9.4598	1.1316	11		59				25.0489	25.0213	24.4892			24.9124		24.7581													-0.0179141	0.791698
	CMPK1	P30085	UMP-CMP kinase	15	15	63.3	22.222	206.95	226	1		43	29.7115	29.616	28.7712	28.5167	28.3299	28.5144	28.1778	28.573	28.1427	28.4004	27.5497	27.8598	28.0356	27.8303	27.889	27.8756	28.1229	28.2415	27.3482	27.6646	0.833649	0.00048953	-0.627378	0.350856
	CMPK2	Q5EBM0	UMP-CMP kinase 2, mitochondrial	8	8	37.6	49.447	18.206	23						25.3056	24.9838	24.7371	26.0519			24.8738	24.241											Absence/Presence	0	0.0467345	0.789424
	CMTM7	Q96FZ5	CKLF-like MARVEL transmembrane domain-containing protein 7	2	2	23.4	18.834	6.7721	3		10;11;13;14;16		24.0001	25.4161		24.8166																			Absence/Presence	0
	CMTR1	Q8N1G2	Cap-specific mRNA (nucleoside-2-O-)-methyltransferase 1	19	19	27.9	95.32	90.173	37		29;30;31;46;48;49;51;53;55;66		24.6238		21.4564	22.661	25.4786	24.3202	23.5273	21.5116	23.6341	27.5871					23.8352			23.9792		21.9752			0.561114	0.746874
	CNBP	P62633	Cellular nucleic acid-binding protein	8	8	52.5	19.463	96.601	142		48;49		29.6662	28.1479	28.9	29.8221	29.0392	28.4149	29.3648	29.0464	28.9094	30.0161	28.1332	28.2605	27.2726	28.3901	28.1338	28.4943	28.5041	28.8943	27.8439	28.526	0.88744	0.00128483	0.0352394	0.787868
	CNDP2	Q96KP4	Cytosolic non-specific dipeptidase	40	40	88	52.878	323.31	878	433		24	31.872	31.2216	31.2394	32.3622	30.9828	31.3626	31.9517	32.0943	31.2399	30.1035	30.8563	30.557	30.2684	30.919	30.7646	30.5731	30.8188	31.168	30.6468	30.8944	0.696361	0.00404785	-0.185184	0.743607
	CNN2	Q99439	Calponin-2	16	15	67.3	33.697	323.31	208	79	2;11;12	30;234	28.8249	29.5291	27.5196	30.4902	29.5962	27.7488	28.8205	28.1896	29.9194	27.518	29.2154	28.9707	28.0213	29.269	28.8521	29.1333	29.7612	29.8313	27.7159	28.0893	-0.0703312	0.255949	-0.752742	0.604113
	CNN3	Q15417	Calponin-3	23	21	70.8	36.413	323.31	314	168	323	6;256	30.0832	30.5291	28.8284	30.7904	29.7121	28.0801	29.5081	28.6444	29.8495	28.9439	29.499	29.6947	29.3692	29.7809	29.7779	28.995	28.582	29.9747	27.9285	29.3794	0.198786	0.185732	-0.983423	0.348849
	CNOT1	A5YKK6	CCR4-NOT transcription complex subunit 1	36	36	22.1	266.94	140.29	127	1437;1444;1445			27.3774	21.8667	28.0922	24.5419	27.6398	24.3435	27.8816	28.0148	24.3385	22.6896	23.6413	22.9908	21.5078	21.1415	24.0561		24.6762	26.6334	21.1568	21.0178	2.69841	0.00967584	-0.449988	0.76318
	CNOT10	Q9H9A5	CCR4-NOT transcription complex subunit 10	6	6	9.1	82.309	10.266	28				24.1542		23.9341	22.1317	22.6351	23.3342	25.1168	23.2409	22.8953						23.1091								0.433007	0.715454
	CNOT11	Q9UKZ1	CCR4-NOT transcription complex subunit 11	4	4	13.7	55.215	142.03	31		10;22		24.3973	23.0042	21.693	23.2809	23.1078	24.204	24.4715	23.3725	22.4497	23.0859	22.2697	22.4479	21.4772	21.2177	22.5367	21.8958	23.5929	22.6701	20.9247	22.1446	1.18897	0.0036101	0.420095	0.689156
	CNOT3	O75175	CCR4-NOT transcription complex subunit 3	8	8	17.4	81.871	52.667	23		299;506;507;509		27.0308		25.6249	23.4382	21.8342		23.9847	24.682		23.1909						23.7909	23.9252	23.426					-0.529518	0.750839
	CNOT7	Q9UIV1	CCR4-NOT transcription complex subunit 7	3	3	16.5	32.745	3.5648	6				24.3751				23.6689		24.5603	25.073															0.794653	0.553071
	CNP	P09543	2,3-cyclic-nucleotide 3-phosphodiesterase	26	26	60.3	47.578	323.31	196		9;170	87;162;261	28.6178	28.1527	27.9071	28.3511	28.4527	27.9439	28.1389	27.8595	27.9913	27.8513	28.695	28.818	28.1396	28.3008	28.7406	28.241	28.3246	28.3474	28.0644	28.4415	-0.28467	0.0147107	-0.339292	0.223741
	CNPY2	Q9Y2B0	Protein canopy homolog 2	11	11	70.3	20.652	210.34	247		115		29.9212	31.2289	29.0685	29.928	28.9816	28.3056	29.7478	28.9579	28.349	29.0506	28.884	29.1157	28.8001	28.7391	29.1191	30.0392	30.1006	29.8979	29.0623	28.6792	0.110224	0.228439	-0.943476	0.397493
	CNPY3	Q9BT09	Protein canopy homolog 3	9	9	39.6	30.748	153.48	122				28.7855	28.1331	26.9132	28.1623	27.4428	27.9125	27.6847	27.2533	27.4646	27.972	27.2352	27.1299	27.1779	27.2785	27.131	27.3084	27.7719	28.3044	26.2524	28.1751	0.395923	0.0569835	-0.229967	0.70439
	CNPY4	Q8N129	Protein canopy homolog 4	10	10	56.9	28.309	323.31	80				26.5345	27.6508	27.8506		24.7332	25.447	26.7132	25.0456	27.0907		27.7453	27.1417	27.5351	26.3861	27.4998	27.928	27.5509	28.3007	27.0718	27.4833	-1.08108	0.0111818	-0.618118	0.695328
	COA4	Q9NYJ1	Cytochrome c oxidase assembly factor 4 homolog, mitochondrial	5	5	78.2	10.134	44.801	44				26.3259	27.3792	27.0087	26.235	27.7183	25.0888		26.1939		27.8419	24.2441	23.9767						25.767					-0.55856	0.676989
	COA6	Q5JTJ3	Cytochrome c oxidase assembly factor 6 homolog	4	4	32.8	14.116	33.013	30				22.3489	26.7854	25.6786		25.696	24.7449		20.1791	25.8384	26.4032	23.7262	24.8906	25.1197	24.5606	25.1596				24.5833	24.9236	0.000261239	0.285113	-0.835826	0.738964
	COA7	Q96BR5	Cytochrome c oxidase assembly factor 7	4	4	31.6	25.709	6.9339	15						26.7675	27.2161	27.8423	26.2624		27.2644							27.5387			27.6605		26.855			-0.511903	0.665683
	COASY	Q13057	Bifunctional coenzyme A synthase;Phosphopantetheine adenylyltransferase;Dephospho-CoA kinase	13	13	47	62.328	89.701	83		172;173;178;183		26.7269	21.9578	25.7317	26.4821	26.0074	24.8671	26.4189	25.6382	25.0679	23.6178	25.0157	26.183	24.3065	24.4876	26.4092	25.5027	26.2442	27.5483	21.3085	25.8197	-0.0309282	0.278249	-0.259202	0.766111
	COL12A1	Q99715	Collagen alpha-1(XII) chain	184	182	61.8	333.14	323.31	2831	407;410;545;931;1071;1280;1345;1530;1582;2421	395;400;403;778;1415;1419;1420;1423;1807		31.3159	30.4282	23.4879	31.9453	30.8376	30.1305	30.7607	29.7066	32.4607		33.263	34.8526	32.8801	33.833	32.9907	34.7316	33.8827	32.5982	35.4268	34.0603	-3.73263	0.000619738	1.16165	0.713056
	COL14A1	Q05707	Collagen alpha-1(XIV) chain	116	115	61.1	193.51	323.31	3707	323;413;445;459;490;657;770;785;914;932;1002;1074;1157;1232;1233;1235;1251;1417;1615;1632;1789	1244;1245;1648	71	32.6142	31.3172	26.2048	30.094		32.2094	25.4219	31.5346	33.2927	20.004	35.123	35.4636	34.3726	35.2123	34.5069	36.7829	37.2582	34.3903	37.6201	35.0704	-6.39195	0.000431335	-1.56503	0.737242
	COL18A1	P39060	Collagen alpha-1(XVIII) chain;Endostatin	24	24	19.5	178.19	196.65	229				28.6438	29.1215	27.7483	29.1496	25.5528	28.8851	28.3858	27.8343	28.8114	28.6184	29.3156	29.2334	29.5555	29.9478	29.4987	23.9711	27.6777	29.1501	28.8619	29.5189	-0.397968	0.181427	0.463787	0.702794
	COL1A1	P02452	Collagen alpha-1(I) chain	36	36	35.1	138.94	323.31	417	181;217;301;580;1000	176;1135		31.0647	33.5044	26.7354	31.9713	32.5196	31.2715	31.2697	31.6311	32.507		30.9205	31.9409	31.9697	31.2914	30.6702	34.1227	33.6255	30.039	33.1626	31.1862	-0.506773	0.171295	0.51071	0.749384
	COL1A2	P08123	Collagen alpha-2(I) chain	31	31	29.2	129.31	323.31	360	785			29.6477	31.1643		30.0852	30.3495	29.4416	30.3144	29.7595	31.4555		31.775	32.1719	33.4823	31.421	31.2289	35.0359	33.9198	30.2041	34.0856	31.396	-2.19483	0.00179726	-0.0689402	0.784299
	COL3A1	P02461	Collagen alpha-1(III) chain	17	13	13.8	138.56	322.83	120				27.5467	29.4052	22.303	28.7193	28.4488	28.0536	27.8865	27.3624	28.0576	22.4543	24.7713	26.9144	25.7096	25.6663	25.4776	30.3238	27.7421	25.6722	29.2456	25.4602	0.325412	0.229609	-0.521734	0.761425
	COL4A1	P02462	Collagen alpha-1(IV) chain;Arresten	7	6	7.8	160.61	124.09	32				22.3395		23.439	24.766		24.8221	24.6232		26.8918		19.5228	22.7489		28.6356	22.7996								1.93087	0.463232
	COL4A2	P08572	Collagen alpha-2(IV) chain;Canstatin	8	8	7.1	167.55	9.6429	29	1503			21.9451		22.8734	25.7226		23.8942	25.2472	21.5872	24.4029			23.8699		26.3975	22.7471								0.26918	0.778543
	COL4A3BP	Q9Y5P4	Collagen type IV alpha-3-binding protein	15	15	40.1	70.834	25.043	18	295	121;123;125;126;135;144;146;287;291;296;375;376;377;380				26.582	26.9741	27.2481		27.3183		26.6278			26.2101		26.8292									0.0383244	0.786706
	COL5A1	P20908	Collagen alpha-1(V) chain	11	10	9.4	183.56	323.31	30				23.3471	28.5326		25.3428	26.5259	24.0604	23.2245		23.8875				26.0876			24.0766							-2.21293	0.485067
	COL6A1	P12109	Collagen alpha-1(VI) chain	48	48	55.1	108.53	323.31	827	601;670	766		29.1509	30.696	24.8583	29.128	30.1764	29.0596	29.6922	29.8779	30.1657		31.0249	32.9223	31.8158	32.4063	31.1044	33.9583	33.0736	31.1059	34.8574	32.57	-3.28333	0.000235683	0.896901	0.685972
	COL6A2	P12110	Collagen alpha-2(VI) chain	40	40	42.1	108.58	323.31	487	595		1000	28.2429	29.1416		28.3284	27.9844	26.7396	27.877	28.874	29.1068		29.9474	32.0254	30.6535	31.4379	30.2708	33.1324	32.0944	30.261	34.0722	31.6735	-3.27002	2.74085e-05	-0.27499	0.738972
	COL6A3	P12111	Collagen alpha-3(VI) chain	221	221	67.2	343.67	323.31	2919	515;578;616;1086;1175;1820;1910;2421	1225;1654;1783;2878;2879;2880;2884;2885;3089		30.4338	32.1675	26.905	30.7384	30.3849	31.7023	30.3218	31.6303	31.8229	26.2386	32.9123	34.54	33.3151	34.1086	32.8508	35.722	34.6499	32.6133	36.3351	34.008	-3.87095	0.000109498	0.217269	0.780358
	COLGALT1	Q8NBJ5	Procollagen galactosyltransferase 1	19	19	37.3	71.635	104.31	96				26.3767	27.3797	27.2752	27.1931	26.0729	26.6407	27.2244	25.7646	27.1901	26.9959	23.779	24.774	25.7689		21.9944		25.1683	24.5757	23.9514		2.52398	5.98088e-05	-0.0963631	0.76754
	COMMD2	Q86X83	COMM domain-containing protein 2	4	4	28.6	22.745	4.7985	17					26.4163	26.698	26.6751	25.7778	25.7534	25.781									25.9852		25.5289					-0.624539	0.460696
	COMMD3	Q9UBI1	COMM domain-containing protein 3	7	7	47.2	22.151	7.8222	16					24.9028		24.0642	23.5932				23.7785	23.5766	23.6917					24.2611		23.3336					-0.50922	0.649915
	COMMD4	Q9H0A8	COMM domain-containing protein 4	4	4	27.6	21.764	10.81	15						24.9915	20.9479		22.0064	23.1694		22.5238			21.685	22.1358		22.842		22.3796						-0.403174	0.769597
	COMMD9	Q9P000	COMM domain-containing protein 9	8	8	62.1	21.819	40.501	33		31		24.3705		24.7974		24.5688		24.556	23.6607			23.6588	24.4299			24.1421		24.4638	24.2928		24.0253	0.221866	0.123983	-0.470569	0.607376
	COMP	P49747	Cartilage oligomeric matrix protein	18	14	46.5	82.86	323.31	50				22.6499	30.455		26.422	21.9775	22.8996		21.978									22.082	20.6228					-2.93729	0.646964
	COMT	P21964	Catechol O-methyltransferase	22	22	77.1	30.037	323.31	305			212;259;263	29.1467	28.8858	29.2084	28.6418	29.1194	28.7536	29.211	28.5163	28.6728	27.9346	29.7187	29.914	29.1689	29.7868	30.1273	30.1288	30.4883	30.8379	29.7527	30.008	-1.18408	1.42665e-05	-0.382762	0.47517
	COMTD1	Q86VU5	Catechol O-methyltransferase domain-containing protein 1	6	6	37	28.808	11.063	17						27.1462		23.4307			24.8738		24.5768								22.6509					-0.563141	0.764636
	COPA	P53621	Coatomer subunit alpha;Xenin;Proxenin	81	81	75	138.34	323.31	740		173;402;914;915	238;271;825	30.7749	29.2667	30.9414	30.6224	30.9844	29.9166	30.8391	30.58	30.3134	30.1229	28.7336	29.0481	25.0648	28.267	28.3823	28.7153	29.3599	29.791	27.8204	27.7861	2.13934	0.000191696	-0.163576	0.738972
	COPB1	P53618	Coatomer subunit beta	49	49	58.8	107.14	323.31	469			32;712;876	30.3928	28.9582	30.2019	30.2013	30.913	29.7027	30.5293	30.0156	29.8526	29.5509	28.0916	28.8295	27.983	28.5515	28.6565	29.2308	29.1518	29.4899	28.2106	28.1844	1.39385	3.08694e-05	-0.203242	0.725763
	COPB2	P35606	Coatomer subunit beta	58	58	69.1	102.49	323.31	650	94;121;561	562;859;861	737	31.2361	29.6145	31.6295	30.2137	30.9913	29.5945	31.1107	31.0583	30.5529	30.1194	28.709	28.8843	27.0256	28.5848	28.4269	28.5273	28.9035	29.7983	28.1974	27.7314	2.13327	6.667e-06	-0.249861	0.729669
	COPE	O14579	Coatomer subunit epsilon	18	18	79.9	34.482	323.31	239	172			29.4298	30.1564	29.1567	29.1002	29.1966	28.2022	29.2341	28.7403	28.6139	28.2565	27.3382	27.8847	26.6006	27.0234	27.7138	28.3305	28.128	28.0521	27.654	27.266	1.40953	4.23924e-05	-0.798546	0.142849
	COPG1	Q9Y678	Coatomer subunit gamma-1	48	43	65.9	97.717	323.31	566			572;600	30.2491	29.0632	29.9713	30.3431	30.3283	28.904	29.9131	29.6478	29.6668	29.5828	28.0797	27.4842	24.069	28.0288	28.1356	28.8358	28.7366	28.8922	26.8555	26.7659	2.17863	0.000336672	-0.448093	0.507437
	COPG2	Q9UBF2	Coatomer subunit gamma-2	35	30	57.1	97.621	323.31	136	397;398;404			24.2486		26.7549	24.2292	29.0851	25.5687	28.0396	27.9854	25.2187	23.1527		24.0056	23.9079	23.4251	24.6081	23.2883	24.768	26.1834	23.4471		1.82726	0.0190635	-0.0864095	0.792396
	COPS2	P61201	COP9 signalosome complex subunit 2	12	12	37.9	51.596	72.743	130				27.1957	26.6771	26.1993	26.4171	27.0066	26.5432	26.6716	26.4652	26.5942	26.9448	26.7841	26.6777	26.0896	26.4944	26.8701	26.5579	26.7244	26.8103	26.5717	26.5479	0.0586683	0.20097	-0.0553509	0.764508
	COPS3	Q9UNS2	COP9 signalosome complex subunit 3	16	16	50.1	47.873	318.05	93		423	391	27.4623	25.7174			27.1093	24.8232	26.238	26.6	26.2288	26.7758	26.4649	26.4547	26.5425	26.6549	26.7153	26.2615	26.71	27.0332	26.28	26.2419	-0.166539	0.182532	-0.629824	0.629154
	COPS4	Q9BT78	COP9 signalosome complex subunit 4	20	20	62.6	46.268	169.49	177				27.9853	27.4438	26.9728	26.5818	27.3994	26.8689	27.2819	27.2897	27.3001	27.3615	27.3894	27.0641	26.8364	26.9453	27.3871	26.5561	27.2697	27.4085	26.7582	27.2804	0.158992	0.114632	-0.0561813	0.774045
	COPS5	Q92905	COP9 signalosome complex subunit 5	16	16	49.7	37.578	71.49	151			56	28.1022	26.9688	26.7664	26.4514	27.1698	26.4136	27.4784	27.5393	26.9116	26.9931	26.9994	27.2172	26.0822	26.7516	26.8153	25.2472	27.0573	27.5197	26.2736	26.7001	0.413086	0.0573311	-0.0245159	0.791698
	COPS6	Q7L5N1	COP9 signalosome complex subunit 6	12	12	52	36.163	42.08	132				27.4217	26.8377	27.0068	25.9785	27.0838	25.9206	26.6399	27.4192	26.1447	26.7205	26.4737	26.3236	24.0535	26.2301	26.1495	24.5299	26.0854	27.1692	24.9853	24.5722	1.0601	0.00676324	-0.296714	0.665683
	COPS7A	Q9UBW8	COP9 signalosome complex subunit 7a	5	5	33.1	30.276	24.078	28				25.7817	25.0972			24.8616	23.9137	24.7104	25.4147		24.1439	25.7963	25.1004	25.0423	25.63	25.8106		24.9639	25.8791	24.5698	23.8643	-0.337889	0.121011	-0.70116	0.525521
	COPS7B	Q9H9Q2	COP9 signalosome complex subunit 7b	8	8	37.1	29.622	213.91	60				25.7341	25.4634	25.6189	24.2669	26.0239	24.8508	25.7724	25.1427	23.6233	25.8887	24.499	23.8598	22.9924	23.3442	25.0293		24.9536	26.0424	22.0795	23.7132	1.18146	0.0116997	-0.365853	0.693204
	COPS8	Q99627	COP9 signalosome complex subunit 8	7	7	75.6	23.225	71.484	77				26.3669	26.8303	25.6521	25.9913	26.2309	25.8063	25.9248	25.9623	25.1509	26.1289	26.238	26.0325	26.4209	26.0501	26.3353	24.6598	25.9544	25.7666	25.3322	26.1251	0.112972	0.197377	-0.41961	0.482577
	COPZ1	P61923	Coatomer subunit zeta-1	7	7	40.1	20.198	72.913	53			46	28.1884	28.4946	28.2103	28.5714	28.9382	27.2867	28.2825	27.0653	28.1979	27.8229	26.5941	26.9965		26.2027	26.9795		26.5989	26.4203		25.9309	1.57402	2.52057e-05	-0.749548	0.191665
	COQ5	Q5HYK3	2-methoxy-6-polyprenyl-1,4-benzoquinol methylase, mitochondrial	14	14	60.9	37.14	28.899	29		259;262;263		26.2701		24.4344		23.3344	24.8827		26.6429	24.9445	25.9641			25.2692		23.5907					23.8713			0.928915	0.629154
	COQ6	Q9Y2Z9	Ubiquinone biosynthesis monooxygenase COQ6, mitochondrial	7	7	30.1	50.869	32.392	18				28.1275	24.7412					25.2597	25.952			24.6411				24.7401								-0.828531	0.743149
	COQ9	O75208	Ubiquinone biosynthesis protein COQ9, mitochondrial	10	10	53.5	35.509	166.49	47				26.5973	26.6991	26.1349		25.4337	26.2775	25.1831	28.1607	25.8063	26.17	25.4801		25.6334				25.0261						0.103261	0.780358
	CORO1A	P31146	Coronin-1A	18	18	49	51.026	220.82	151				26.3231	28.1785	30.5844	30.1948	28.7643	30.6858	28.0299	29.0072	27.0432	30.5609	26.4256	24.5294	25.5047	28.3978	24.6228		24.4803	22.2368	26.3259	25.0396	3.65245	0.000187294	0.25638	0.769333
	CORO1B	Q9BR76	Coronin-1B	20	19	49.5	54.234	173.76	304	419			30.7413	30.1326	30.3292	29.4583	30.0602	28.5336	29.1919	30.1948	29.3263	29.4623	28.4632	28.5441	27.7736	29.0954	28.5744	28.6105	28.7931	28.827	28.4936	28.8241	1.14314	0.000175033	-0.802524	0.2703
	CORO1C	Q9ULV4	Coronin-1C	21	21	48.3	53.248	135.42	304				28.9758	28.2681	28.8178	28.7168	28.5917	28.0574	28.5892	27.5969	28.39	28.4419	27.9962	27.869	27.1947	28.8712	28.2393	27.7909	28.9245	28.8961	27.7434	28.3854	0.253504	0.101959	-0.458952	0.341503
	CORO7	P57737	Coronin-7	14	14	29.1	100.6	71.852	27		915	508	26.015		25.5195	26.8761	25.2403	25.0808	24.6934			25.6416											Absence/Presence	0	-0.774108	0.509626
	COTL1	Q14019	Coactosin-like protein	16	16	89.4	15.945	141	229				30.1202	31.1057	30.5408	29.978	28.9007	29.2353	29.5186	28.9132	29.6419	29.1364	28.8906	26.4099	24.9281	29.486	27.6708	29.5652	29.1021	28.2726	26.8628	27.3028	1.85998	0.00205412	-0.840013	0.335021
	COX20	Q5RI15	Cytochrome c oxidase protein 20 homolog	7	7	72	13.291	122.62	33				26.0971	28.3359	27.6521		23.8116	26.2861	25.0462	25.5465	25.6111	27.1361	23.5283							23.4696					-0.548937	0.725763
	COX4I1	P13073	Cytochrome c oxidase subunit 4 isoform 1, mitochondrial	10	10	44.4	19.576	51.804	179				29.6397	30.1733	30.1974	29.5162	29.5033	29.7457	29.7762	30.1606	29.5764	29.7716	27.4785	28.1794	26.0787	27.741	28.155	26.2908	28.2294	28.1221	27.2904	27.83	2.2665	1.90812e-07	0.000139236	0.801291
	COX5A	P20674	Cytochrome c oxidase subunit 5A, mitochondrial	7	7	52.7	16.762	109.88	168	82			30.2702	31.2109	30.5188	29.6909	29.8301	29.9863	29.9592	30.488	30.1037	30.2043	28.2719	28.3149	28.6468	28.7321	28.6707	28.0007	28.8878	28.3198	28.0627	28.2916	1.80633	6.7924e-09	-0.155851	0.729667
	COX5B	P10606	Cytochrome c oxidase subunit 5B, mitochondrial	8	8	61.2	13.696	159.27	124				29.6381	30.4794	29.5045	29.1556	29.3295	29.3726	29.2871	29.8518	29.3434	29.7665	27.8113	28.0508	28.3005	28.1391	27.8779	27.5754	28.0138	28.2643	27.4833	28.1806	1.60315	9.33453e-09	-0.0971272	0.749384
	COX6A1	P12074	Cytochrome c oxidase subunit 6A1, mitochondrial	4	4	62.4	12.155	14.563	66				29.134	30.7453	29.1276	28.1918	28.5576	27.7833	29.3517	28.5393	28.8801	29.7826	26.5565	27.4469	25.8983	27.3421	27.6221		27.9749	27.7278	26.8716	26.8085	1.87058	8.25774e-05	-0.283873	0.735399
	COX6B1	P14854	Cytochrome c oxidase subunit 6B1	14	14	96.5	10.192	197.16	130			8;13;47;85	29.1971	30.8452	29.4492	28.8472	29.002	28.9557	28.7695	29.0264	29.0357	29.2469	27.5052	27.2327	27.7872	27.455	27.5563	26.9158	27.8956	27.7981	26.9942	27.5763	1.76586	4.43082e-07	-0.461302	0.577157
	COX6C	P09669	Cytochrome c oxidase subunit 6C	5	5	40	8.7813	1.5485	43				28.8694	29.4982	28.5948	28.0674	28.4228	28.9874	28.5018	28.406	27.6719	27.3156		26.1071		26.2296	26.7634	26.0328		26.622		26.2414	2.1008	5.43961e-06	-0.513985	0.559756
	COX7A2	P14406	Cytochrome c oxidase subunit 7A2, mitochondrial	3	3	27.7	9.3959	28.206	44				28.2764	28.8255	28.0819	27.8726	27.8716	27.3962	28.1063	28.1912	28.8193	28.5114	25.7534	27.0747	26.4342	26.7456	26.461	25.8202	26.9062	26.8465	26.974	26.1839	1.67528	4.30225e-07	0.019297	0.792396
	COX7A2L	O14548	Cytochrome c oxidase subunit 7A-related protein, mitochondrial	4	4	51.8	12.615	34.35	20				24.8243	27.1624	25.7794	24.8953	25.7916	24.7386	25.7869	24.9996		24.5662										23.8781			-0.66779	0.582778
	COX7C	P15954	Cytochrome c oxidase subunit 7C, mitochondrial	3	3	55.6	7.2454	49	28				28.5299	29.5697	28.2763	25.1278	25.7938	28.8616	28.0345	27.93	27.4892	26.0989	28.098												0.22336	0.771363
	CP	P00450	Ceruloplasmin	62	62	70.8	122.2	323.31	1626	538;599;709;827;1050	722		32.7069	33.3625	31.4497	31.7366	30.6371	33.7397	31.5081	32.7265	33.3215	31.9608	32.043	31.6636	33.0998	32.885	31.6567	33.5129	32.8103	31.6529	33.6842	32.658	-0.251717	0.178951	0.672714	0.619842
	CPB2	Q96IY4	Carboxypeptidase B2	8	7	25.8	48.424	67.906	60				26.1297	25.4767				25.0326		24.0794	24.8173			24.6636	26.7015	25.5489	24.3807	26.6672	25.9061	25.1899	27.0635	25.6616	-0.646521	0.0839746	-1.1601	0.385803
	CPEB2	Q7Z5Q1	Cytoplasmic polyadenylation element-binding protein 2	4	3	9.3	64.943	2.0283	21		89		23.5718	22.3187	19.6712	21.602		25.1245	23.6238	22.2316	22.046	24.1531		22.0246		24.7776	22.1104		23.2996	23.7268	21.4544		-0.194168	0.243397	1.64489	0.472202
	CPM	P14384	Carboxypeptidase M	10	10	29.1	50.513	50.41	45					22.1452	23.2412		22.1618		29.242	22.6432			21.5217	25.1458	23.6347	23.047	24.6758	22.5555	22.4768	21.618	20.9639	23.8042	0.942342	0.144267	3.42658	0.594443
	CPNE1	Q99829	Copine-1	22	22	52.7	59.058	323.31	264		54;55	73;182	29.4261	25.4689	27.0427	27.6802	28.6657	28.364	28.0039	28.2938	28.7276	28.875	28.5694	27.4169	27.2271	28.5986	28.4315	29.1263	28.9913	29.1248	28.3254	28.4394	-0.370255	0.134783	0.796161	0.604716
	CPNE2	Q96FN4	Copine-2	6	5	13.3	61.189	7.2458	16				24.52		25.479			23.4348		26.5134	23.4643		22.889												-0.528652	0.750839
	CPNE3	O75131	Copine-3	30	29	61.1	60.13	323.31	333		240;242;243	158	29.1783	26.9781	28.9774	28.799	28.6449	28.918	29.0232	30.9335	29.4206	26.4284	29.045	29.0209	27.8859	28.6426	29.0953	28.6367	27.6658	28.3659	28.0715	28.6538	0.221817	0.196537	0.429231	0.733169
	CPOX	P36551	Oxygen-dependent coproporphyrinogen-III oxidase, mitochondrial	16	16	40.3	50.151	13.559	37				24.0746	26.7206	24.7501	25.9474			23.2391	26.649		25.7039											Absence/Presence	0	-0.175841	0.780358
	CPPED1	Q9BRF8	Serine/threonine-protein phosphatase CPPED1	18	18	69.4	35.548	323.31	131		2		31.0197	27.4975	26.5735	26.2248	27.6267	26.9849	27.7943	27.3229	25.8801	26.4993	26.4421	23.6753	24.3496	26.1015	25.8652	25.7502	25.9834	26.9068		24.2828	1.85827	0.00436406	-0.892146	0.635565
	CPQ	Q9Y646	Carboxypeptidase Q	10	10	33.1	51.887	135.14	99				26.5494	26.4772		23.6764	24.7232		27.0821		25.9398		26.8235	27.6433	27.1733	26.9798	26.8612	27.6468	27.6591	27.0787	27.1415	26.9877	-1.45814	0.00292628	1.15445	0.635146
	CPSF1	Q10570	Cleavage and polyadenylation specificity factor subunit 1	15	15	17.3	160.88	129.66	86		736;756;766	399	26.8934		27.26	24.4745	26.2373	24.6643	26.6751	25.6316	25.7558	25.6659	22.3841	24.4289			23.9588		22.8786	25.2626		21.4235	2.52812	0.00106946	-0.537768	0.667901
	CPSF2	Q9P2I0	Cleavage and polyadenylation specificity factor subunit 2	13	13	23.7	88.486	68.434	38		419;420;423		26.1348		25.716	27.1621	25.7961	25.7636	25.4579	25.508		25.6089		24.5627			24.32		25.0014	24.9049					-0.617678	0.456237
	CPSF3	Q9UKF6	Cleavage and polyadenylation specificity factor subunit 3	10	10	24	77.485	36.764	25				25.2088		26.8908	24.1964	24.6324	23.3656	25.7268		24.7079	27.1778		23.1308						24.0742					0.0124187	0.799605
	CPSF6	Q16630	Cleavage and polyadenylation specificity factor subunit 6	14	14	29	59.209	323.31	191				27.7846	27.779	28.3355	28.3201	28.2363	27.4179	29.1943	28.743	28.4318	29.0308	27.9246	28.3601	26.7336	27.6312	27.945	27.2687	27.8614	28.3706	27.3249	27.633	0.622001	0.0108042	0.472486	0.543696
	CPSF7	Q8N684	Cleavage and polyadenylation specificity factor subunit 7	15	15	37.4	52.049	241.03	139		60;194;195;197;203;205		28.9741	23.2581	28.4897	26.9562	27.5563	26.5959	27.6019	27.6717	26.7295	27.6674	26.2389	25.768	24.0236	25.8997	26.1507	24.9978	25.8663	26.6929	23.6795	24.5148	1.76686	0.00518393	0.206401	0.778543
	CPT1A	P50416	Carnitine O-palmitoyltransferase 1, liver isoform	19	19	31.4	88.367	94.237	157				27.8339	24.5563	28.6928	27.0536	26.417	27.6444	24.1624	28.48	26.6064	28.7932	23.0267	25.9153	23.1754		24.9989	21.9357	21.3359	25.2578		23.8025	3.34297	0.000556037	0.226574	0.776866
	CPT2	P23786	Carnitine O-palmitoyltransferase 2, mitochondrial	30	30	61.9	73.776	323.31	205				28.0166	28.2089	28.7981	27.9469	27.6638	28.6088	28.3713	29.913	26.2063	28.3494			22.9752	22.6622	23.5904	22.1232	24.5354	25.2441			4.68657	1.01015e-06	0.162877	0.766331
	CPVL	Q9H3G5	Probable serine carboxypeptidase CPVL	9	9	23.7	54.163	18.595	37				24.2485	26.946	28.4249	20.8638	21.0307	22.9692			21.7445	22.8281	21.3699			23.1646	22.1824	20.4692				21.7978	1.83518	0.0756016	-1.78881	0.665523
	CPXM1	Q96SM3	Probable carboxypeptidase X1	22	22	47.5	81.667	323.31	110				25.4533			26.2657		25.3608	26.069	25.5751	26.9138		26.4824	26.6269		25.872		28.9479	29.9143	26.116	28.9166		-1.6141	0.0230814	0.120171	0.778543
	CRABP1	P29762	Cellular retinoic acid-binding protein 1	15	14	86.9	15.565	131.54	97	1;10				30.1071	30.6389	23.477			30.4419	31.391		26.2901											Absence/Presence	0	1.29997	0.739914
	CRABP2	P29373	Cellular retinoic acid-binding protein 2	21	20	87.7	15.693	323.31	359	28;124		9;83;87;99	30.2265	34.0009	31.7787	30.647	31.314	31.4273	31.8917	32.6024	29.1223	29.2309											Absence/Presence	0	-0.738526	0.681266
	CRAT	P43155	Carnitine O-acetyltransferase	8	8	15.8	70.857	9.2164	22					24.8713	24.9837	21.1001	23.8782	27.5254	23.7774					25.0634			24.5328	23.1697	23.3684	25.828			-0.0364582	0.279557	1.94309	0.629154
	CREB1	P16220	Cyclic AMP-responsive element-binding protein 1	7	7	28.4	36.688	51.835	20		111;114;142;270;271;340			24.3456	24.6984	24.8472	24.7147		24.7731	24.6889		25.0213	24.7915	24.3132			25.2439			21.2076					0.176286	0.608958
	CREBBP	Q92793	CREB-binding protein	13	9	9.5	265.35	63.698	22		121;1043;1761;1763;1767;2063;2351;2362;2364				21.9692	21.1586	20.899				21.1327	23.1107	22.0609				22.3372		22.7254	23.0104		22.0081	-0.774393	0.053644	0.779461	0.665683
	CREG1	O75629	Protein CREG1	2	2	15	24.074	10.089	35				26.4299	26.9436	24.9227		24.1532	25.9578	25.2901		23.9353	24.547	24.8955	25.7649	25.8686	25.8818	26.1872	24.7569	25.1678	24.6018		26.5669	-0.24882	0.188884	-0.679817	0.665683
	CRELD1	Q96HD1	Cysteine-rich with EGF-like domain protein 1	4	4	14	45.439	9.4199	14				24.5937	24.9497		24.1057			24.1375	24.1323								24.2505				24.7418			-0.414804	0.604113
	CRELD2	Q6UXH1	Cysteine-rich with EGF-like domain protein 2	4	4	13.6	38.191	15.924	27		70			25.8774	24.8832	25.8922	23.7078	24.7779	23.7299	24.2731	25.2154	25.2132	23.9854	24.3253		24.6387			24.4277	24.6812			0.429478	0.105365	-0.448248	0.674638
	CRIP1	P50238	Cysteine-rich protein 1	6	6	67.5	8.5328	65.576	115	60	37;39;40		31.2919	31.4788	31.2487	25.9458	32.059	29.9017	30.7671	26.7991	29.5209	28.5178		24.337	30.03	26.9088	28.3382					27.0365	2.42296	0.0268389	-1.30352	0.632813
	CRIP2	P52943	Cysteine-rich protein 2	13	13	63.9	22.492	323.31	247		114;115	205	32.4934	30.0614	30.5861	30.7353	30.9428	29.4568	31.327	30.6073	30.1806	29.6579	28.3195	29.1903	30.8968	29.0868	29.426	28.8358	28.8193	29.43	29.1076	29.084	1.38526	0.000887941	-0.717876	0.555962
	CRK	P46108	Adapter molecule crk	15	15	62.2	33.83	160.28	178		40;41;42;74;125		27.5077	28.5749	27.3008	27.0517	27.2852	26.308	27.1513	26.6891	27.2071	27.9674	26.9954	27.287	26.8375	27.3866	27.9185	27.2139	27.4815	27.5717	26.6846	27.0345	0.0631855	0.239263	-0.479431	0.582778
	CRKL	P46109	Crk-like protein	13	13	60.4	33.777	83.805	158		107;184		27.7457	28.1773	28.0471	27.5302	27.6568	27.2846	27.3026	27.8559	27.2301	27.8254	27.8286	28.0109	27.8494	28.0363	28.2283	27.9411	28.0035	28.1766	27.4716	27.6464	-0.2537	0.0296934	-0.331675	0.447683
	CRNKL1	Q9BZJ0	Crooked neck-like protein 1	8	8	11.2	100.45	6.5008	26	1	2;4;14		24.3335		24.3782	24.2544	23.5962		24.1803			24.4728					23.6389			24.1359		23.7868			0.185973	0.714584
	CROCC	Q5TZA2	Rootletin	23	23	14.9	228.52	266.77	72		462;488;492;512;516;518;1451;1460;1470;1478;1479;1483;1486;1490;1619;1660;2005;2009		28.7908	27.7203	27.0385	26.2794	26.401	28.7813	29.3992	24.3145	27.2351	26.693	27.1726	29.6221	29.0747	27.3057	29.9428	30.5005	30.7537	30.5983	28.9088	29.5689	-2.0795	0.00277916	0.0386246	0.796557
	CRP	P02741	C-reactive protein;C-reactive protein(1-205)	5	5	21	25.038	7.9671	18									28.6009		25.8079	26.5796		24.953					25.2165							Absence/Presence	0
	CRTAP	O75718	Cartilage-associated protein	13	12	37.7	46.561	180.92	88				25.7387	26.7393	25.5334	26.8093	25.6491	25.3635	26.4995	25.9302	27.0928			24.6799	23.0708		23.2484	24.9861	23.9055	26.6933			1.71999	0.00377195	0.127545	0.764006
	CRYAB	P02511	Alpha-crystallin B chain	14	14	93.7	20.159	118.46	106	1	59;153		30.8567	29.9185	27.1478	24.2476	30.3337		23.4588			20.8595	27.6301	27.681	28.2361	25.0675	28.2847	24.1511	27.1621	20.4954	25.8438	29.0978	0.323978	0.250624	-6.34172	0.221579
	CRYBG3	Q68DQ2	Very large A-kinase anchor protein	16	16	10.4	330.63	323.31	20		346;457;636;1280;1907;2086;2089;2101;2116		25.2443				24.5015		24.9624		24.4807								25.1585	24.6559					-0.151338	0.761736
	CRYGD	P07320	Gamma-crystallin D	11	11	54	20.738	26.361	54	70													26.3959	26.9201		25.5507	26.0325	26.271	28.2786	22.8851		25.0141	Absence/Presence	0
	CRYL1	Q9Y2S2	Lambda-crystallin homolog	12	12	42.9	35.419	25.718	67				26.7791	26.7314	24.552	24.2752		24.1267	24.4865		23.7457		26.1445	25.9051	25.8931	25.7988	26.7857	20.8875	26.0341	25.8697		25.9316	-0.515585	0.174307	-1.4648	0.472202
	CRYZ	Q08257	Quinone oxidoreductase	22	22	79	35.206	321.37	301				30.017	30.2972	27.3968	27.9105	26.0268	30.4369	28.5687	29.2335	26.8603	27.8292	29.5099	29.9556	29.9176	30.019	30.2041	28.8138	29.1472	29.3818	28.5778	29.3801	-1.03298	0.0284793	0.256053	0.76754
	CRYZL1	O95825	Quinone oxidoreductase-like protein 1	5	5	27.5	38.696	22.278	9			305						23.4499	23.6553			22.4592	24.1356												Absence/Presence	0
	CS	O75390	Citrate synthase, mitochondrial	24	24	59.4	51.712	323.31	360	203	194;199;202	107	31.2343	30.9613	30.9436	30.7724	30.3782	29.6442	30.4563	30.9692	30.1743	30.7546	29.1874	29.1561	28.1246	29.0467	29.0923	29.1293	29.4649	29.4932	27.0825	28.8883	1.7623	9.76855e-06	-0.458244	0.464697
	CSDE1	O75534	Cold shock domain-containing protein E1	32	32	46	88.884	323.31	135		514	277;288;729;758	26.2709	23.8361	28.4784	28.0905	27.7514	25.0493	28.9395	27.4136	26.4988	26.4409	24.4098	24.3629		24.2058	23.9404	22.8545	24.8562	25.0981	22.3678		2.86501	0.000421069	-0.0170624	0.799605
	CSE1L	P55060	Exportin-2	49	49	56.2	110.42	323.31	424	856;857	718;859;861;862		31.4118	30.037	31.6995	30.9424	31.3309	30.8768	30.7934	31.4969	30.6828	31.4702	28.09	28.8348	25.2849	26.9518	27.687	26.8539	28.3943	28.8808	26.3372	30.1971	3.32298	3.83643e-06	-0.0202843	0.792396
	CSK	P41240	Tyrosine-protein kinase CSK	18	17	50	50.704	24.237	99				26.9763	21.9998	27.0098	26.92	27.005	25.9338	25.5974	26.6975	24.719	26.14	24.5408	24.7823		24.182	24.2804		25.4446	25.2743	24.3665		1.20401	0.0337001	-0.164632	0.780358
	CSNK1A1	P48729	Casein kinase I isoform alpha	9	5	33.8	38.914	98.278	25				26.2361	24.2733	25.0188	24.9588	25.6787	24.7619	24.9491	22.0579		25.1112					24.3855			25.3026					-1.01307	0.557195
	CSNK2A1;CSNK2A3	P68400;Q8NEV1	Casein kinase II subunit alpha;Casein kinase II subunit alpha 3	17	17	51.2	45.143	79.088	186	1			28.8433	27.3414	27.8849	28.6541	28.9449	28.1101	28.3693	28.027	28.0861	27.9738	27.0558	27.2524	26.198	26.9732	27.4645	25.326	26.086	27.5565	26.1708	26.8668	1.52848	4.62281e-05	-0.220417	0.697284
	CSNK2A2	P19784	Casein kinase II subunit alpha	14	14	44.6	41.213	46.031	47				25.6403	26.2288	25.6491	25.3741	26.1676		26.654	25.952	25.6891	23.5148	24.3076				25.1937		25.367	23.9421					-0.359487	0.724939
	CSNK2B	P67870	Casein kinase II subunit beta	9	9	63.7	24.942	177.99	115	195	2;3;4;205;209		28.1726	27.239	27.5186	28.1787	28.4936	27.6654	28.268	27.9346	27.4518	28.4177	26.7498	27.137	26.7317	25.8626	27.2457	26.2788	26.6239	27.2483	25.9114	26.721	1.28297	1.74325e-05	0.0270218	0.787839
	CSRP1	P21291	Cysteine and glycine-rich protein 1	15	15	68.4	20.567	323.31	444		81;192		31.4481	30.8408	30.3539	31.3128	30.6514	29.1357	31.6104	30.8681	31.0534	30.8095	32.5321	32.4389	33.1484	32.5561	32.3255	32.0632	31.7564	32.4018	31.768	32.1857	-1.50919	2.51137e-05	-0.225971	0.738347
	CSRP2	Q16527	Cysteine and glycine-rich protein 2	10	10	63.2	20.954	172.82	119		57;62		27.744	27.2597	24.1245	28.6531	29.4962	25.4807	28.5395	27.0504	28.0261	24.0912	25.0449	24.7813	29.071	26.3798	27.4999		26.0479	24.1017	24.367	27.799	0.925165	0.105006	-0.81795	0.702794
	CST3	P01034	Cystatin-C	5	5	43.2	15.799	29.961	25		43		23.7002	26.5436			25.0698	26.3613	27.2431	25.8481												26.0167			1.37961	0.551535
	CSTB	P04080	Cystatin-B	11	11	100	11.139	287.39	379	1;2		39	32.7767	33.5118	31.8096	31.3402	31.3397	31.1484	31.2373	30.2833	29.8847	30.9432	31.8079	30.7653	31.2232	32.0858	31.5139	30.9154	30.9681	31.1992	30.5802	31.3138	0.190228	0.197563	-1.4562	0.154184
	CSTF1	Q05048	Cleavage stimulation factor subunit 1	16	16	47.3	48.357	107.66	105		195;196;202		27.1705		27.4991	26.0434	26.66	24.8912	27.7081	27.8826	22.7972	27.8104					23.6685	23.8875	22.56	25.9157	23.1513		2.65921	0.00672933	-0.625366	0.733127
	CSTF2	P33240	Cleavage stimulation factor subunit 2	15	7	42.6	60.959	261.38	82	504;509	310;513;518;524;531		26.7796	24.5461	26.5172	26.5169	26.3413	26.4813	27.7295	26.1423	25.6728	27.3383	25.4556	25.603	24.7968	25.4747	26.0638	25.6448	26.0176	26.3338		24.7365	0.836919	0.0136327	0.532628	0.643283
	CSTF3	Q12996	Cleavage stimulation factor subunit 3	15	15	32.2	82.921	89.316	34	340	343;346;691		25.0634		25.13	26.5665	26.1145	24.3483	25.9985	26.2584		26.68		23.4052						25.4763					0.102754	0.780358
	CTBP1	Q13363	C-terminal-binding protein 1	27	15	64.3	47.535	279.88	329			273;280	29.1661	28.6939	28.9101	29.095	29.4202	27.9171	28.897	29.0938	28.3485	29.1866	27.9922	28.4071	28.0285	28.0278	28.3479	27.9798	28.4339	28.5687	27.5894	28.2242	0.712874	0.000556037	-0.368462	0.553071
	CTBP2	P56545	C-terminal-binding protein 2	25	13	55.5	48.944	75.409	129			279;286	28.8431	26.2471	29.325	26.6277	27.601	25.3161	27.8462	27.7242	26.2419	29.3255	27.0428	25.72	25.2393	25.7963	25.9053	22.9425	25.077	26.1455		22.246	2.38592	0.00209501	-0.438019	0.738972
	CTCF	P49711	Transcriptional repressor CTCF	6	5	12.1	82.785	45.318	22				25.8559		24.8234				25.0228	26.0548	23.8612							23.4294	24.5149						-0.360038	0.749384
	CTHRC1	Q96CG8	Collagen triple helix repeat-containing protein 1	4	4	14.8	26.224	4.0636	8				27.1349	25.7678		25.9758	25.3766																		Absence/Presence	0
	CTNNA1	P35221	Catenin alpha-1	63	48	78.4	100.07	323.31	841	721;723;724;726	453;506;507;634;641;645;652;654;655;658;690	12;16;81;178;181;478;681;683;695	31.913	30.3552	30.8841	30.8125	31.4369	30.4597	31.0153	30.8811	30.6071	30.6629	30.1846	30.2127	29.3567	30.0634	30.2793	30.1688	30.2523	30.853	29.7867	29.9217	0.794871	0.000628681	-0.355117	0.582778
	CTNNB1	P35222	Catenin beta-1	42	37	68	85.496	323.31	555	12;14;202;553	191;551;552;556;675	158	31.9063	30.0669	30.0022	30.1715	30.0343	29.3602	30.214	30.0255	29.7761	29.4163	29.539	29.6752	28.9653	29.4624	29.5547	29.7332	29.6632	30.3346	28.3937	29.1879	0.646428	0.016672	-0.677836	0.468751
	CTNNBL1	Q8WYA6	Beta-catenin-like protein 1	13	13	33	65.173	11.779	58		545		25.8139	24.3503	25.4479	26.7145	26.6232	25.2578	26.4746	25.9207	25.4221	25.9952	23.3848	25.2835			25.0545	24.0866	25.4109	25.7169		23.6379	1.14843	0.00747729	0.0241005	0.794404
	CTNND1	O60716	Catenin delta-1	62	62	71.5	108.17	323.31	487	324;926	125;128;129;230;232;252;268;269;288;320;321;331;334;335;346;349;352;847;859;861;862;864;865;868;895;899;916;920	25;355;517;622;633;634;676;710	31.4161	28.965	29.846	29.9706	30.2245	29.1094	30.1239	29.384	29.3803	29.5483	28.5189	28.7308	27.1073	28.4846	28.8732	28.7454	28.8176	29.4088	28.1795	28.1154	1.29865	0.000409263	-0.575307	0.559037
	CTPS1	P17812	CTP synthase 1	24	23	49.6	66.69	161.27	92		567;568;571;573;574;575	100;309			28.3823	27.5802	25.8296	22.075	26.8719	28.2101	27.851	26.202								23.9873					-1.02208	0.708147
	CTPS2	Q9NRF8	CTP synthase 2	16	15	35.7	65.677	26.297	45		563;564;568;571;574		26.1182	25.3612	24.1803		24.7445	23.4311	22.9202	26.3609	25.0482	25.2186	24.9819	24.4675	24.1782	23.0515	26.5803		23.9544	24.7604			0.252622	0.21018	-0.505249	0.713639
	CTR9	Q6PD62	RNA polymerase-associated protein CTR9 homolog	23	23	24.6	133.5	323.31	17		925;941;943;970;1037;1039;1041;1043;1085;1097;1099;1102;1106		24.4558		24.591		23.9984		24.196		24.5437	24.6679											Absence/Presence	0	0.120815	0.735399
	CTSA	P10619	Lysosomal protective protein;Lysosomal protective protein 32 kDa chain;Lysosomal protective protein 20 kDa chain	11	11	27.3	54.465	92.223	128				27.7019	28.2371	27.7081	26.6544	28.0294	26.5122	28.2315	26.1869	26.3853	26.7416	25.0001	26.2016	25.5479	25.8624	24.2926	25.1727	25.5019	24.7511	25.088	25.1925	1.97775	1.04325e-05	-0.85472	0.425534
	CTSB	P07858	Cathepsin B;Cathepsin B light chain;Cathepsin B heavy chain	16	16	48.1	37.821	323.31	596	274;275		220	32.394	34.9876	31.9927	32.7869	32.9128	31.281	34.2296	32.2041	30.1841	31.0156	29.6052	30.1155	29.1602	30.8686	29.82	30.1989	29.5401	30.2525	29.442	29.5838	2.54014	8.26672e-05	-1.23193	0.532482
	CTSC	P53634	Dipeptidyl peptidase 1;Dipeptidyl peptidase 1 exclusion domain chain;Dipeptidyl peptidase 1 heavy chain;Dipeptidyl peptidase 1 light chain	18	18	51.6	51.853	323.31	199				30.948	28.8809	30.1564	27.4469	27.7853	28.5528	28.4769	29.5109	29.089	28.9985	21.659	20.4712		26.9873		22.5185		25.0546			5.64645	6.59002e-05	-0.117883	0.780358
	CTSD	P07339	Cathepsin D;Cathepsin D light chain;Cathepsin D heavy chain	24	24	59.7	44.552	323.31	597	219;246;301;326;371;373			31.3607	33.9598	30.9568	31.8966	32.4471	31.8191	32.879	31.1904	30.5096	30.3912	30.4995	30.7885	30.5611	32.1527	31.3964	30.4867	29.9136	29.8239	30.0149	30.6846	1.10883	0.00974429	-0.766353	0.613443
	CTSG	P08311	Cathepsin G	16	16	63.9	28.837	76.485	77		201			24.8008		25.7044		31.1492	25.5593	25.6947	23.0946	29.7664						21.5511							1.80021	0.695328
	CTSH	P09668	Pro-cathepsin H;Cathepsin H mini chain;Cathepsin H;Cathepsin H heavy chain;Cathepsin H light chain	7	7	35.2	37.393	103.42	46				26.7582	28.131	28.0822	25.1759	24.8414	24.6887	27.3072	22.9533		25.0632	23.5369			24.3838		23.8182				23.5308			-1.59465	0.536493
	CTSL	P07711	Cathepsin L1;Cathepsin L1 heavy chain;Cathepsin L1 light chain	7	6	33.3	37.564	56.695	67				26.9516	28.4588	26.6081	26.9284	27.8932	28.1713	27.6592	26.4396	25.5208	26.9899	26.5047	25.7498	25.8593	26.8915	26.0869	26.3649	25.2055	27.4622	25.8546	25.4407	1.02007	0.00660769	-0.411885	0.694597
	CTSS	P25774	Cathepsin S	8	8	35.3	37.495	56.945	47				24.3731	26.3905	25.244	26.4067	25.9395	26.7459	26.1562		24.6497	26.318	23.3437			26.7706	24.0532				21.9268				0.296706	0.738347
	CTSZ	Q9UBR2	Cathepsin Z	12	12	41.3	33.868	116.49	223				31.5004	32.0763	29.7677	29.5935	30.2184	28.841	31.5276	29.2069	29.1311	29.244	28.8108	28.7226	27.5733	29.8123	28.1652	28.7714	29.1274	28.589	28.6431	27.7157	1.51762	0.00186428	-1.04114	0.510941
	CTTN	Q14247	Src substrate cortactin	36	36	57.8	61.585	323.31	406		11;47;113;261;399;401;405;411;417;418;421;432;440;447	144;181;230	30.319	29.4982	30.3924	30.1285	31.3591	30.2	29.9371	30.3418	30.3207	30.6627	29.0515	29.758	29.5852	29.8606	29.7562	29.2359	29.8416	30.0418	28.9534	29.6827	0.739262	0.00108495	-0.0470173	0.781098
	CUL1	Q13616	Cullin-1	20	20	32.7	89.677	99.258	75		224;231;234;244;245	410;769	26.7936		27.1999	25.2176	23.2379	24.2505	26.4832	26.8582	25.9892	26.4692	24.3338	23.9469			24.7987		24.7246	23.8206	23.4043	24.5455	1.60834	0.00643174	0.397779	0.745983
	CUL2	Q13617	Cullin-2	26	26	39.5	86.982	73.853	119	406			24.1316	24.4619	27.9245	23.7183	25.9696	24.9774	25.3161	28.3173	25.1248	23.0948	22.7602	24.437	21.5553	22.5718	24.2443	22.9577	27.3082	26.0449	22.1861	22.3331	1.66377	0.0257443	0.124938	0.785869
	CUL3	Q13618	Cullin-3	26	26	37.8	88.929	323.31	171	189;191		262;292	28.6011	25.1332	26.5565	26.637	27.9832	26.9943	28.2033	28.049	27.2859	26.7023	26.1744	26.8181	25.1458	25.6341	27.3577	26.356	28.4359	28.2157	24.8829	25.9609	0.716424	0.070294	0.464749	0.697705
	CUL4A	Q13619	Cullin-4A	21	15	31	87.679	58.343	34		10				24.4666	26.0095	25.9068	26.5483	26.961	27.088	27.1585									25.7586					1.47795	0.160963
	CUL4B	Q13620	Cullin-4B	23	17	37.2	103.98	323.31	105		48;49;53;85;139;140;142;143;144;145;146;148		27.1366		27.1661	27.1829	26.6071	26.8621	27.1989	27.5193	27.3422	27.0313	24.5876	24.0829		23.7258	24.9881	23.8251	25.6497	25.911			2.43483	3.01143e-06	0.167566	0.649813
	CUL5	Q93034	Cullin-5	30	30	42.8	90.954	177.65	111	723;725		724;727	27.2498		26.5776		27.8217	26.0127	25.1984	26.567	25.6428	26.1632	26.0341	26.3227	25.4095	26.4818	26.7441		25.6306	27.2573			0.135547	0.227204	-1.29957	0.144876
	CUL7	Q14999	Cullin-7	14	13	15.1	191.16	17.092	29		616;619;628	610	26.1442	27.6021		25.8949			26.0409	25.2793				23.6213			26.139		26.0172	27.3615					-0.886963	0.619842
	CUTA	O60888	Protein CutA	7	7	49.2	19.116	132.02	161				30.0804	31.0873	28.3353	29.621	29.9514	28.2691	29.2854	29.796	28.9851	29.4052	29.3284	29.0384	29.1491	29.1504	29.5815	29.1755	29.3567	29.2316	28.7042	29.1816	0.291897	0.111636	-0.66693	0.565914
	CUX1	P39880	Homeobox protein cut-like 1	14	7	13.8	164.19	131.22	24		1069;1071;1215;1216;1218;1220;1227;1232;1237;1337;1454;1455;1458		23.0529			21.2183	21.9011	27.2571	21.1471	22.426		26.8069											Absence/Presence	0	2.35182	0.594443
	CWC22	Q9HCG8	Pre-mRNA-splicing factor CWC22 homolog	13	13	15	105.47	286.89	33		28;39;61;91;93;829;831		25.3435		26.1574	24.0163		22.7346	25.5379		24.5254	25.4658		23.734				27.4312	25.5537			26.6835			-0.606519	0.711493
	CWC27	Q6UX04	Peptidyl-prolyl cis-trans isomerase CWC27 homolog	3	3	16.3	53.846	8.9512	14		266													26.633		26.3353	24.407	29.8999	28.0025	26.1674		26.3102	Absence/Presence	0
	CWF19L1	Q69YN2	CWF19-like protein 1	18	18	44.6	60.618	25.593	29				25.1442				24.8914			24.0951	24.7575	24.1999													-0.66699	0.42661
	CXADR	P78310	Coxsackievirus and adenovirus receptor	11	11	40	40.029	14.65	14		301;304;323;329;332;334				24.7892	23.7487	24.1961	24.9162		24.4152		24.2858											Absence/Presence	0	0.294408	0.676989
	CYB5A	P00167	Cytochrome b5	7	7	56	15.33	323.31	198				28.3194	29.5342	26.924	28.4782	26.1387	27.7641	27.9493	28.35	27.1053	26.2645	29.0424	29.2549	30.0491	28.4661	29.4588	27.8785	28.0864	26.9641	27.087	30.4378	-0.989731	0.0317884	-0.392245	0.725763
	CYB5B	O43169	Cytochrome b5 type B	8	8	61	16.332	80.206	192				28.9556	29.8921	28.3973	26.522	27.1754	27.8658	28.0884	28.9728	27.328	27.8042	27.5137	27.3821	28.3909	27.6285	27.6567	27.3848	27.6669	27.1449	25.8141	27.6759	0.674318	0.0413565	-0.176651	0.764811
	CYB5R1	Q9UHQ9	NADH-cytochrome b5 reductase 1	13	13	56.4	34.094	180.1	133				27.1856	29.4123	27.165	26.6088	27.5366	26.2732	28.4961	25.6962	25.0787	26.616	26.4382	27.3336	27.6424	27.3	27.1916	26.3997	25.4518	26.9581	25.9734	27.3776	0.200199	0.211909	-1.14962	0.505855
	CYB5R2	Q6BCY4	NADH-cytochrome b5 reductase 2	14	14	67.4	31.458	141.6	110					24.9978	24.9701		27.9436		26.9369	28.3701	23.153		28.2432	27.138	26.7086	28.2585	27.8803	27.0215	28.2617	28.0982	23.9316	27.2035	-1.21261	0.068131	0.182817	0.787215
	CYB5R3	P00387	NADH-cytochrome b5 reductase 3;NADH-cytochrome b5 reductase 3 membrane-bound form;NADH-cytochrome b5 reductase 3 soluble form	22	22	79.4	34.234	323.31	367	127;134;177;187	171;174;182;185		28.8033	31.392	29.0218	29.8809	29.931	29.9475	28.6408	30.0553	29.6187	29.2611	31.1125	31.218	30.8498	30.6407	31.3821	30.8928	31.3215	30.5884	30.2109	31.168	-1.28324	0.000267108	-0.301113	0.724642
	CYBA	P13498	Cytochrome b-245 light chain	4	4	33.3	21.012	13.906	14		168				25.6748	26.0148		27.0185	25.3263	24.7639		26.4365				25.9344									0.0415058	0.794045
	CYBB	P04839	Cytochrome b-245 heavy chain	16	16	29.6	65.335	122.88	75			506		24.2117	28.609	28.276	26.8503	28.9471	23.8602	24.241	24.1605	28.2829				26.9618	21.4638				23.6436				-1.08842	0.695328
	CYBRD1	Q53TN4	Cytochrome b reductase 1	8	8	14	31.641	37.593	30	249;257;286	248;253;260;262;266;284;285		26.0809	27.3691	24.5219	24.3124					25.7113		28.1738	27.18	27.5519	27.4335	27.4379	23.5772	25.0766	26.1312	25.7607	27.5804	-0.991211	0.0840621
	CYC1	P08574	Cytochrome c1, heme protein, mitochondrial	11	11	38.5	35.422	323.31	191	164;166			28.6995	30.4684	30.5312	28.947	30.8153	31.5389	29.3405	30.7255	28.9172	28.3512	28.1001	28.5131	28.0123	28.4032	28.7371	28.2098	28.9161	29.0998	28.2853	28.6752	1.33829	0.00160651	-0.117596	0.780358
	CYCS	P99999	Cytochrome c	10	6	66.7	11.749	121.5	347				30.9773	32.6857	32.0737	30.8171	30.4838	32.2758	30.8927	31.5268	30.4713	30.5598	28.6415	28.8552	29.092	29.062	28.8868	28.8782	29.0176	29.1566	28.6701	29.0242	2.34799	1.18704e-07	-0.26222	0.738347
	CYFIP1	Q7L576	Cytoplasmic FMR1-interacting protein 1	42	26	37	145.18	141.44	296	262		260;265	28.7456	26.4307	28.7254	27.8714	27.9749	25.97	28.3464	28.992	27.7693	27.3436	27.5802	27.6755	26.2017	27.7258	27.8304	26.5922	27.4687	27.7462	26.7521	27.677	0.491941	0.0783346	-0.265339	0.747348
	CYP20A1	Q6UW02	Cytochrome P450 20A1	11	11	29.7	52.432	78.89	63				25.6145	25.4488	26.2917		22.6581			23.8514	24.5742		25.7017	25.4924	25.0367	25.9133	25.6449	24.4185	25.7063	26.57	22.1101	25.6604	-0.485648	0.160202	-0.79051	0.714533
	CYP51A1	Q16850	Lanosterol 14-alpha demethylase	11	11	25	56.805	121.59	15			141;157;412;436			22.8438	24.5725	23.1521	24.1902	22.6812	23.2484	23.8368	20.8724							21.4718						-0.556962	0.712069
	DAB2	P98082	Disabled homolog 2	9	9	21	82.447	98.238	26	1	7;8;10;227;401	356			24.2574	24.2017	23.6549	23.4928		23.6127	24.4916		24.4813	24.0208		25.2492		25.1622	24.4744	24.3665		25.7516	-0.834758	0.00997229	-0.172338	0.739914
	DAB2IP	Q5VWQ8	Disabled homolog 2-interacting protein	15	13	15.3	131.62	14.724	34		702;747;895;978;995;1108		26.3389		26.5362	26.6323	26.3896	25.3991	26.7208	26.0032	26.0822	25.1332	25.3184	25.5628		26.3095		23.8211	26.049	26.0787	25.5701		0.60735	0.0452179	-0.606533	0.432929
	DACH1	Q9UI36	Dachshund homolog 1	6	4	11.7	78.675	10.49	19		391;392		27.1772	24.7772	21.9524			24.2497	25.1393	23.1967	24.4626		20.8654						23.2223	23.6587					-0.373522	0.764811
	DAD1	P61803	Dolichyl-diphosphooligosaccharide--protein glycosyltransferase subunit DAD1	3	3	28.3	12.497	5.6585	38				26.1144	25.8494	25.5404	25.4842	25.6908	25.1244	25.3746	25.2561	25.687	25.7903	26.209	25.8897	25.1402	25.457	26.1508	26.0449	25.1612	25.5533	25.0651		-0.0389634	0.247655	-0.289347	0.463232
	DAG1	Q14118	Dystroglycan;Alpha-dystroglycan;Beta-dystroglycan	22	22	27.7	97.44	207.44	127	815	406;410;414;418;421;812;813;814	782;793;794;808	27.2189	27.129	26.3162	24.7897	25.2804	27.0958	25.1623	26.4721	26.2058	20.4866	26.7959	26.9052	27.0525	27.3198	27.6657	26.7297	27.9045	27.4838	26.7993	27.2908	-1.57905	0.0139186	-1.06233	0.66759
	DAK	Q3LXA3	Bifunctional ATP-dependent dihydroxyacetone kinase/FAD-AMP lyase (cyclizing);ATP-dependent dihydroxyacetone kinase;FAD-AMP lyase (cyclizing)	24	24	56.5	58.946	308.2	231				30.1425	28.7984	27.8603	27.0412	28.5088	24.9326	28.2832	28.557	27.0335	27.751	26.3609	26.697	27.0161	26.6734	27.734	26.6132	26.1479	26.865	26.8653	27.0761	1.08597	0.015809	-1.15879	0.54142
	DAP3	P51398	28S ribosomal protein S29, mitochondrial	8	8	28.4	45.566	28.197	31					26.4252	27.1003	25.3449	26.8517	26.9504	24.9132	26.9079	27.1944	26.4004					26.4094			28.3164					0.0427369	0.79132
	DAPK1	P53355	Death-associated protein kinase 1	4	4	3.2	160.04	4.5878	22		289;696;698		25.0407	25.7041	23.9042		24.6181	25.8388	25.1545	23.9859	24.6578	24.414	25.3667	26.8573	24.5238	25.1416	26.4846	25.9054	27.2052	27.7918	24.7809	26.0819	-1.20079	0.00701877	-0.00656462	0.799605
	DARS	P14868	Aspartate--tRNA ligase, cytoplasmic	44	44	79.8	57.136	323.31	689	478			30.8379	30.0817	30.5085	29.5809	30.1436	30.2332	30.5698	30.0308	29.5696	29.5774	29.5068	29.2974	28.8072	29.1415	29.3386	28.9245	29.0203	29.871	28.2214	29.2772	0.97276	0.000159183	-0.234377	0.667901
	DARS2	Q6PI48	Aspartate--tRNA ligase, mitochondrial	26	26	49.1	73.562	105.23	115	1	11		27.7127	29.0162	28.3966		27.6321	27.0049	26.8593	28.6477	26.3215	28.6966											Absence/Presence	0	-0.683414	0.616838
	DAXX	Q9UER7	Death domain-associated protein 6	9	9	24.5	81.372	185.49	10		176;178;495;671;682;683;684;688;690;702;739							23.6596	24.4844		24.7433	25.5288													Absence/Presence	0
	DAZAP1	Q96EP5	DAZ-associated protein 1	9	9	29.5	43.383	127.41	131				27.6235	26.9534	27.8844	28.1468	27.6992	27.9963	28.2924	27.7729	27.9945	28.0294	26.9542	27.4872	26.7099	27.0167	26.9619	26.6403	26.9384	26.9387	26.8967	26.8323	0.901659	7.46366e-06	0.355653	0.47517
	DBI	P07108	Acyl-CoA-binding protein	7	7	73.6	10.044	317.43	187	25;47		77	30.4123	31.4812	30.2871	29.4312	29.2614	30.3305	29.9249	29.2755	29.5389	29.2352	29.8416	29.4332	30.1645	29.9754	29.9256	29.0581	29.3604	29.0149	29.0305	29.4499	0.392385	0.0651466	-0.513614	0.604113
	DBN1	Q16643	Drebrin	27	27	54.2	71.428	323.31	209	328	142;274;312;320;324;335;337;339;341;342;343;345;346;594;597;599;601		29.0934	28.0795	27.253	28.6703	28.7169	27.0937	28.474	28.9283	29.0727	28.3846	26.3748	28.3519	24.9968	26.9722	27.2363	27.602	28.3554	29.4012	27.412	27.5228	0.954089	0.0226688	0.0280075	0.792396
	DBNL	Q9UJU6	Drebrin-like protein	22	22	57.2	48.207	323.31	234	268	141;232;269;270;274;275;283		29.5273	29.6765	29.44	29.0705	28.7877	28.8545	29.0359	28.5151	28.5124	28.4389	28.4682	28.614	28.078	28.5472	28.4374	28.7073	28.7873	28.6907	28.2283	28.2652	0.503501	0.00388714	-0.629078	0.110321
	DBR1	Q9UK59	Lariat debranching enzyme	8	8	19.9	61.554	16.017	27		514		26.3492		26.7826	24.4561	24.6814		25.394	23.8999	24.974	23.9719							24.2069	24.2279					-1.00733	0.536493
	DBT	P11182	Lipoamide acyltransferase component of branched-chain alpha-keto acid dehydrogenase complex, mitochondrial	20	20	60.4	53.486	278.26	143				29.6019	26.9741	28.0234	27.5309	27.2549	26.4717	28.2375	27.2148	26.791	27.3102	25.899	26.9087	26.4825	26.3714	27.5732	25.6971	26.7848	26.9486	23.8923	26.5889	1.22639	0.0066003	-0.672027	0.591222
	DCAF7	P61962	DDB1- and CUL4-associated factor 7	7	7	25.1	38.926	18.902	22				25.9544	25.0017	24.3543		25.0823		24.7795	25.0677	24.3032	25.144								24.9688					-0.274551	0.694597
	DCAF8	Q5TAQ9	DDB1- and CUL4-associated factor 8	19	18	48.2	66.851	166.41	42		71;72;99;129;130;295;310		26.5506	21.0257	24.169	24.8128	24.4384		27.2329	27.0724	23.7552					23.8064	24.1945			24.4382	24.2139				1.82086	0.589357
	DCAKD	Q8WVC6	Dephospho-CoA kinase domain-containing protein	7	7	29	26.55	11.593	31			168	24.8231			24.232		23.3105		23.1914	24.3777	23.6066	24.0768	23.8849			24.7996	23.6493	25.0248	23.4816	24.4462	24.2953	-0.283785	0.137673	-0.906022	0.441094
	DCD	P81605	Dermcidin;Survival-promoting peptide;DCD-1	1	1	10	11.284	7.524	19				21.9786	24.4731	21.0985		22.3408		24.3746	21.9014	23.9917	22.7219	22.2863		23.8946	22.6794	24.3256	22.6583	23.9404	23.2561	24.3428	22.964	-0.511866	0.118229	0.774675	0.667055
	DCK	P27707	Deoxycytidine kinase	12	12	48.8	30.518	67.825	66		11;74		25.6528	24.5575	28.8316	26.6638	26.3787	25.802	26.561	28.4652	26.1664	27.4554	23.359	23.7907	23.4433	24.2816	22.6865	22.2428	24.5262	25.4619			2.92944	0.000126747	0.473116	0.725763
	DCN	P07585	Decorin	21	20	59.9	39.746	323.31	494	176;199	323;325;328		30.0512	32.8848		30.8815	28.5549	29.8809	29.0335	28.9044	30.193		32.6263	33.5817	33.4594	33.2563	32.4487	33.9459	33.353	31.0743	34.7479	33.4442	-3.14576	5.86898e-05	-1.09014	0.608958
	DCPS	Q96C86	m7GpppX diphosphatase	17	17	65.3	38.608	323.31	172			128;138	28.79	29.2349	27.3469	26.4314	27.9671	26.4304	26.97	27.0984	24.5622	27.758	27.1033	26.184	25.209	26.3765	26.4412	26.6256	27.0235	26.2938	25.4784	24.7907	1.10632	0.0184185	-1.39026	0.422736
	DCTD	P32321	Deoxycytidylate deaminase	7	7	49.4	20.016	161.55	62					23.3425	23.4963	23.4697	27.3327	22.7418	27.3407	23.5185	24.8841			24.3562	23.9771		24.0467	24.1506	25.7048	25.7675	25.1182		-0.215783	0.237212	0.210973	0.781036
	DCTN1	Q14203	Dynactin subunit 1	45	45	50.2	141.69	323.31	330		1152;1153		28.7446	24.8778	28.4277	28.244	28.1472	26.0101	28.6278	28.3587	26.978	25.1668	28.6745	28.6096	27.9134	27.8609	28.9236	26.2912	28.6585	28.9963	27.2378	28.037	-0.762024	0.0724636	-0.660007	0.697971
	DCTN2	Q13561	Dynactin subunit 2	17	17	56.4	44.23	250.51	215		79;198	140	28.7914	28.6033	28.3493	28.3278	28.2381	27.8702	28.467	28.3935	28.2583	27.6574	28.767	28.7151	28.7274	28.409	28.7067	28.371	28.6059	28.827	28.1876	28.7496	-0.310984	0.0125056	-0.332683	0.450436
	DCTN3	O75935	Dynactin subunit 3	11	11	58.6	21.119	89.858	56				25.8832	25.8615	25.6894		25.1762	25.1102	25.3074	25.3836	25.2259		25.7911	25.3162	25.45	25.2598	25.3042	25.2173	25.5239	25.7203		25.3554	0.0170884	0.262858	-0.395773	0.341503
	DCTN4	Q9UJW0	Dynactin subunit 4	13	13	50.4	52.337	45.53	67				25.8273	23.8517	25.7979	24.5907	26.3418	25.4054	25.5592	25.714	25.0408	24.6921	25.8152	25.0308		24.4246	25.6836		25.7252	26.3031		25.7117	-0.245634	0.163182	0.000418091	0.801291
	DCTN5	Q9BTE1	Dynactin subunit 5	4	4	20.9	20.126	3.6445	16				24.4262	24.4188	23.7243	24.1513	24.0247		24.1274	23.9779	23.6444		23.92			23.8893	24.1684		24.0745	24.2684		24.5011	-0.0750676	0.196069	-0.232504	0.608958
	DCTN6	O00399	Dynactin subunit 6	4	4	26.8	20.747	4.3027	19				25.0981		24.5032	24.0903	24.3275						24.7664	24.4126	24.4694	24.5367	24.3791			24.8321		24.4221			Absence/Presence	0
	DCTPP1	Q9H773	dCTP pyrophosphatase 1	9	9	75.3	18.681	35.608	32		12;85;168;169		26.1203	27.8959	26.0523	26.134	26.0449	26.7675	25.691	27.8433	26.8455	26.2661								25.2504					0.233204	0.738972
	DCUN1D1	Q96GG9	DCN1-like protein 1	14	13	46.3	30.124	234.86	81			64;143;149	27.216	28.0605	27.2555	26.0201	24.5833	27.1752	26.4128	27.9642	26.5826	27.8138	24.8154		22.7829			22.1843	23.2233	26.1379	25.5454	21.4818	3.16971	0.000381612	0.562635	0.66759
	DCXR	Q7Z4W1	L-xylulose reductase	17	17	74.2	25.913	160.55	191	186			29.61	30.5407	29.8878	27.3538	24.3035	27.1431	21.8065	27.0777	24.6783	27.3505	27.3721	27.0859	27.7915	26.8398	28.3269		27.3275	26.6125	24.6768	27.3803	-0.0707408	0.273317	-2.72794	0.456237
	DDAH1	O94760	N(G),N(G)-dimethylarginine dimethylaminohydrolase 1	18	17	85.3	31.121	323.31	314	256;262	261	34	31.5316	30.5693	29.3401	25.9099	28.23	29.018	29.4319	28.4691	29.4769	28.0478	28.6617	28.8115	28.7162	27.8504	27.9138	29.3382	30.9319	30.9368	28.5117	28.7181	-0.0365601	0.275423	-0.227424	0.773388
	DDAH2	O95865	N(G),N(G)-dimethylarginine dimethylaminohydrolase 2	19	18	78.6	29.644	323.31	404	199	285	105;194	32.1401	31.4479	28.2954	29.9004	31.0988	28.6658	29.7846	29.3214	30.4777	29.7106	31.1794	31.288	30.8821	31.1782	31.3228	30.6898	30.4171	30.5434	30.7632	30.989	-0.841005	0.0248203	-0.984474	0.559756
	DDB1	Q16531	DNA damage-binding protein 1	67	67	50.4	126.97	323.31	1022	1105;1120		1121	31.6621	30.4604	31.2467	30.0272	30.8469	29.8719	31.1574	31.4245	30.4317	30.7541	29.8762	29.7655	29.1362	29.6898	30.0044	29.345	29.7261	30.4381	29.1177	29.6612	1.11228	0.000157285	-0.120721	0.761908
	DDB2	Q92466	DNA damage-binding protein 2	10	10	20.8	47.863	13.253	20		24;26		24.9498		24.0838		23.2353	22.6171		23.5072		24.7992					23.0958	23.5609	23.7022		21.9653				-0.448439	0.730527
	DDI2	Q5TDH0	Protein DDI1 homolog 2	16	16	51.6	44.522	136.22	24		104;105;106;121	67;77;153;170;283;289		25.9959	25.1811	24.9053	24.8082	24.4474				25.7765			24.9778	24.2973	23.8885					24.4043			-0.110631	0.780358
	DDOST	P39656	Dolichyl-diphosphooligosaccharide--protein glycosyltransferase 48 kDa subunit	18	18	59.2	50.8	323.31	480	202			30.8116	30.3474	30.0588	29.9673	29.7987	29.5431	29.4926	29.8739	29.8801	29.7865	30.0009	30.0742	29.5812	29.9138	30.1669	30.1583	29.8885	30.2971	29.7124	30.1388	-0.0372057	0.240677	-0.481523	0.244493
	DDRGK1	Q96HY6	DDRGK domain-containing protein 1	6	6	36.3	35.61	118.47	89				25.3913	24.8374	22.6408	26.6436	26.6079	25.2282	27.3687	26.3434	26.3416	26.7425	25.7984	26.9002	25.4511	26.0735	26.2967	25.2806	25.8869	26.3605	24.8364	26.5558	-0.129486	0.23935	1.18067	0.522929
	DDT;DDTL	P30046;A6NHG4	D-dopachrome decarboxylase;D-dopachrome decarboxylase-like protein	8	8	63.6	12.712	187.15	221				29.1905	31.0566	30.9714	29.3075	30.2969	30.8449	29.2055	29.9837	28.5634	29.8913	30.2364	29.4293	30.1617	29.2729	30.075	29.086	28.7443	29.4156	29.3967	29.6904	0.380337	0.0930843	-0.466799	0.665683
	DDX1	Q92499	ATP-dependent RNA helicase DDX1	41	41	59.3	82.431	323.31	668	484	481;486	173;687	30.9502	29.4777	29.4289	29.8325	29.9043	29.5024	30.7664	29.529	29.8257	30.0201	30.0981	30.2391	29.6415	30.1026	30.2752	30.0724	30.4793	30.4471	29.6744	30.0352	-0.182789	0.126215	0.0100201	0.798772
	DDX17	Q92841	Probable ATP-dependent RNA helicase DDX17	38	29	56.9	80.272	323.31	622	330	52;64;571;601;671;672	274	31.2692	30.0189	30.8066	30.8929	30.9343	30.7384	30.7363	30.7782	30.8036	31.1944	30.4141	30.568	29.9556	30.083	30.4543	30.1782	30.5446	30.9028	29.9045	29.9566	0.5211	0.00215587	0.0657749	0.762232
	DDX18	Q9NVP1	ATP-dependent RNA helicase DDX18	12	12	27.6	75.406	56.528	47				24.3826	23.7089	25.745	25.9867	23.2833	25.3314	25.8686	22.2488	23.6457	26.3347	22.177	22.7743	21.485	21.7115	23.8289	21.9669	23.5039	24.2981	21.7836	23.6937	1.93128	0.00202004	0.0645061	0.791698
	DDX19A	Q9NUU7	ATP-dependent RNA helicase DDX19A	26	3	54.6	53.974	223.18	206		85		28.5486	27.6678	27.8251	27.1948	27.6887	26.7843	28.057	28.5272	26.9316	27.572	27.0535	27.0318	26.6988	26.9926	27.1151	25.1077	27.3121	27.1225		26.305	0.930912	0.00407774	-0.210593	0.730527
	DDX21	Q9NR30	Nucleolar RNA helicase 2	31	30	45.8	87.343	267.29	136		71;89;121;168;171;173		27.4633	22.1801	28.7967	27.6908	27.9307	26.5186	29.0742	28.2209	26.7772	29.1381							22.9962	22.5625					1.13346	0.66297
	DDX23	Q9BUQ8	Probable ATP-dependent RNA helicase DDX23	22	22	27.8	95.581	32.586	103		107;109		27.7263	21.4764	28.0806	26.8295	26.8722	24.7104	26.9325	27.0289	26.8687	27.9689	27.0571	26.3469	23.6318	22.7125	25.429	25.0029	25.7901	26.8259			1.0999	0.0853221	0.504852	0.749384
	DDX27	Q96GQ7	Probable ATP-dependent RNA helicase DDX27	9	9	12.7	89.834	26.516	24				24.5506		24.4862	26.3886	25.2517				23.9338	26.5892										23.3894			0.0922365	0.788419
	DDX39A	O00148	ATP-dependent RNA helicase DDX39A	25	11	67.7	49.129	201.85	99	82			27.1609	26.6154	29.1902	27.2781	26.8126	26.4238	27.7459	28.4684	27.2993	27.3729											Absence/Presence	0	0.0506123	0.787839
	DDX39B	Q13838	Spliceosome RNA helicase DDX39B	30	16	78.3	48.991	323.31	839	83	38		31.9891	31.5679	31.2291	31.4405	31.3878	31.5964	31.6665	31.3626	31.366	31.7371	31.1439	31.2879	30.1235	30.9051	31.1209	31.1782	31.3979	31.4665	30.8054	30.9153	0.499835	0.0019622	0.0228764	0.780358
	DDX3X	O00571	ATP-dependent RNA helicase DDX3X	36	11	62.2	73.243	323.31	413	352;370	71;369;378;382;384		29.2498	29.1294	29.2717	29.4439	29.8037	29.1101	29.1753	29.5029	29.3083	29.3679	28.0336	28.6315	27.4574	28.2202	27.8748	27.5592	28.408	28.5298	27.8632	27.6372	1.31479	1.16737e-07	-0.0867695	0.710252
	DDX42	Q86XP3	ATP-dependent RNA helicase DDX42	30	30	50.5	102.97	323.31	206	164;900;909	90;96;98;104;109;111;169;183;185;742;744;751;754;757;906;907		27.1138	25.6739	28.1909	27.3385	28.2705	26.983	27.1488	26.9813	27.1871	27.4565	25.517	26.9047	25.5354		26.7132	26.6425	27.1313	28.2196	24.2015	23.345	1.21106	0.02004	-0.166168	0.752486
	DDX46	Q7L014	Probable ATP-dependent RNA helicase DDX46	42	42	48	117.36	323.31	206	820	199;262;266;269;294;295;296;804		28.8129		28.7328	27.0058	28.1667	27.5263	28.4396	28.2786	27.4411	28.4523	25.2346	26.0223	23.8125	21.8115	25.5401	24.794	25.667	27.6411		21.3956	3.43749	0.000212323	-0.151988	0.754359
	DDX5	P17844	Probable ATP-dependent RNA helicase DDX5	37	28	58.5	69.147	323.31	286	253		197;391	28.3419	27.757	30.1607	29.7485	29.6522	28.6774	29.8131	29.7377	28.7773	29.2701	27.3285	27.2188	25.0974	26.5636	26.7464	26.4841	27.5245	28.2745	26.6481	25.0094	2.50404	1.40538e-05	0.123063	0.769727
	DDX50	Q9BQ39	ATP-dependent RNA helicase DDX50	12	11	19.9	82.564	10.554	13						26.6077	23.772					22.7705	26.1698													-0.719708	0.762142
	DDX53	Q86TM3	Probable ATP-dependent RNA helicase DDX53	3	3	4.3	71.153	0.76212	17	188;191;299	185;186;189		26.8466		23.1571		24.6583	26.1269	25.4179	24.6405								26.2562	26.6402	25.5972		23.6651			0.507749	0.744287
	DDX55	Q8NHQ9	ATP-dependent RNA helicase DDX55	4	4	8.5	68.546	77.396	15		544;581;594				24.6458	25.5455			25.7936	26.2313	27.7455		26.8034	26.1496			26.9027		21.787	26.4467	28.5569	27.4107	-0.301524	0.237802	1.49449	0.510004
	DDX58	O95786	Probable ATP-dependent RNA helicase DDX58	50	50	49.8	106.6	207.22	116			256;258;292;307;312;455;458;491;547;568;652;657;666;679;737;757;759;880;909;915;925	25.2579	24.3259	28.7532	25.0869	25.9717	25.8417	24.5818	27.996	23.3754	24.4987	25.0878	24.4231	22.217		23.4154			22.7605			1.98817	0.0184157	-0.620353	0.725763
	DDX6	P26196	Probable ATP-dependent RNA helicase DDX6	26	26	68.3	54.416	323.31	225				28.4376	28.0539	29.3671	28.2497	29.5183	28.0465	28.6241	29.0195	27.4845	28.2373	28.0818	27.7206	27.5288	27.7214	28.1598	26.8345	28.057	28.1731	26.8229	27.4442	0.849437	0.00300852	-0.44296	0.608878
	DDX60	Q8IY21	Probable ATP-dependent RNA helicase DDX60	13	10	11.4	197.85	8.1158	35						24.8423	19.9572	21.9302	21.9607	21.8286	22.7424		21.3499		23.4713	22.0022		24.5222			24.5975					-0.27284	0.775302
	DECR1	Q16698	2,4-dienoyl-CoA reductase, mitochondrial	17	17	58.8	36.067	226.19	237				29.6249	28.7231	29.0387	28.7914	28.9237	28.9122	28.9591	30.153	29.7497	28.6861	28.6139	28.8893	28.7682	28.8511	27.722	29.1714	28.9916	29.3918	28.2832	28.8697	0.400954	0.0384875	0.271684	0.665683
	DEDD	O75618	Death effector domain-containing protein	1	1	2.8	36.794	0.77344	6				27.6172	28.0038				27.1891				30.8382						26.1375		21.8031					1.20315	0.724618
	DEF6	Q9H4E7	Differentially expressed in FDCP 6 homolog	9	9	20.9	73.91	1.4974	22				23.556		23.6866	24.2944	24.4498	24.736	23.9437	24.2439	24.4828	25.6506			24.2043										0.614739	0.486989
	DEFA3	P59666	Neutrophil defensin 3;HP 3-56;Neutrophil defensin 2	6	1	34	10.245	11.326	82					28.459	29.3764	31.0972	28.295	35.8572	30.9117	30.6272	28.7387	32.5991		26.1255	25.7457	27.9666	28.7877				28.9024	29.3379	2.85144	0.013595	2.43988	0.480056
	DEGS1	O15121	Sphingolipid delta(4)-desaturase DES1	3	3	20.4	37.866	7.2958	14					24.7798	24.5778	22.7747	23.8912	24.5683	23.7932	23.5868	23.9354								23.6734						-0.0349684	0.791698
	DEK	P35659	Protein DEK	29	29	59.7	42.674	323.31	219	25;343	13;32;51;227;230;231;232;243;244;251;301;303;306;307		30.02	27.8432	28.5404	29.1687	29.0893	28.4887	28.9398	29.7576	28.9616	30.4255	27.543	28.7536	28.0176	28.2255	28.8556	27.4767	27.9329	28.7448	27.8179	28.1257	0.974154	0.00273241	0.382343	0.680428
	DENND4A	Q7Z401	C-myc promoter-binding protein	14	14	10.3	209.24	14.372	32		1015;1019;1093;1099;1103;1128;1225;1414;1416;1509;1511;1589;1590		28.7277	28.0744	27.739	27.893	27.8648		27.5985	28.0912	28.585	26.3085	27.0679	27.7038	27.3463	27.7478		30.1682	28.4043	28.3947	27.8809	27.74	-0.174658	0.207578	-0.414004	0.66297
	DENR	O43583	Density-regulated protein	9	9	43.9	22.092	323.31	69		73		26.5192	27.4365	26.0691	26.8596	26.3294	26.1247	27.1354	26.7	26.3533	26.5508	24.5778	25.859		25.8462	25.5989		25.4236	26.4583		26.0197	0.924449	0.00174455	-0.0699184	0.769597
	DEPTOR	Q8TB45	DEP domain-containing mTOR-interacting protein	13	13	44	46.293	33.686	43		6;7;14;15;260;265;279;280;286;289;292;293;295;297	142	23.8611	23.6707	23.4908	23.22	24.7857	26.4253	22.9647	23.5708	24.3636		21.9344			23.5147	23.9059	24.6449	23.9371	23.0696		23.3613	0.558052	0.102732	0.525426	0.694597
	DERA	Q9Y315	Deoxyribose-phosphate aldolase	10	10	41.8	35.23	14.81	51		302			25.654	26.1762	25.232	25.4411	24.4422	24.1408	26.7655	24.4663	24.7816	24.1755	24.5673	23.9816	25.0069	24.3875	24.1221	25.1627	23.9019		24.5995	0.799412	0.0144159	-0.706592	0.582778
	DERL1	Q9BUN8	Derlin-1	2	2	7.6	28.8	2.6317	25				25.9651	26.9078	25.7596	24.1964	26.924	26.1508	26.0071	24.6611	24.4454	24.7308	23.7337			22.7373	25.332	24.6273	25.2189		22.2523	24.3095	1.54467	0.00706297	-0.751545	0.590906
	DERL2	Q9GZP9	Derlin-2	2	2	12.6	27.567	26.604	34				25.8677	25.9158	25.2691	25.2332	25.191	23.948	24.7758			24.6018	25.2021	24.8765	24.2837	24.8555	24.3836	24.4504	24.2419	24.6136	24.6405	24.8734	0.458179	0.0323515	-1.0535	0.0837666
	DES	P17661	Desmin	44	38	80	53.535	323.31	263		28;31;32;424;431;432	109;407	30.0076	26.2083		24.9438	31.9648		23.974		23.3264	29.6787	31.5465	29.9651	32.2322	31.5322	32.6696					31.7608	-4.46009	0.00643174	-2.62141	0.633474
	DFFA	O00273	DNA fragmentation factor subunit alpha	18	18	66.5	36.521	81.325	79		28;110;232;233;315	208	27.4895	27.0513	26.0618	26.5296	26.6305	27.1353	26.7212	24.4593	26.3428	26.7286	27.1672	26.9134	25.5968		26.4495	25.0644		26.9897	24.3438		0.440022	0.128432	-0.475124	0.655928
	DFNA5	O60443	Non-syndromic hearing impairment protein 5	7	7	19	54.554	12.833	57				23.2326	24.4697	22.7387		20.3945	22.7747	23.1644		24.1554		22.5641	24.8507	23.4534	25.6759	25.2299	23.4425	22.9974	24.86	20.8547	23.0508	-0.707965	0.118207	0.655992	0.72032
	DHCR24	Q15392	Delta(24)-sterol reductase	21	21	48.4	60.101	55.477	50	115;119		496	28.9672	24.3398	29.7356	25.3478	23.5442		22.5247	25.5037		22.6641		23.9222	22.9876					22.621		23.7095			-2.82275	0.509626
	DHCR7	Q9UBM7	7-dehydrocholesterol reductase	8	8	21.1	54.489	26.722	39	220;221	14;219		25.3743	25.3531	26.7982	24.6645	24.8038	24.6776		24.6107	24.8087	25.1766	24.1592	24.2886	24.7333				25.0195	24.4063			0.619469	0.0407525	-0.580396	0.567363
	DHRS1	Q96LJ7	Dehydrogenase/reductase SDR family member 1	4	4	22.7	33.909	23.299	19					24.9184	24.7017		24.0918	24.2593	24.2255		24.5987						24.6587								-0.209462	0.690739
	DHRS13	Q6UX07	Dehydrogenase/reductase SDR family member 13	2	2	10.1	40.848	112.66	35				23.8799	22.9265	24.8589	23.3629		24.4114	24.2106	25.5951	23.4063	23.0173		24.1231	24.4882	22.352	24.6466	24.927	25.403	26.2099		23.7128	-0.519613	0.11431	0.371074	0.721605
	DHRS4	Q9BTZ2	Dehydrogenase/reductase SDR family member 4	13	13	60.1	29.537	244.91	73				28.6068	26.0247	27.9079		24.1562	22.8863	26.5603		23.1915	22.6962	26.6557	24.4317	25.8465	25.8835	26.2962	23.6747	26.0251	26.1717		23.8384	-0.171082	0.252542	-2.84034	0.38907
	DHRS7	Q9Y394	Dehydrogenase/reductase SDR family member 7	12	12	60.5	38.298	92.687	94				26.7607		26.4837	26.7992	26.2959	26.4124	26.1459		24.3769	24.0744	27.3669	27.1502	27.0307	27.2914	27.4096	26.1179	26.4973	27.0594	26.3017	27.2634	-1.0302	0.00885687	-1.33246	0.361925
	DHRS7B	Q6IAN0	Dehydrogenase/reductase SDR family member 7B	5	5	16.9	35.119	7.7732	14				23.109		23.6673		23.4842		24.0001	24.2351															0.69744	0.312429
	DHTKD1	Q96HY7	Probable 2-oxoglutarate dehydrogenase E1 component DHKTD1, mitochondrial	21	21	33.2	103.08	110.82	42				28.0601		21.6805				21.7726	28.6532			21.1348							21.0851					0.342626	0.792008
	DHX15	O43143	Pre-mRNA-splicing factor ATP-dependent RNA helicase DHX15	49	48	60.9	90.932	216.44	555	273;699	685;686;695;697		30.2435	28.2802	30.7069	28.5851	29.9724	29.2839	30.5387	30.4124	28.9562	30.2543	27.9615	28.8673	25.1503	27.0727	28.7671	27.3583	28.4567	29.311	26.0662	27.1877	2.10348	0.000567618	0.331471	0.724618
	DHX30	Q7L2E3	Putative ATP-dependent RNA helicase DHX30	17	17	20.9	133.94	22.636	45		225;226		25.3949		27.0827	23.0971	26.152	22.8013	23.6458	24.8475	24.691	24.4981					22.2442		22.1529	24.9747					-1.33495	0.507437
	DHX36	Q9H2U1	ATP-dependent RNA helicase DHX36	13	13	19.1	114.76	92.366	29		167				26.6671	24.5784	23.4659		22.7759		23.7686														-1.63155	0.604518
	DHX38	Q92620	Pre-mRNA-splicing factor ATP-dependent RNA helicase PRP16	9	9	11.3	140.5	27.944	35						25.3864	23.3986	22.1653	24.6517	25.6752	25.4969	24.6129	23.2095	23.1424	25.3437	25.1836	23.9308	26.387	25.3252	24.9758	25.9988	24.4912		-0.650835	0.0978242	1.07916	0.600881
	DHX8	Q14562	ATP-dependent RNA helicase DHX8	7	6	7.4	139.31	1.5466	12		456;460			32.4891	31.7384					31.8401	32.9252		31.8099			30.7229				32.7387	30.1158				0.268947	0.750839
	DHX9	Q08211	ATP-dependent RNA helicase A	64	64	61.7	140.96	323.31	1017	1059	87;92	857;1024;1048	31.5525	30.2256	31.1592	31.0278	31.2629	30.8796	31.4473	31.2222	30.9354	31.637	30.4673	30.673	29.8744	30.0443	30.4864	29.9232	30.4623	30.8337	30.2597	30.0849	0.82404	0.000132028	0.178703	0.699053
	DIABLO	Q9NR28	Diablo homolog, mitochondrial	10	10	54.4	27.131	138.77	85				28.5605	27.945	25.3397	26.6067	25.8956	26.2064	26.3386	26.9959	25.9048	26.355	25.9205	26.2644	26.638	26.958	26.7858	26.6846	27.1164	26.8253	26.3035	26.3727	0.0279129	0.271242	-0.50933	0.670893
	DIAPH1	O60610	Protein diaphanous homolog 1	48	48	45.1	141.35	323.31	207	906	22;205;209;908	503	29.3849	25.3489	30.5633	27.5162	28.1352	28.4148	29.1478	29.5385	27.303	28.942	29.9527	27.8389	26.3895	24.2551	26.6461	26.8057	27.0944	27.4731	26.5508		1.42877	0.0256454	0.479517	0.738347
	DIAPH2	O60879	Protein diaphanous homolog 2	10	10	11.4	125.57	16.324	25					24.4833		23.5578		25.9673	26.4084		23.9476	24.3769		24.773			26.6082				26.4587	25.7152			1.15452	0.604518
	DIDO1	Q9BTC0	Death-inducer obliterator 1	24	24	20.3	243.87	323.31	57		111;114;151;152;154;156;805;809;811;898;1017;1018;1019;1038;1254;1255;1256;1260;1327;1456;1469;1712;1713;1714;1719;1733		28.7081	28.0208	29.1034	27.1152	28.4262	29.0537	29.6006	29.0264	27.7794	28.4845	27.7851	28.5048	27.1722		28.6813	27.1666	28.4273	29.2345	26.2254	27.5948	0.666057	0.0453259	0.514194	0.607894
	DIP2B	Q9P265	Disco-interacting protein 2 homolog B	27	25	25.8	171.49	63.995	44	576;579	100;134;144;145;146;148;153;201;203;258;259;581;583;586;587	47;65	27.1312		27.5917		27.0766		27.1322	26.4994								27.1283		27.1813					-0.450693	0.582778
	DIS3	Q9Y2L1	Exosome complex exonuclease RRP44	18	18	26.8	109	41.861	57			462;714;922	26.6385	24.3492		24.4234	24.5302	24.3832	24.3644	23.1498	24.8882	23.4265	24.7357	24.343	22.943	26.119	23.5839			26.2573		23.604	-0.0507702	0.270508	-0.942915	0.505855
	DIS3L2	Q8IYB7	DIS3-like exonuclease 2	8	8	15.1	99.278	24.746	5		48;52;53;133;139;173;194;875		23.7036				22.9411		23.055	23.6754															0.0428524	0.789955
	DKC1	O60832	H/ACA ribonucleoprotein complex subunit 4	25	25	52.1	57.673	323.31	226		21;153;451;453;455;458;485;494;496;497;513		28.4106	26.4365	27.1927	28.4852	27.8864	27.0844	28.897	27.7368	27.6384	28.1935	26.4962	27.4593	25.8357	26.938	27.4163	26.0154	27.5623	28.3991	24.9323	27.0404	0.986655	0.0130199	0.227751	0.738972
	DLAT	P10515	Dihydrolipoyllysine-residue acetyltransferase component of pyruvate dehydrogenase complex, mitochondrial	25	25	50.2	68.996	245.99	187				30.0776	26.9232	29.7253	28.1162	29.4193	30.1825	27.1011	29.5299	28.6542	29.8826	27.2174	27.4736	23.818	27.7133	28.1078	25.2876	27.7851	27.693	25.3324	26.8448	2.23389	0.00125436	0.217703	0.764811
	DLD	P09622	Dihydrolipoyl dehydrogenase, mitochondrial	22	22	65.8	54.177	323.31	353	361			30.7932	30.6118	31.0904	29.4908	29.8406	30.625	29.6876	30.7893	29.9033	30.0882	28.8545	29.1267	28.9743	28.8824	29.5301	29.1121	28.7997	29.5327	28.8269	28.5705	1.27102	1.11601e-05	-0.146714	0.747395
	DLG1	Q12959	Disks large homolog 1	29	24	48.7	100.45	202.11	131		108;110;126;138;158;571;573;575;619;683;687	321	26.9711	27.2195	26.4413	26.4043	26.0023	26.555	27.5914	25.316	26.4887	27.0854	25.1055	25.9338	23.5991	24.803	25.9123	24.9024	22.7698	26.7496	25.2304	25.2907	1.57786	0.00127409	-0.000403214	0.801291
	DLST	P36957	Dihydrolipoyllysine-residue succinyltransferase component of 2-oxoglutarate dehydrogenase complex, mitochondrial	20	20	45.9	48.755	323.31	324				30.4307	29.8352	28.8465	28.6642	28.5597	28.9041	29.0631	29.1349	28.5326	29.1068	28.716	28.7904	28.7778	28.7248	29.0171	28.4561	27.9236	28.7017	27.9425	28.6396	0.538831	0.0142469	-0.318956	0.66759
	DMXL1	Q9Y485	DmX-like protein 1	16	16	10.2	337.83	64.325	23		324;436;574;917;918;1258;1285;1476;1480;1490;1896;1908;1970		26.2804			24.6859	25.967		25.9941	25.8881	26.2774	25.5461		25.7969	25.1432	25.4278									0.281989	0.714533
	DNAH2	Q9P225	Dynein heavy chain 2, axonemal	12	12	4	507.69	1.3074	23	3945	2339	3951;3954	27.9033	26.3941				25.7846			25.962		28.9696	25.4919	27.4646			25.8554	27.0598		27.8826				-1.27541	0.569706
	DNAH9	Q9NYC9	Dynein heavy chain 9, axonemal	11	10	3.2	511.87	1.2519	23	993;1636;1639		1638	25.0186	27.3644		24.6038			24.4772	24.423				25.0669		24.9125	24.4711	25.5153	24.83		24.8337	24.4223	0.31284	0.178893	-1.21216	0.633582
	DNAJA1	P31689	DnaJ homolog subfamily A member 1	19	18	61	44.868	323.31	233			32;144	28.6955	24.7657	29.5144	29.2695	28.7518	28.7478	28.6091	29.0622	28.9011	29.2585	27.4187	27.7957	26.6934	27.5656	27.9149	27.5198	27.8243	28.1618	26.3368	26.6729	1.16718	0.0135388	0.716368	0.667901
	DNAJA2	O60884	DnaJ homolog subfamily A member 2	21	21	71.4	45.745	273.35	205		391;394;395	48;152	28.5813	27.0655	28.6221	29.2334	28.7752	27.9553	29.2103	28.7854	28.3434	28.9119	28.5567	28.6395	27.7861	27.9362	28.6981	27.6125	28.3285	28.9671	27.3083	28.4275	0.322328	0.0933741	0.185772	0.743149
	DNAJA3	Q96EY1	DnaJ homolog subfamily A member 3, mitochondrial	13	13	34.6	52.488	104.35	39		6		29.4588		24.4927		25.1907		23.111	26.5679		26.8448	23.2222												-0.872794	0.743149
	DNAJB1	P25685	DnaJ homolog subfamily B member 1	16	15	52.9	38.044	147.8	137	1	5;8	159	27.4569	27.5231	27.4809	27.0702	27.7104	27.3337	28.0008	27.9025	26.9796	27.8638	27.7339	27.3246	27.2201	26.7725	27.4962	26.2514	27.0342	27.0289	26.598	27.2744	0.458766	0.0107962	0.167793	0.685972
	DNAJB11	Q9UBS4	DnaJ homolog subfamily B member 11	10	10	42.7	40.513	293.4	132				27.8533	28.5612	28.6797	28.9489	27.9691	27.6783	28.1804	28.0231	27.7664	28.8744	26.5072	25.9432	26.1844	25.7748	26.0777	23.879	26.031	27.1728	23.9849	24.538	2.64419	3.42604e-06	-0.297951	0.632813
	DNAJB2	P25686	DnaJ homolog subfamily B member 2	12	12	50.3	35.58	19.959	25		242;247;250;311;313	26;34;39;59;61	25.4651	24.4243			24.5253		26.2215			28.7818	22.6417	25.6956	25.0481		21.9526			25.5145			1.71311	0.0673459	2.69673	0.391289
	DNAJB4	Q9UDY4	DnaJ homolog subfamily B member 4	5	4	20.2	37.806	20.745	67				28.5863	27.9252	25.6933	27.3901	26.8276	28.4663	27.6788	25.575	26.8249	27.0475	28.2873	28.4016	27.1176	26.4466	29.0255	27.6799	29.4211	30.005	26.6	29.3191	-1.02889	0.0290218	-0.166007	0.769597
	DNAJC10	Q8IXB1	DnaJ homolog subfamily C member 10	24	24	43.9	91.079	323.31	99				27.8298	26.1853	25.619	25.7509	26.4685	25.1087	27.5322	26.5989	27.705	26.4503		25.2803		23.5453	24.403			25.2176					0.308322	0.736213
	DNAJC11	Q9NVH1	DnaJ homolog subfamily C member 11	20	20	44.7	63.277	165.58	72		6		27.7533	26.6608	27.9916	24.6297	24.9075	27.5502	27.1833	26.6652	26.1813		26.2909	26.5215		25.5455	26.4931		25.5575	26.2737	26.9247		0.384091	0.152343	0.506411	0.718813
	DNAJC13	O75165	DnaJ homolog subfamily C member 13	29	29	19.2	254.41	96.82	66			1761	26.3402		27.9009	24.5372	23.9695	26.7011	25.528	25.5068	25.6505		23.9754		22.9214					26.6024					0.159648	0.780358
	DNAJC2	Q99543	DnaJ homolog subfamily C member 2;DnaJ homolog subfamily C member 2, N-terminally processed	14	14	25.3	71.996	155.75	21		47;49;60;63	175				24.695	23.9303		24.3154	24.2713							24.6735								-0.0192642	0.795872
	DNAJC3	Q13217	DnaJ homolog subfamily C member 3	15	15	46.2	57.579	199	46				25.1383		26.6094	27.3218	25.6498	26.6095	26.8204	26.0232	25.5038	27.1064			25.7669					25.7977					0.232827	0.743149
	DNAJC5	Q9H3Z4	DnaJ homolog subfamily C member 5	6	5	38.9	22.149	229.06	10		8;10;11;12;15	41;46	24.5604	24.7037	23.2047		24.2953																		Absence/Presence	0
	DNAJC7	Q99615	DnaJ homolog subfamily C member 7	14	14	35.8	56.44	49.294	40				25.5298		26.6429	26.0168	24.6845	26.7517	24.7101	24.7059	24.082	23.5958											Absence/Presence	0	-0.949413	0.56143
	DNAJC8	O75937	DnaJ homolog subfamily C member 8	11	11	49.4	29.841	154.13	117				29.0445	28.2301	28.0112	28.0082	27.0139	27.545	27.6898	27.7153	28.0833	27.6659	28.1154	28.3009	27.9352	27.8345	28.2136	27.7331	27.9877	28.0178	26.8169	27.81	0.0242231	0.266718	-0.321718	0.644466
	DNAJC9	Q8WXX5	DnaJ homolog subfamily C member 9	10	10	46.9	29.909	156.84	73		109		26.9885	26.0349	27.7778	25.8055	26.282	24.5397	25.3652	26.2356	25.0385	27.7498	25.7735	25.5503	24.8283	25.1049	25.4102		23.7639	25.5544	23.9867	24.7374	1.21403	0.00704838	-0.791999	0.596522
	DNASE2	O00115	Deoxyribonuclease-2-alpha	8	8	19.7	39.58	73.542	55				23.0119	30.2919	27.2491	25.3534	27.1379	25.2563	26.4162	24.2212	25.505	21.3952	20.9594	20.6837		21.3744	23.5068	23.4699	22.9322	24.4303	21.4245	22.0044	3.2743	0.00202515	-2.05005	0.544959
	DNM1L	O00429	Dynamin-1-like protein	42	42	78.5	81.876	323.31	385		529;616		28.0931	28.6026	29.2155	27.1943	28.6919	28.8303	28.4217	31.3526	28.4734	28.1663	27.6128	28.1035	24.4312	27.6807	28.606	28.2597	28.7394	28.3119	25.7977	26.3752	1.31236	0.0168445	0.689395	0.629154
	DNM2	P50570	Dynamin-2	40	28	56.4	98.063	323.31	421		743;745;746;755;759;761;762;764		29.5879	28.077	28.7596	28.2346	29.5406	28.5666	28.0006	28.7461	28.2559	28.5242	28.1188	27.7462	26.1665	27.6139	27.6317	27.5778	28.2271	28.5221	26.7251	27.6858	1.02781	0.00163726	-0.421264	0.585989
	DNPEP	Q9ULA0	Aspartyl aminopeptidase	25	25	72.6	52.428	320.21	346	221;439		19;23	30.4957	28.8098	27.464	28.2258	28.8536	28.9365	28.9477	28.1874	28.6404	28.0451	29.4058	29.7335	29.6992	29.4237	30.518	28.769	29.2402	29.934	28.9127	29.5781	-0.86082	0.00666743	-0.218351	0.746874
	DNPH1	O43598	2-deoxynucleoside 5-phosphate N-hydrolase 1	13	13	82.2	19.108	149.44	144	5	10;12;28;169;173;174		28.3548	28.5662	27.1198	27.6512	28.4949	27.3412	27.1658	28.926	27.7259	28.9202	27.6812	27.2211	27.6799	27.2125	27.5949	27.3752	27.0548	27.5454	27.13	27.6699	0.610114	0.0111658	-0.0215607	0.795872
	DOCK1	Q14185	Dedicator of cytokinesis protein 1	20	19	14.5	215.34	20.21	73	942;1632;1638	1635;1637;1640;1641;1681;1743;1761		28.4236	27.5908	25.2675	24.0036	25.9394	28.0192	26.8306	26.6734	27.5603	26.259	27.3096	26.7163	27.4069	25.5786	27.5845	26.0332	27.1603	26.9217		27.0339	-0.203822	0.216317	0.823534	0.642112
	DOCK2	Q92608	Dedicator of cytokinesis protein 2	16	16	11.9	211.95	40.204	22		586;587;588;596;1685;1706				23.0572	24.4706	24.5		23.5713			24.196				24.8225	24.2213	23.7356							-0.125679	0.780358
	DOCK6	Q96HP0	Dedicator of cytokinesis protein 6	12	11	8.7	229.56	81.333	15		159;169;176;178;182;880;882;883;884		25.3356				24.4522	22.3776		24.2035				23.546						24.3414					-1.60336	0.587077
	DOCK7	Q96N67	Dedicator of cytokinesis protein 7	21	20	12	242.56	323.31	36		180;182;186;439;450;451;452;862;863;864;894;896;898;900;905;907;909;910;929;946;1383;1430;1432;1438;2129;2131		24.6751		24.1582			23.215	23.1187	23.5101	23.1967	21.9666	22.4657	23.2581	23.562	22.9983	24.0483	22.2664	22.8635	25.1548			0.0786464	0.256559	-1.41525	0.201921
	DOK3	Q7L591	Docking protein 3	4	4	19.8	53.288	149.71	13		330;364;389		21.9838		23.4428	22.6171	21.1395	25.1111	22.8744	21.8061		23.3556											Absence/Presence	0	0.990997	0.604113
	DPF2	Q92785	Zinc finger protein ubi-d4	12	11	44.2	44.155	70.689	35		142;151;176;244;248		25.8585		24.5684	25.0422	24.7859	23.9173	24.9604	24.7642	25.039		24.9298	24.2753											-0.393507	0.630573
	DPM1	O60762	Dolichol-phosphate mannosyltransferase subunit 1	18	17	69.6	29.634	49.221	69		7;9		26.5906	27.8296	26.9061	26.2306	25.6601	25.8175	25.9667	26.1536	25.7364	26.2495	25.9488	24.7975	25.4568	24.7897	25.5483	25.752	24.7865	26.8476		25.513	0.820729	0.0094086	-0.658649	0.453371
	DPM3	Q9P2X0	Dolichol-phosphate mannosyltransferase subunit 3	1	1	10.9	10.094	4.6033	22				25.0524	26.1047	25.2051	24.9998	24.3666	24.9538	24.1287	24.3775	24.4225			24.434	24.4102	24.4146	25.0548	24.8027	24.8258	25.424	24.3806	24.8738	0.110072	0.205978	-0.67511	0.422698
	DPP3	Q9NY33	Dipeptidyl peptidase 3	41	41	73.9	82.588	323.31	326	277			29.7872	31.9665	30.3233	29.5405	29.9981	29.0847	29.2311	30.0177	28.9985	29.9898	26.7282	26.3182	25.9461	27.3525	26.0963		25.5245	26.9925	25.6311	26.3638	3.56559	2.3443e-08	-0.858764	0.450436
	DPP4	P27487	Dipeptidyl peptidase 4;Dipeptidyl peptidase 4 membrane form;Dipeptidyl peptidase 4 soluble form	47	47	49.9	88.278	323.31	631	348			31.7557	21.8387	27.2654	26.1758	27.5054	24.1934	25.6146	25.1053	28.2965		31.4059	32.015	30.3477	30.2854	29.8373	31.4044	31.2458	32.4847	30.6758	27.8813	-4.34156	0.000421461	-1.10573	0.725763
	DPP7	Q9UHL4	Dipeptidyl peptidase 2	18	18	38.8	54.341	147.83	102				28.207	29.8629	28.2797	25.8836	26.8697	27.365	27.1363	27.2844	23.9288	25.0409	24.5406			25.6864		25.3186	26.7686	27.5331			1.01635	0.0977766	-1.6695	0.46081
	DPP9	Q86TI2	Dipeptidyl peptidase 9	16	16	27.5	98.262	130.51	42		3;4		24.1037	25.3139	26.1235	23.8315	24.6952	24.0547	25.9363		23.5072	24.7083				24.4127			24.5354	24.0253					-0.261909	0.747526
	DPT	Q07507	Dermatopontin	13	13	72.1	24.005	323.31	182	191			27.2953	27.6458		26.2426		25.357	24.498	26.4858	28.0259		28.4941	29.4802	29.5414	28.8848	27.8659	28.7355	29.1563	26.8726	28.9664	29.1446	-2.20699	0.000558955	-0.969558	0.64201
	DPY30	Q9C005	Protein dpy-30 homolog	4	4	74.7	11.25	200.19	115				29.2149	29.4037	28.5229	27.6986	28.4107	28.1373	28.8694	28.6186	27.8116	28.6622	27.5237	27.9029	27.4638	27.3365	28.026	27.4267	27.7895	28.2072	27.1465	27.2016	0.932539	0.000349505	-0.230364	0.710103
	DPYSL2	Q16555	Dihydropyrimidinase-related protein 2	35	30	79.4	62.293	323.31	822	37;78;83;375;437	509;514;518;521;522;540;542		32.5501	31.6253	30.2502	30.7441	30.2119	30.8199	30.1552	30.2752	31.2248	29.6701	32.1217	32.1996	31.6696	32.2936	32.2227	31.6759	31.952	32.0711	31.8653	32.1527	-1.26973	0.000294685	-0.647305	0.582778
	DPYSL3	Q14195	Dihydropyrimidinase-related protein 3	37	31	80.7	61.963	323.31	991	37;64;83;103;165;168;212;375;437;453;498	507;508;509;518;522;524;539;541;543	368;511	32.2947	31.8861	31.2572	31.983	32.0837	31.3119	31.157	31.6942	32.1403	29.9963	32.4852	32.9244	31.8345	32.8111	32.6948	32.2015	32.8558	33.3215	32.778	32.1673	-1.027	0.000835606	-0.640982	0.485067
	DR1	Q01658	Protein Dr1	7	7	54	19.443	74.744	63		105;106		27.1908	27.2512	26.817	25.9075	25.6664	25.8066	26.4076	26.6301	26.9937	27.7732	25.9755	26.2574	26.0982	26.1425	25.5788	25.52	25.7536	26.7153	24.7818	26.2401	0.7381	0.00954	0.155667	0.755801
	DRAP1	Q14919	Dr1-associated corepressor	4	4	26.3	22.35	17.657	28				26.0693	25.739	24.7821	24.6395	24.8575		24.3538	24.5435	25.1602	25.9994	24.4023	24.0099		23.7232	23.3643		24.1893	24.487			1.09782	0.00247964	-0.203245	0.743149
	DRG1	Q9Y295	Developmentally-regulated GTP-binding protein 1	16	15	54.2	40.542	323.31	85				26.1984	25.6852	27.7786	25.2957	26.2651	26.5905	27.6362	27.3807	27.0798	26.3715	23.9571	23.7177		23.5979		23.8501	24.3932	25.956			2.38283	0.000124845	0.767139	0.486989
	DRG2	P55039	Developmentally-regulated GTP-binding protein 2	8	7	25.3	40.746	21.415	19				24.36		25.4724				23.1701	24.4514						23.9151			23.6254	24.3977					-1.10544	0.621262
	DSC2	Q02487	Desmocollin-2	26	23	40.8	99.961	323.31	94		864;868;873		31.1951	26.8232	25.577		26.2185	25.8412	27.2628	26.5663		23.6171		23.0052											-1.63163	0.619842
	DSCR3	O14972	Down syndrome critical region protein 3	6	6	25.9	33.01	47.785	21				23.4919		23.2339	22.3988		22.7805	23.0983				24.3452			23.4233				23.1308					-0.102118	0.775265
	DSG2	Q14126	Desmoglein-2	48	48	60.8	122.29	323.31	197		207;212;680;699;700;701;703;741;742;744;745;747;751;782;1118	357;746;901	31.9077	29.7604	27.5546	25.6923	28.2843	28.4082	28.8707	29.1111	28.5891	28.1504											Absence/Presence	0	-0.0139587	0.799605
	DSP	P15924	Desmoplakin	162	162	60	331.77	323.31	691	62;195;2819	22;38;53;104;176;178;1127;2024;2207;2209;2549;2551;2553;2606;2607;2608;2610;2612;2617;2817;2820;2821;2825;2849	140	34.2091	23.4865	29.4034	30.2437	31.5068	29.5801	30.3072	31.6388	31.2469	30.0012											Absence/Presence	0	0.784918	0.743149
	DST	Q03001	Dystonin	29	26	6.4	860.65	39.768	30		353;1524;1525;1530;1542;2919;3968;7420;7421;7422;7424;7425;7510;7513			26.3906	26.8679		25.5999						26.4249	25.2667											Absence/Presence	0
	DSTN	P60981	Destrin	23	20	88.5	18.506	92.566	296	74;100	3;24;25;155	114;121	31.0458	30.6419	29.904	29.3779	30.1625	29.7572	29.6124	29.223	29.8372	29.641	30.5934	30.4616	30.6285	30.6841	30.6883	29.6521	30.1523	30.3111	29.8699	30.7392	-0.457754	0.0236927	-0.612258	0.391289
	DTNA	Q9Y4J8	Dystrobrevin alpha	12	9	24.9	83.9	112.69	22		458;560;563;564;581;593;641;662			23.6407				24.3146	23.7895	24.4851	25.9549			25.3802		26.5165	24.3327			24.5364	24.9815		-0.712494	0.0939316
	DTX3L	Q8TDB6	E3 ubiquitin-protein ligase DTX3L	31	31	51.5	83.553	323.31	63		9;35;36;202;221;532;535;539;548	593;728	25.7549	23.0689	29.3662	25.8402	26.0813	25.4112	25.6816	27.9309	24.2944	27.3953											Absence/Presence	0	0.120368	0.786792
	DTYMK	P23919	Thymidylate kinase	14	14	60.8	23.819	10.807	70				28.2188	27.6611	26.9159	24.3517	28.6248	26.5918	26.5363	26.4788	27.7023	26.6253		24.7285			24.2257	23.9207		25.045					-0.367575	0.738972
	DUSP23	Q9BVJ7	Dual specificity protein phosphatase 23	7	7	55.3	16.588	5.068	27				25.2627	25.1735	24.2792	24.184	24.1917	24.6196		25.1683	24.2382					24.5569	24.4981			24.5991					0.0571434	0.781036
	DUSP3	P51452	Dual specificity protein phosphatase 3	5	5	37.3	20.478	11.65	37		84			26.3394	24.4672	26.3923	24.5448	24.49	24.3727	24.5857	24.2118	24.2876	24.1187	23.942	24.129	25.2943	23.8963		24.4578	25.1031		24.4978	0.424742	0.0954546	-1.04635	0.343043
	DUT	P33316	Deoxyuridine 5-triphosphate nucleotidohydrolase, mitochondrial	13	13	56	26.563	169.14	96		88		26.6722	26.7987	26.6995	27.5729	26.1748		26.9258	28.8525	26.1444	28.3084	26.1543	26.4715	22.1612	26.6189	27.0344	26.0161	26.4316	26.9225	25.3525	26.8851	1.12288	0.0309163	0.774161	0.573273
	DYNC1H1	Q14204	Cytoplasmic dynein 1 heavy chain 1	248	248	62.3	532.4	323.31	2604	2867;4343;4348	1353;3386;4360;4364;4366;4368;4369;4370;4445	652	32.044	29.7053	31.9801	31.453	31.4486	30.8942	31.4857	32.0331	31.3824	29.6042	31.5872	31.4121	30.8644	31.4004	31.7502	30.9538	31.5234	31.42	30.3867	31.3143	-0.0581919	0.253708	-0.246305	0.745983
	DYNC1I2	Q13409	Cytoplasmic dynein 1 intermediate chain 2	17	17	50.3	71.456	323.31	291		92;95;97;101;104		28.9786	28.5125	28.5839	28.2304	28.2081	28.0734	28.4761	28.7291	28.4586	26.6675	28.4464	28.2936	28.1052	28.6567	28.6581	28.4351	28.5088	28.2065	27.7903	28.2835	-0.0465931	0.24878	-0.421759	0.619842
	DYNC1LI1	Q9Y6G9	Cytoplasmic dynein 1 light intermediate chain 1	20	19	50.5	56.578	145.06	36	147;152	144;153;207;213;222;419;421;510;512;513;515;516;518		25.0708	24.8117	26.07	25.043	24.8034	24.3806	24.6437	25.5731	24.7634	25.1673	24.9876	24.8972		24.8229	24.6556		24.8919	24.176	24.3936	24.3659	0.383858	0.0335996	-0.254122	0.669927
	DYNC1LI2	O43237	Cytoplasmic dynein 1 light intermediate chain 2	19	18	47.2	54.099	323.31	130		194;202;203;205;405;406;407;446		27.4572	26.6878	26.5079	25.5452	26.4916	25.7763	26.4513	26.8621	26.7023	21.2822	26.598	26.3179	27.3535	26.3254	27.0521	26.6736	26.9099	26.4349	26.6626	26.3674	-0.693148	0.0902929	-1.12309	0.628258
	DYNC2H1	Q8NCM8	Cytoplasmic dynein 2 heavy chain 1	17	17	4.7	492.62	1.6816	35	2938;2943			28.1228			27.0935	26.2247		27.2216			27.3182	28.253	28.5591		28.8317	27.9016	27.5397	27.6395	27.1659	27.8911	27.9357	-0.772436	0.0177178	0.122908	0.780358
	DYNLL1	P63167	Dynein light chain 1, cytoplasmic	8	2	88.8	10.366	323.31	98	13		36	28.8954	26.795	27.6409	28.1294	27.8817	27.3277	28.716	28.4686	28.3106	27.3295	26.6326	27.6985	26.3935	27.4724	27.7507	27.554	27.9691	28.4755	27.502	26.9234	0.512292	0.0437622	0.162012	0.750925
	DYNLL2	Q96FJ2	Dynein light chain 2, cytoplasmic	9	3	88.8	10.35	323.31	273				30.3343	29.3401	29.4758	29.2525	29.5352	28.6874	29.6085	29.8126	29.8686	28.6589	28.8725	29.5974	28.4241	28.8439	29.7506	28.9058	29.3747	29.6394	29.2368	29.1475	0.278103	0.0811721	-0.260366	0.676989
	DYNLRB1;DYNLRB2	Q9NP97;Q8TF09	Dynein light chain roadblock-type 1;Dynein light chain roadblock-type 2	8	8	87.5	10.921	32.081	84			9	27.3145	28.4576	26.9665	26.9529	27.0792	26.4216	27.1872	27.219	27.1918	25.9294	27.2794	27.2844	27.3457	27.3336	27.1638	26.5413	27.1206	27.114	25.7134	26.3306	0.149292	0.190866	-0.564361	0.521928
	DYNLT1	P63172	Dynein light chain Tctex-type 1	5	5	79.6	12.452	241.71	69				26.23	26.6002	27.4352	25.7705	26.0898	25.2666	26.5942	26.5982	26.3905		25.3475			25.1665	25.2805	23.7884	23.5863	24.9126	21.6047		2.08965	0.000995986	-0.212788	0.738347
	DYNLT3	P51808	Dynein light chain Tctex-type 3	5	5	75.9	13.062	41.286	40				25.5087		26.3331		25.7497	24.9062	24.5123	26.6749	25.8015		25.8089	25.9583	24.3396	26.498	25.3951	24.093	25.8355	25.7083	25.3445	26.2096	0.121824	0.230804	-0.390114	0.713955
	E4F1	Q66K89	Transcription factor E4F1	1	1	1.3	83.495	4.1138	27				23.0566	21.9276	20.0338		21.2497	22.0495	21.8039	20.648	21.2127	21.7092	22.1297		20.9251	19.8318	22.4998	21.2724	23.581	23.9075	20.64	22.4298	-0.391791	0.162327	-0.0822547	0.782761
	EARS2	Q5JPH6	Probable glutamate--tRNA ligase, mitochondrial	7	7	19.3	58.688	37.677	30				25.7091		25.3139	24.6312	25.2407	24.3193	25.6094	24.8641	24.988	24.4219							25.8364	25.3553					-0.383153	0.603641
	EBAG9	O00559	Receptor-binding cancer antigen expressed on SiSo cells	5	5	36.6	24.377	323.31	8		36;41								22.7186	22.9406	23.1634														Absence/Presence	0
	EBNA1BP2	Q99848	Probable rRNA-processing protein EBP2	8	7	29.1	34.852	25.209	22				24.6182		24.5912	23.5754		24.1016	23.8063	25.1384	24.7439	26.9559						22.1399							0.687631	0.66297
	EBP	Q15125	3-beta-hydroxysteroid-Delta(8),Delta(7)-isomerase	2	2	11.3	26.352	1.0577	20					27.0687	27.8635	26.792	26.3458	26.7935	25.7041	26.6317	25.1381	26.3501		25.1879	28.54	25.4957	24.972	25.3985	25.2386	25.7443			0.724134	0.071045	-0.893975	0.397021
	ECH1	Q13011	Delta(3,5)-Delta(2,4)-dienoyl-CoA isomerase, mitochondrial	26	26	82.6	35.816	323.31	577	232;233			31.7798	31.5741	30.6047	29.9552	29.8559	30.5124	29.451	30.7823	29.5423	29.9927	29.4457	29.5409	29.9725	29.2643	29.8338	29.7019	29.9074	29.8026	28.9132	29.9237	0.774443	0.0073701	-0.697812	0.521928
	ECHDC3	Q96DC8	Enoyl-CoA hydratase domain-containing protein 3, mitochondrial	7	7	41.9	32.633	35.948	54				26.0949	25.6449		25.6183	25.4392	26.0502		26.6481	26.7371	26.6403	25.6648	24.0939	25.2802			26.0402	25.9238			26.7737	0.479711	0.0900912	0.819633	0.0696842
	ECHS1	P30084	Enoyl-CoA hydratase, mitochondrial	22	22	75.5	31.387	323.31	483	191;250		115;118	31.7172	33.093	31.5859	30.7193	31.1443	30.5449	31.1522	31.8491	30.3012	31.9252	30.852	30.7161	30.5494	30.4442	30.7039	30.5387	30.7342	30.8543	30.128	30.4273	0.808407	0.00510107	-0.497454	0.643732
	ECI1	P42126	Enoyl-CoA delta isomerase 1, mitochondrial	13	13	59.3	32.816	172.97	168	60			29.23	28.5195	29.6521	27.9312	28.4319	27.0447	27.4521	29.719	29.4047	30.0654	27.4237	26.9952	27.5143	26.7879	27.6119	26.8445	27.0091	27.4377	25.7014	27.2745	1.68505	0.000303829	-0.0157902	0.798772
	ECI2	O75521	Enoyl-CoA delta isomerase 2, mitochondrial	15	15	55.1	43.585	108.06	79				25.7417	25.7035	24.9864	24.146	26.1535	25.1207	25.7602	24.8117	25.2982	25.8652	26.8283	26.222	25.3002	25.1471	26.0086	25.25	25.7455	27.0915	25.2288	26.0498	-0.528474	0.0394053	0.0249599	0.792396
	ECM1	Q16610	Extracellular matrix protein 1	14	14	42.6	60.673	36.564	41		73			26.6832		24.9869	25.6702	24.9753	24.7323		24.5742			24.1332	24.4692	23.9881	24.1327	27.4714	25.6898	24.4286	26.9313		0.114805	0.2549	-1.01951	0.450436
	ECM29	Q5VYK3	Proteasome-associated protein ECM29 homolog	41	41	32.9	204.29	143.78	112	177;183	185;187;551				27.8984	26.3768	25.3064	27.822	26.81	25.7265	25.5542	25.0623		23.621	23.9299		24.9321	22.0414		27.1571	23.5968		2.10651	0.00972871	-0.332215	0.749384
	EDC4	Q6P2E9	Enhancer of mRNA-decapping protein 4	24	24	28.1	151.66	301.19	61	382	389;393;486;708;723;725;727;729;734;735;741;875;879	125	26.6584		27.5179	24.7148	25.9892	24.3732	25.9181	28.2045	26.0645	24.9735		24.2632				22.0961	23.9504	24.5055					-0.313327	0.753851
	EDF1	O60869	Endothelial differentiation-related factor 1	9	9	48.6	16.368	28.223	75				28.0705	28.1845	27.9146	28.1471	26.6659	27.3399	27.9909	26.8332	27.2483	27.5176	26.821	26.6157	26.7376	25.8042	27.2928		25.6357	27.8003	26.4057	26.1201	1.00976	0.00213284	-0.410552	0.594443
	EEA1	Q15075	Early endosome antigen 1	48	48	39.7	162.46	323.31	257		49;52		29.2028		27.3593	27.3512	26.8586	25.8313	28.3154	26.1327	25.524	25.67	27.9893	27.6576	27.5017	27.8913	28.1639	26.8259	27.9651	27.3523	26.1158	27.0129	-0.531438	0.0980488	-1.39827	0.432567
	EED	O75530	Polycomb protein EED	7	7	17.9	50.197	5.3055	15				24.29		25.6113	24.3085																			Absence/Presence	0
	EEF1A1	P68104	Elongation factor 1-alpha 1	47	1	78.4	50.14	323.31	2134	102;155;201;208;276;335;404;410	224;226	44;154;172;219;255;273;392;395;408;439	35.092	34.3524	34.6106	34.578	34.8863	33.8243	34.7752	34.6736	34.4122	34.0096	33.1766	33.2233	32.5398	33.0783	33.1696	33.0174	33.3909	33.5176	33.1227	32.8906	1.40873	5.21448e-08	-0.364864	0.482577
	EEF1B2	P24534	Elongation factor 1-beta	14	11	79.6	24.763	323.31	94	155	42;43;90;93;95;106	186	28.6183	29.2939	27.1308	29.2474	28.4795	27.5625	28.4309	27.2096	28.2363	28.1329	28.4502	28.9871	27.9183	27.9051	27.926	28.0294	28.754	28.178	29.5296	28.4115	-0.174721	0.184246	-0.639524	0.536493
	EEF1D	P29692	Elongation factor 1-delta	27	24	81.5	31.121	323.31	372	29;135	60;129;133;147;162	242	31.6035	31.5072	31.4462	31.4432	31.74	31.134	30.8019	31.482	30.8343	31.1276	30.0471	30.107	29.6654	30.122	29.974	29.6824	29.5495	30.3998	29.6457	29.6851	1.42417	9.50931e-09	-0.47204	0.0712016
	EEF1E1	O43324	Eukaryotic translation elongation factor 1 epsilon-1	10	10	71.3	19.81	26.791	75				26.5643	26.638	25.6152	25.6413	27.0098	26.7544	26.0147	26.2703	26.8108	26.3915	25.516	24.8496	24.6143	24.0962	25.1422	24.5594	24.4403	25.6565		24.1323	1.5925	8.23573e-06	0.154618	0.738964
	EEF1G	P26641	Elongation factor 1-gamma	36	36	80.5	50.118	323.31	769	121	298	212;294	32.1861	31.4819	32.273	32.0682	32.016	31.8652	31.6012	31.7394	31.3905	31.7771	30.8523	30.6425	29.8798	30.5335	30.6069	30.2571	30.5018	30.9808	30.4394	30.1328	1.35716	3.56522e-08	-0.330391	0.372129
	EEF2	P13639	Elongation factor 2	72	70	78.4	95.337	323.31	1966	22;156;353;383;494;697;741		42;239;571;572;605	33.4782	33.3168	33.4208	33.5121	33.1438	32.7636	33.2361	33.1727	33.2646	32.8046	32.6932	32.8079	32.2301	32.7421	32.8069	32.5013	32.6429	32.9991	32.4389	32.4395	0.581109	6.83252e-05	-0.326017	0.221579
	EEF2K	O00418	Eukaryotic elongation factor 2 kinase	15	15	26.6	82.143	25.438	23	701;704	18;441;445;470;474;477;689;693;694	341;603	23.0451		24.4663	22.6319	22.8858		24.8348	24.5596	23.7393	24.2921		23.3275			23.5623		23.7084	23.9261					1.09921	0.325685
	EEFSEC	P57772	Selenocysteine-specific elongation factor	11	11	24.3	65.304	4.5966	25	270;272;275;281			24.8912	24.6505	24.342	24.9401	23.07		23.9698	24.2984	24.1322	26.5098	24.6501	23.9983			23.6348		23.9069	23.5278			0.590194	0.0839631	0.348767	0.73101
	EFEMP1	Q12805	EGF-containing fibulin-like extracellular matrix protein 1	15	15	42.6	54.64	323.31	232				28.7063	29.5901	22.7724	27.8816	26.2426	27.4695	24.9037	26.9389	28.7022		28.939	29.1137	29.1569	29.495	28.9144	28.7858	27.7956	29.0056	28.9218	29.6738	-1.95714	0.0074121	-0.0350189	0.798772
	EFEMP2	O95967	EGF-containing fibulin-like extracellular matrix protein 2	16	16	51.5	49.405	323.31	256				29.5079	29.1014		27.8549	26.5682	28.1042		27.1522	28.4938		28.7995	28.9289	28.1852	29.0836	27.8831	29.6504	28.0761	30.0704	29.9303	28.7459	-0.823558	0.0370664	-0.341363	0.747905
	EFHD2	Q96C19	EF-hand domain-containing protein D2	21	19	56.7	26.697	134.64	194		74;76		28.003	29.2944	28.6538	27.4998	27.6771	28.0752	27.2685	27.8025	27.8361	25.1141	27.5298	27.2592	25.2613	27.7235	27.1514	28.1409	29.2034	29.3626	27.9599	27.0826	0.0549738	0.2675	-1.00636	0.486989
	EFTUD1	Q7Z2Z2	Elongation factor Tu GTP-binding domain-containing protein 1	8	8	11.2	125.43	17.637	11	264;1021	266;271;272;530	1042			24.4896	24.3054				25.3675		24.8901					24.2173								0.731359	0.434967
	EFTUD2	Q15029	116 kDa U5 small nuclear ribonucleoprotein component	48	46	69.2	109.43	323.31	453		19;79;86		29.667	29.1538	29.3255	29.6948	29.2791	29.1091	29.271	29.0551	29.0458	29.8112	28.9664	29.0091	26.748	28.7189	28.6898	28.5848	28.8506	29.3052	28.0721	28.542	0.792528	0.00321389	-0.165592	0.650386
	EGFR	P00533	Epidermal growth factor receptor	17	16	23.2	134.28	37.163	31		285;286;290;693;695;991;1166					25.4236	26.0717			24.937	25.5469	25.7869	26.041		25.5344		25.4028		25.5115			25.9693	-0.13857	0.185413	-0.324089	0.690232
	EGLN1	Q9GZT9	Egl nine homolog 1	10	10	28.4	46.02	10.152	19		125		22.7662		23.8507			23.2239	23.069	22.6297	22.5103				21.7068		22.7424			23.7001					-0.450219	0.630573
	EHD1	Q9H4M9	EH domain-containing protein 1	28	18	67.2	60.626	227.37	330				29.6404	29.0078	28.06	28.5925	27.5123	28.0878	27.9001	27.9096	27.7312	27.0433	28.7045	28.7642	28.0611	28.8025	29.0296	27.9377	28.0298	27.7266	28.1675	28.636	-0.237458	0.141329	-0.828228	0.383756
	EHD2	Q9NZN4	EH domain-containing protein 2	46	42	85.5	61.161	323.31	626	60;137;359;385;431;500	438;468;470	6;124	29.8599	27.8542	26.9401	28.6652	26.7188	27.0847	26.9691	26.7798	28.8061	25.1758	31.9141	32.4205	31.4654	32.3087	32.7092	32.3033	31.5633	30.8068	32.0807	32.6833	-4.54017	3.06072e-08	-1.04454	0.570849
	EHD4	Q9H223	EH domain-containing protein 4	27	20	67.5	61.174	323.31	180		405;406;407;409	165	28.2799	27.421	27.8105	27.9048	27.2363	26.5337	27.1791	27.2579	27.2703	27.1684	27.5728	27.5198	27.2863	28.0189	28.029	26.518	26.3959	26.6006	26.8192	27.5673	0.173407	0.165765	-0.648571	0.168928
	EHMT2	Q96KQ7	Histone-lysine N-methyltransferase EHMT2	8	8	12.6	132.37	6.4432	18				26.6636		25.8714	23.3715	25.6491		25.5904	24.3964		24.0178								24.7285					-0.720651	0.685227
	EIF1	P41567	Eukaryotic translation initiation factor 1	8	3	76.1	12.732	161.82	103				27.3464	27.9268	28.515	27.5199	27.6456	27.492	27.6113	27.5118	27.592	27.945	27.7389	27.1375	26.7036	26.8806	27.8527	25.6122	26.622	27.2206	26.391	26.9804	0.796631	0.002385	-0.160329	0.690739
	EIF1AD	Q8N9N8	Probable RNA-binding protein EIF1AD	6	6	47.3	19.053	10.589	14		155;159		25.0374	24.1335		23.5372	24.3192			23.7363	23.4855	24.3593					23.8162		24.1399						-0.39643	0.654594
	EIF1AX;EIF1AY	P47813;O14602	Eukaryotic translation initiation factor 1A, X-chromosomal;Eukaryotic translation initiation factor 1A, Y-chromosomal	6	6	60.4	16.46	15.561	60				27.6465	27.8182	27.6941	26.803	27.0534	27.1818	26.8711	27.5729	27.3975	27.2726	27.8482	27.8341	27.2624	27.5779	28.0833	26.2542	26.7361	27.2857	27.1049	27.4516	-0.0127146	0.275427	-0.143864	0.713955
	EIF2A	Q9BY44	Eukaryotic translation initiation factor 2A;Eukaryotic translation initiation factor 2A, N-terminally processed	22	22	48.9	64.989	125.06	138		503;506		28.0087	26.8442	28.1396	28.587	26.6115	26.5545	27.0824	27.4204	27.1867	27.4911		25.9061		26.8622	25.1439	23.6708	22.0195	26.7582	22.7142	23.1973	2.85858	0.00042689	-0.491183	0.601109
	EIF2AK2	P19525	Interferon-induced, double-stranded RNA-activated protein kinase	19	19	37	62.094	98.09	100		88;89;90	380	27.9348	25.5215	28.6998	27.2257	27.1601	27.1954	27.9037	27.2128	26.3221	28.0348	24.3621	24.1735	23.5902	25.2411		25.7971	24.8066	24.8445	24.2101	24.306	2.72873	2.1917e-06	0.0253597	0.796248
	EIF2AK4	Q9P2K8	Eukaryotic translation initiation factor 2-alpha kinase 4	5	5	6.3	186.91	3.3333	8		667;1224;1236;1515				23.4292	21.8241			22.8067			23.2243													0.388892	0.745983
	EIF2B1	Q14232	Translation initiation factor eIF-2B subunit alpha	11	11	43.6	33.712	12.227	72				26.6113	24.3695	25.442	25.7832	24.1177	26.2645	25.1771	25.8076	25.02	26.0429	24.4306	24.2926		23.4037	23.8759	24.2715	25.553	25.9826		23.7826	1.01453	0.0124633	0.397685	0.680762
	EIF2B3	Q9NR50	Translation initiation factor eIF-2B subunit gamma	9	9	27.4	50.24	20.135	50				26.0758	24.657	25.7185	24.8601	24.6771	24.6586	24.658	25.1271	24.3247	25.4846	25.228	24.8082		24.5791	24.778		24.9687	25.1856			0.0995289	0.217493	-0.347118	0.637886
	EIF2B4	Q9UI10	Translation initiation factor eIF-2B subunit delta	14	14	41.5	57.557	148.92	52		12;14;130		26.6253		26.7176	23.9159	25.3503	24.5234	24.9558	26.7303	25.0257	27.05					23.807		25.2834	25.9824					0.00473919	0.80073
	EIF2B5	Q13144	Translation initiation factor eIF-2B subunit epsilon	8	8	17.2	80.379	31.852	40		544		25.7656		26.2915	24.9582	24.7376		24.0753	25.4558	24.8163	25.0239		24.2864	24.8599		24.9238			24.7332					-0.595427	0.577442
	EIF2S1	P05198	Eukaryotic translation initiation factor 2 subunit 1	25	25	75.9	36.112	323.31	238				29.0091	28.5488	28.799	28.2482	28.6877	28.4462	28.8486	28.3478	27.8947	28.6964	26.978	27.3508	27.0274	27.4499	27.1334	27.1407	27.4835	28.4055	25.3996	27.1991	1.39588	5.78369e-05	-0.211816	0.629154
	EIF2S2	P20042	Eukaryotic translation initiation factor 2 subunit 2	32	32	77.5	38.388	323.31	197	6;12	2;67;105	14	28.0733	25.7708	28.477	28.3179	28.4501	27.6872	28.7838	28.2104	27.8947	28.5539	27.4283	26.9796		26.6259	26.1017	26.6323	26.5853	27.9655	26.6112	26.9361	1.14794	0.00247964	0.408178	0.690232
	EIF2S3;EIF2S3L	P41091;Q2VIR3	Eukaryotic translation initiation factor 2 subunit 3;Putative eukaryotic translation initiation factor 2 subunit 3-like protein	25	25	58.9	51.109	251.08	262		16;21	285	29.0249	28.5115	29.3029	29.0411	28.9657	28.7436	29.428	28.9472	28.6077	29.2361	27.8696	28.2001	27.5282	28.0015	27.9467	27.2931	27.8524	28.5774	27.0963	27.8267	1.16168	3.09228e-06	0.0233181	0.785203
	EIF3A	Q14152	Eukaryotic translation initiation factor 3 subunit A	67	67	52	166.57	323.31	561		584	420;775	30.3273	27.1145	30.019	30.11	30.523	29.415	30.1327	30.2424	29.9525	30.2293	29.9586	29.9974	28.8959	29.7389	30.0537	28.8245	29.9017	30.253	29.2118	29.8199	0.141021	0.217806	0.375626	0.724618
	EIF3B	P55884	Eukaryotic translation initiation factor 3 subunit B	45	45	64.5	92.48	323.31	557	763;769	68;78;81;83;85;117;119;125;152;154;164;768		30.6645	28.1436	30.1585	29.5202	30.0962	28.8811	29.9979	29.8957	29.4495	29.6447	29.1332	29.0987	28.3975	28.811	29.1032	27.9533	29.1195	29.8786	26.9014	28.9586	0.9097	0.00988461	-0.142818	0.762142
	EIF3C;EIF3CL	Q99613;B5ME19	Eukaryotic translation initiation factor 3 subunit C;Eukaryotic translation initiation factor 3 subunit C-like protein	36	36	46.7	105.34	323.31	368		6;7;9;11;13;15;16;18;39;166;178;182;909	643	29.4682	27.2736	29.0439	28.9892	29.3737	28.5535	29.1261	29.2127	28.5489	29.0825	28.6539	28.8586	27.5933	28.2676	28.8428	28.1357	28.4703	29.1516	27.2186	28.359	0.512043	0.0373294	0.0750343	0.780358
	EIF3D	O15371	Eukaryotic translation initiation factor 3 subunit D	29	29	65.1	63.972	323.31	288		160;161;395;401	41;53	29.0696	25.0559	28.7127	28.5286	29.2585	28.2948	28.9856	28.9562	28.4754	28.4603	28.2487	28.4355	25.9352	28.2435	28.6208	27.5121	28.5176	28.9522	28.0913	27.9337	0.330699	0.16461	0.509405	0.708147
	EIF3E	P60228	Eukaryotic translation initiation factor 3 subunit E	20	20	52.4	52.22	249.97	318		175		28.7742	27.6836	28.459	28.4383	28.6772	28.2076	28.5198	28.4575	28.2148	28.4552	28.4147	28.1538	27.0224	27.6244	28.1732	27.4607	28.0452	28.529	27.8388	27.7277	0.489723	0.007314	-0.0354908	0.780358
	EIF3F	O00303	Eukaryotic translation initiation factor 3 subunit F	16	16	54.3	37.563	111.24	198		227;236;239;241;242;244;255		28.313	28.559	28.4391	27.8734	27.9092	27.1372	27.6806	28.169	27.7386	27.6892	27.8833	27.746	27.2449	26.4744	27.6809	26.5518	27.147	27.8869	27.1259	27.5177	0.624974	0.00568808	-0.535826	0.235642
	EIF3G	O75821	Eukaryotic translation initiation factor 3 subunit G	16	16	48.4	35.611	323.31	185		8;11;38;41;42		28.9194	28.3192	28.3234	27.7157	28.0556	27.8813	28.4822	28.1356	27.7894	27.8318	27.698	28.0416	27.6314	27.3163	28.5158	27.1194	27.855	28.7306	25.7216	27.7157	0.510813	0.0427865	-0.242608	0.628258
	EIF3H	O15372	Eukaryotic translation initiation factor 3 subunit H	17	17	65.6	39.93	301.85	257		183		29.3669	28.8499	28.7715	28.6371	29.0947	28.0139	28.8268	29.1188	28.6331	28.3208	28.7748	28.5467	28.3108	28.5631	28.6053	27.8263	28.2002	29.2036	27.3068	28.3959	0.390022	0.035856	-0.361338	0.49395
	EIF3I	Q13347	Eukaryotic translation initiation factor 3 subunit I	21	21	80.9	36.501	165.72	367				29.455	29.5666	28.8353	28.8231	29.0488	28.5607	28.7118	28.8888	28.8142	29.1673	28.9005	28.7669	28.3282	28.6917	28.6624	28.3609	28.7073	28.9844	28.2041	28.6215	0.364379	0.0073701	-0.317189	0.460696
	EIF3J	O75822	Eukaryotic translation initiation factor 3 subunit J	12	12	51.6	29.062	122.06	86		11;13;127		27.0689	25.7393	26.941	27.4396	27.1421	26.2599	27.2187	26.8024	26.5454	27.0099	26.149		25.1716	26.4015	26.1642	25.5706	26.1437	27.0253		24.7178	0.898768	0.00497782	-0.0989159	0.76233
	EIF3K	Q9UBQ5	Eukaryotic translation initiation factor 3 subunit K	10	10	63.3	25.059	94.779	116				27.5629	27.8396	27.4084	27.3086	27.4141	26.7079	26.8072	27.4731	26.8223	27.1288	26.2379	26.8276	25.5702	24.2234	27.3564	25.7672	26.8701	27.1904	26.3769	25.7718	1.02809	0.00344506	-0.518874	0.120047
	EIF3L	Q9Y262	Eukaryotic translation initiation factor 3 subunit L	29	29	59	66.726	323.31	405	304;325	303;305		29.6308	28.47	29.4114	28.8877	29.6346	28.7128	29.0281	29.5319	28.9173	28.9348	28.9163	29.0909	28.8083	28.8677	29.2202	28.2612	29.0288	29.5624	27.9237	28.2934	0.318635	0.0576996	-0.181882	0.697971
	EIF3M	Q7L2H7	Eukaryotic translation initiation factor 3 subunit M	24	24	66.6	42.502	302.3	239		338	344;365	28.4414	27.3729	29.3961	28.085	28.4827	27.5973	28.6218	28.5438	27.8777	28.2419	27.9429	27.6771	26.4576	27.1383	27.833	27.4624	27.5655	28.2154	27.6673	27.2422	0.745886	0.00423921	-0.179137	0.738972
	EIF4A1	P60842	Eukaryotic initiation factor 4A-I	39	21	82.3	46.153	323.31	333	178;302		54;193;309;369;381	30.5565	29.9969	30.7689	29.9801	30.0842	29.6773	30.3466	30.4584	30.1174	29.6432	28.685	28.7845	25.0719	28.5166	28.2653	29.1396	29.163	29.3084	28.07	27.9872	1.86378	0.000267785	-0.228726	0.633982
	EIF4A2	Q14240	Eukaryotic initiation factor 4A-II;Eukaryotic initiation factor 4A-II, N-terminally processed	40	22	86.7	46.402	323.31	709	179		55	31.8828	32.5632	31.54	31.2347	31.1671	30.7683	31.1131	31.3727	31.1446	31.1962	30.8984	30.7288	30.1121	30.6406	30.9179	31.0111	30.9411	31.4152	30.4245	30.829	0.60639	0.00419812	-0.558599	0.374616
	EIF4A3	P38919	Eukaryotic initiation factor 4A-III;Eukaryotic initiation factor 4A-III, N-terminally processed	33	27	80.3	46.871	207.35	205	7	9;10;12	60	29.4102	29.0218	30.2014	28.8632	28.0183	28.8606	28.8656	28.7861	27.8467	29.5346	28.0683	27.3843	24.8404	26.0531	27.669	27.8351	27.7717	28.6091	24.9611	26.0702	2.01461	0.000546291	-0.324242	0.691011
	EIF4B	P23588	Eukaryotic translation initiation factor 4B	27	27	52.7	69.15	323.31	127		93;207;406;418;420;422;424;425;445;459;461;462;495;497;498;500;504;506;597		28.6954	27.5715	28.5643	28.3632	28.3332	26.0518	27.7809	27.9129	26.4278	28.1396	27.5365	27.3932	27.3266	26.6874	27.4502	26.6971	27.0979	26.94	26.3742	26.8541	0.74833	0.014124	-1.04297	0.31318
	EIF4E	P06730	Eukaryotic translation initiation factor 4E	8	8	42.9	25.097	136.37	132		8;9		29.0564	28.9994	28.6764	28.3963	28.8295	29.148	29.3194	28.8523	28.1639	27.7081	27.7308	27.6046	27.8269	27.4504	28.6165	27.3278	28.055	28.7784	27.1315	26.7759	0.985204	0.000999828	-0.153251	0.738972
	EIF4E2	O60573	Eukaryotic translation initiation factor 4E type 2	5	5	33.1	28.362	13.804	10		13				24.1354		25.7881		24.7894	23.5417		23.9597			23.5419		23.2626			25.0706					-0.864815	0.632586
	EIF4EBP1	Q13541	Eukaryotic translation initiation factor 4E-binding protein 1	10	10	94.1	12.58	107.04	31	91	34;35;36;37;41;44;45;46;65;70;77;82;85;86;94;96;101		25.6415	26.0547	25.0506	25.8287	24.5733	24.8415	24.7501	24.6721	25.2948	26.7421		25.1123	25.0158	25.142	24.8767		24.5706	24.0393		25.0572	0.514399	0.0466434	-0.169661	0.750925
	EIF4EBP2	Q13542	Eukaryotic translation initiation factor 4E-binding protein 2	7	7	79.2	12.939	103.04	8		12;25;34;36;37;41;44;45;46;50;54;65;70			24.7209			23.6471		23.8499	23.8334															-0.342426	0.725763
	EIF4G1	Q04637	Eukaryotic translation initiation factor 4 gamma 1	62	56	45.1	175.49	323.31	462		204;205;207;211;307;314;1028;1092;1144;1145;1147;1185;1187;1209;1231;1238;1596		30.0342	29.4723	30.5025	30.1972	29.962	29.8545	30.4426	30.6224	29.8242	30.3722	27.4147	27.5937	24.9502	26.891	27.0787	26.0335	28.5621	29.1091	26.1766	25.8326	3.1642	1.24581e-06	0.189592	0.667901
	EIF4G2	P78344	Eukaryotic translation initiation factor 4 gamma 2	29	29	38.4	102.36	271.64	187	398	17;381;385;395;508		27.5269	23.5032	28.5424	27.9853	28.0389	26.7691	27.9873	27.6309	27.4057	24.9598	26.5511	27.0622	23.597	24.5607	25.6379	25.9816	26.913	27.7671	25.4037	25.3595	1.15158	0.0408089	-0.168789	0.780358
	EIF4H	Q15056	Eukaryotic translation initiation factor 4H	17	17	60.5	27.385	68.1	175		21	245	29.6381	29.2633	29.51	29.0218	29.5825	28.7828	29.6501	28.7308	29.7452	29.5474	28.6957	29.0236	28.7186	28.7228	28.9423	28.0162	28.6897	29.1504	28.413	28.6012	0.649858	0.000618098	-0.111881	0.739914
	EIF5	P55010	Eukaryotic translation initiation factor 5	17	17	45.2	49.222	167.62	125		389;390		27.9319	25.8309	27.6968	28.1639	27.1313	25.8383	28.0606	27.1706	26.2947	23.9603	26.2471	26.8875	23.6165	24.2996	26.8592	24.8796	26.3047	27.2321	24.2691	25.2503	1.22337	0.0259283	-1.08605	0.557195
	EIF5A;EIF5AL1	P63241;Q6IS14	Eukaryotic translation initiation factor 5A-1;Eukaryotic translation initiation factor 5A-1-like	11	11	85.1	16.832	323.31	355	20;79			31.6934	31.5758	31.9878	31.0406	31.0924	30.4716	31.1228	31.3225	31.2964	30.8421	30.8481	31.0933	30.6043	30.9478	30.9043	31.0111	31.088	31.5093	30.672	30.6855	0.30816	0.0347426	-0.466937	0.403619
	EIF5B	O60841	Eukaryotic translation initiation factor 5B	51	51	44.4	138.83	323.31	157	133	66;107;113;134;135;137;164;182;183;186;190;214;222;511;588;589;591;595;1168		28.0511		28.784	28.3302	28.479	27.2146	28.0801	28.4872	27.1147	27.5843	25.0304	25.2445	21.2915		23.134		25.3876	26.857		24.7724	3.48284	0.00011723	-0.714904	0.340122
	EIF6	P56537	Eukaryotic translation initiation factor 6	8	8	60	26.599	323.31	185		239;243;245		28.9178	29.3346	28.3353	28.444	28.2703	28.087	28.0791	28.272	28.375	29.0261	28.0778	28.1425	28.0534	27.7857	27.9929	27.5022	27.8928	28.3563	27.6621	28.102	0.557342	0.00193404	-0.292571	0.614826
	ELAC2	Q9BQ52	Zinc phosphodiesterase ELAC protein 2	19	19	36.3	92.218	37.326	54		57;59;75;205;208;213;215;217		25.6088		26.3352	24.1876	23.7813	25.2101	25.0127	25.8931	22.9485	22.6713		22.0293			23.8446	21.5637	23.4516	25.1941		22.3121	1.56171	0.0223727	-0.631091	0.697284
	ELANE	P08246	Neutrophil elastase	12	12	46.4	28.518	147.9	74	44;66					25.1228	22.5043		31.3291	26.532	27.1864		29.6948			21.645		24.2614								4.87207	0.321732
	ELAVL1	Q15717	ELAV-like protein 1	15	15	49.1	36.091	129.54	218	117;125	118;127		28.9228	28.0646	28.6436	29.1807	28.8687	28.255	29.0045	28.9659	28.4697	29.2616	28.2052	28.4937	27.9449	28.1656	28.2761	28.4392	28.7516	28.934	28.5213	28.0286	0.387694	0.014341	0.0552361	0.776482
	ELF3	P78545	ETS-related transcription factor Elf-3	4	3	14.3	41.454	116.06	30	324	210;212;215		25.1931	21.8812	23.5917		23.4515		24.7715	25.7394	25.4704	24.1554	25.8444	24.1877	25.4985		23.114	24.583	23.5843		27.3805	25.7248	-0.707861	0.113014	1.50479	0.422736
	ELMOD2	Q8IZ81	ELMO domain-containing protein 2	4	4	16.4	34.96	7.4348	12						25.2612		23.1038	24.2433	25.0103																0.444312	0.751998
	ELOF1	P60002	Transcription elongation factor 1 homolog	2	2	22.9	9.4618	69.303	21				24.7419		24.8838	24.0911	23.9132	23.7842	24.1701	24.9392	23.9341	24.9279	24.5998	24.1268		24.3049	25.0118	24.382		24.4676			-0.105992	0.2058	-0.0564015	0.780358
	ELP2	Q6IA86	Elongator complex protein 2	11	11	15.5	92.499	42.682	39				25.422		25.2487	23.7167	24.6171	26.3029	24.8698	24.7607	23.5818	24.4997								26.0538					0.0518308	0.788365
	EMC1	Q8N766	ER membrane protein complex subunit 1	22	22	37.1	111.76	80.755	103		125;127;730;733;745;747;748		26.5317		28.2999	26.0635	25.6542	25.4436	28.2199	28.901	26.2046	26.1055	24.0786	23.4998	25.6979	25.4827		25.06	25.8149	26.2787			1.69449	0.00787995	0.337579	0.750839
	EMC2	Q15006	ER membrane protein complex subunit 2	8	8	29.6	34.833	67.13	13		5;8;11					23.0884	22.5034		25.2045	23.9722	24.2985														1.69581	0.283602
	EMC7	Q9NPA0	ER membrane protein complex subunit 7	6	6	36.8	26.47	22.245	11	194;198;200	211;215				24.0711	24.7276		24.742	24.6507	23.8769															0.0238183	0.793759
	EMC8	O43402	ER membrane protein complex subunit 8	6	6	41.9	23.773	5.9735	19						23.9655	24.2345	24.0315	24.3521	24.4657	25.6534	24.0866	23.8079					23.5326								0.395964	0.651365
	EMD	P50402	Emerin	20	20	87.8	28.994	323.31	97	191	8;10;49;52;53;54;57;120;122;123;141;142;143;163;165;175;176;180;184;185		26.5069	27.4775	26.8258	26.6245	26.3835	26.2502	26.8145	26.0494	26.3462	26.6189	27.9965	27.6266	22.5668	27.3559	27.6	26.0265	26.9996	27.4749	26.7146	27.5798	-0.204376	0.218527	-0.347797	0.520104
	EME1	Q96AY2	Crossover junction endonuclease EME1	3	3	8.6	63.251	5.2039	5		7;12;15							22.2621		22.7063		23.1595					22.922								Absence/Presence	0
	EMG1	Q92979	Ribosomal RNA small subunit methyltransferase NEP1	7	7	40.2	26.72	14.17	30						26.4386	24.7116	24.8931	23.4901	26.161	24.8646	25.1427	25.7872		23.2919		23.0317	23.4089		23.6562	23.8636			1.73564	0.00198137	-0.258662	0.752457
	EMILIN1	Q9Y6C2	EMILIN-1	43	43	54.3	106.69	323.31	397	97			22.0517	27.2541	24.6654	26.7929	21.6426	28.6678		26.7725	28.1857	26.5293	29.5703	30.2229	28.6381	29.9509	28.8369	31.5717	29.2945	30.0865	30.9785	29.7095	-4.04577	0.000236675	3.0575	0.343043
	EML2	O95834	Echinoderm microtubule-associated protein-like 2	15	14	36.2	70.678	52.195	55				26.2912	26.2352	25.9726	23.851	25.0436	25.3667	25.3334	28.2975		25.8083	24.1492		25.0682	24.6137	23.7735			25.8462		23.6322	1.28608	0.0214434	0.722733	0.659794
	EML3	Q32P44	Echinoderm microtubule-associated protein-like 3	25	25	38.8	95.196	94.509	56		156;157;158;159;161;176;198;207;263;270;881;883;885;887;889;892;893	577	26.288		26.7723	24.6655		24.1411	24.5257	25.3741	25.4882		25.0575	24.9826		26.1576	25.6921	25.1516		27.0559		25.789	-0.37594	0.148328	-1.02632	0.520104
	EML4	Q9HC35	Echinoderm microtubule-associated protein-like 4	43	43	51.4	108.91	323.31	393	622	11;16;132;134;138;144;146;160;887;888;889;891;895;897;899;903;978;980		31.9102	27.7394	30.8011	29.2901	29.9114	29.3923	31.1458	30.3237	29.5898	29.1197	28.2985	28.133	23.7361	28.4564	26.4283	28.1503	28.5632	29.3383	23.7162	24.6057	2.97973	0.00114385	-0.0161915	0.798772
	ENAH	Q8N8S7	Protein enabled homolog	19	18	37.9	66.509	247.83	152		125;463		27.5756	26.5983	25.3147	27.443	28.2425	25.2227	27.0508	27.6683	28.1465	23.3815	27.701	27.7594	27.0974	27.4006	27.614	27.4904	27.7366	28.9185	27.2949	26.8237	-0.919256	0.0439183	-0.740865	0.690739
	ENDOD1	O94919	Endonuclease domain-containing 1 protein	13	13	46.2	55.016	216.93	94				27.9731	26.0756	27.4569	20.8461	26.9685	25.0546		26.0556	25.1303	24.9723	25.5209	26.13	26.0086	26.292	25.3927	23.9374	27.3226	27.0698	22.3012	25.8241	0.0348478	0.278426	-0.560844	0.749384
	ENG	P17813	Endoglin	15	15	32.7	70.577	281.98	144				27.0557	21.9682	24.5437	22.1184		23.8258	23.2101	24.5332	28.5508		28.055	28.2323	27.3162	28.5779	27.7953	28.5321	28.0014	29.7654	27.868	27.8608	-3.7247	0.000210249	1.10843	0.708147
	ENO1	P06733	Alpha-enolase	52	49	94.7	47.168	323.31	1978	94;97;165;169;182;244;368	79;419	5;28;54;64;71;80;81;89;126;193;202;228;233;256;335;406;420	36.0772	36.0294	35.3243	34.4744	34.2695	34.7642	34.0303	34.3973	35.2548	34.1674	34.0609	34.0298	33.6972	33.9314	34.177	33.907	34.2105	34.9637	33.982	33.6363	0.819304	0.00443579	-0.712163	0.48115
	ENO2	P09104	Gamma-enolase	23	18	77	47.268	249.07	156		2;14		30.2837	31.4793	28.4674	27.0713	28.5642	28.5257	25.3626	27.5405	26.4538	28.927	27.2421	27.6784	25.5186	27.1038	27.8017		27.0437	28.8209	26.8167	27.3348	1.00526	0.0611557	-1.81127	0.448824
	ENOPH1	Q9UHY7	Enolase-phosphatase E1	9	9	41.8	28.932	183.69	141				27.9936	29.3531	26.7657	26.9175	27.6968	27.3599	26.8736	27.8307	27.1332	27.492	27.9117	27.5891	27.6679	27.5971	28.0117	27.8883	27.7611	27.9366	27.7834	27.7163	-0.244701	0.120532	-0.407454	0.667055
	ENPP1	P22413	Ectonucleotide pyrophosphatase/phosphodiesterase family member 1;Alkaline phosphodiesterase I;Nucleotide pyrophosphatase	22	22	41.9	104.92	267.64	111		34		24.6727	24.1124		26.2706			21.7733	24.6551	24.707		27.5467	27.9143	26.6468	26.6544	27.8252	22.0113	26.7285	29.0898	23.198	27.0635	-2.10266	0.0282476	-1.30676	0.622118
	ENPP4	Q9Y6X5	Bis(5-adenosyl)-triphosphatase ENPP4	7	7	30.7	51.641	4.3559	23				26.1617	26.6118	25.4648	24.7457	25.5452		26.1187	24.6419	25.5425				25.9135		24.6774		24.9826						-0.271466	0.735656
	ENSA	O43768	Alpha-endosulfine	11	10	74.4	13.389	323.31	89		2;67;109		26.5016	26.9858	26.7848	26.5742	26.2008	24.9055	26.6077	26.5607	27.2747	25.6424	26.5263	25.9953	26.2837	26.2909	26.5012		24.5129	25.878	24.7221	25.5654	0.595394	0.0402812	-0.411267	0.646265
	ENTHD2	Q96N21	AP-4 complex accessory subunit tepsin	3	3	6.7	55.136	2.5984	36				23.1577	23.3951	22.434	22.4404	22.8568	23.6532	23.8437	22.4743	21.7794	22.2285	22.1873	22.5964	20.2724	20.8044	23.1325	23.232		24.0846	22.7626	23.4517	0.323628	0.163569	-0.0609692	0.781463
	ENTPD1	P49961	Ectonucleoside triphosphate diphosphohydrolase 1	8	8	21.8	57.964	15.75	22			5		27.5303	23.6167	25.0556	24.9436								25.5158	24.6629	24.6973					24.5696			Absence/Presence	0
	ENY2	Q9NPA8	Transcription and mRNA export factor ENY2	4	4	41.6	11.528	6.4545	36				25.76	24.401		25.1562	25.5209	23.7709	25.6817	25.5327		24.6186	24.5853	25.0953		24.5048	24.7229	24.4919	24.6069	25.6879	25.0388	24.4805	0.253694	0.133916	-0.308526	0.724939
	EPB41L1	Q9H4G0	Band 4.1-like protein 1	36	34	57.2	98.502	199.35	75		5;50;54;75;78;79;81;378;437;441;461;466;510;540;541;544;546;550;578;580;639;648;650;652;667;672;678;685;686;784;870	12	27.8041		26.4049	23.7675	27.8564	26.6308	26.6214	27.527	25.5531		25.7503	25.6714	22.7835	24.7512	25.5289			24.7691		25.1907	1.59992	0.0139297	0.124835	0.785179
	EPB41L2	O43491	Band 4.1-like protein 2	74	69	74.2	112.59	323.31	579	403;564	3;7;15;38;39;55;57;58;87;89;149;157;159;499;548;550;614;647;676;679;682;683;686;715;718;739;741;742;766;798;801;806	12;24;86;246;270;374;399;505	28.6288	26.9885	26.0664	28.9827	26.7558	26.9162	28.938	27.0314	30.5006	25.1164	31.5928	31.8383	30.949	31.2833	31.6608	30.3932	30.2942	31.288	30.7681	31.2271	-3.53699	7.1574e-06	0.216064	0.778543
	EPB41L3	Q9Y2J2	Band 4.1-like protein 3;Band 4.1-like protein 3, N-terminally processed	27	20	35.9	120.68	323.31	84		2;3;5;7;9;11;88;91;92;93;94;420;460;760;762;960;962	138			23.5167	25.3027	23.9417				25.4154	24.3785	27.7287	27.4443	26.9896	27.582	27.308	27.1377	24.7285	27.7701	25.4727	27.8625	-2.49144	0.000552421	0.643237	0.687552
	EPB41L5	Q9HCM4	Band 4.1-like protein 5	9	8	20.6	81.855	51.053	22		418;420;423;436	223	23.5686		23.9957		23.8812		25.2796	23.5025				23.051						24.4178					0.575896	0.678312
	EPB42	P16452	Erythrocyte membrane protein band 4.2	15	14	28.8	77.008	67.185	47			204	24.0842				21.0194	25.4387			22.3357	28.989	27.9847	23.3519	24.9779	24.3454	23.4287	21.4886			21.0433	26.3872	0.247439	0.257247	3.03598	0.632813
	EPCAM	P16422	Epithelial cell adhesion molecule	16	16	46.5	34.932	323.31	142			303	30.7799	29.7405	29.2784	28.5789	29.4169	28.6132	30.382	29.2822	29.5786	28.7304											Absence/Presence	0	-0.241662	0.737242
	EPDR1	Q9UM22	Mammalian ependymin-related protein 1	7	7	29.5	25.437	19.685	95	54;103			28.6419	24.2242	26.8928	23.9245	26.8592	26.6196	24.9204	27.3802	25.7584	25.7791	27.9878	27.1487	27.2351	26.7792	27.2551	27.2031	28.0134	29.1122	25.8585	25.5289	-1.11215	0.0323255	-0.0169876	0.799487
	EPHA2	P29317	Ephrin type-A receptor 2	10	8	14.8	108.27	5.2289	12	688;689;695		578;617			25.1284		24.4143		24.5713	24.2049							22.2168								-0.383267	0.667901
	EPHX1	P07099	Epoxide hydrolase 1	44	44	82.4	52.948	323.31	855	146;383;390;426	350;361;363;369;384	286	30.2381	30.9842	30.5549	30.1378	30.1509	27.6416	31.2035	31.0263	30.5258	28.4597	32.4831	31.8526	31.8927	31.9069	32.3504	32.2889	31.823	32.6233	31.5301	32.3223	-2.01504	7.957e-05	-0.641794	0.66297
	EPHX2	P34913	Bifunctional epoxide hydrolase 2;Cytosolic epoxide hydrolase 2;Lipid-phosphate phosphatase	28	28	69.9	62.615	216.3	173				28.3093		26.3208	22.4105		28.0729	25.3	26.9095			28.1479	28.1311	27.1908	23.2711	28.5496	26.7828	26.8975	27.2678	27.1514	28.2715	-0.945663	0.116653	1.08056	0.729269
	EPM2AIP1	Q7L775	EPM2A-interacting protein 1	15	15	34.6	70.369	240.29	91				28.7872		28.5357		28.3115	28.0388	26.6182	24.843		26.3057	28.8232	27.6922	26.1311	27.5587	29.2741	26.2479	32.3877	29.7879	27.0776	25.2184	-0.671293	0.162909	-2.09336	0.266886
	EPN1	Q9Y6I3	Epsin-1	15	14	36.8	60.293	323.31	54	100;441	3;4;5;416;417;419;420;435;442;454;460;470;473	11;107;117	25.8783	25.0759	24.6527	24.226	24.5669	23.9638	24.8073	25.1826	24.7711		25.693	25.8442		25.3286	26.0305	25.9837	25.7395	25.0353	25.1013	25.6286	-0.806678	0.00192945	-0.198803	0.737242
	EPPK1	P58107	Epiplakin	150	140	76	555.65	323.31	366	706;2645;2749	2508;2644;2665;2667;2669;2718;2720;3249;3251;4645	680;1398;2242;2741;2753	29.9624	27.1217	22.9286	27.996	33.855	27.2181	29.7077	27.2713		28.4882			23.5644										-0.201424	0.787255
	EPRS	P07814	Bifunctional glutamate/proline--tRNA ligase;Glutamate--tRNA ligase;Proline--tRNA ligase	82	81	66.3	170.59	323.31	764	1126	746;747;750;816;817;880;882;883;885;886;888;891;1121;1122		30.785	29.1907	30.3501	30.2646	31.0181	30.2303	30.7494	30.7187	30.4673	29.7857	29.1346	29.5716	28.1467	29.101	29.3916	28.4911	29.4298	29.7735	28.7279	28.7889	1.30034	5.05279e-05	0.068605	0.780358
	EPS15	P42566	Epidermal growth factor receptor substrate 15	27	27	39.2	98.655	323.31	71		106;107;108;324;790;796;814;851	793;818	23.5642		26.0539	25.409	24.7241	24.3215	23.5025	24.4854	24.3137		24.2679	25.7956	24.5219	22.1289	24.7857	22.8987	24.3871	25.381			0.275952	0.196537	-0.782012	0.561764
	EPS15L1	Q9UBC2	Epidermal growth factor receptor substrate 15-like 1	43	43	63.9	94.254	323.31	161		9;106;107;108;229;238;241;244;253;255;377;672;697;796;797;804	492;531;602;679;680;683;701;829;838;848	26.7996	23.5939	26.6375	26.1343	26.7128	26.2146	26.4042	26.4518	26.4714	25.5642	26.6158	26.8816	25.857	26.4789	26.4435	25.4573	26.459	27.3815	24.8542	25.8869	-0.133137	0.226074	0.245608	0.748365
	EPS8L1	Q8TE68	Epidermal growth factor receptor kinase substrate 8-like protein 1	32	32	61	80.25	263.18	79		3;5;182;187;239;543;545;549;552;553;631;676		28.1739	28.9017	28.2059		27.141	22.9016	27.1548	28.2662	25.7089												Absence/Presence	0	-2.09774	0.472202
	EPS8L2	Q9H6S3	Epidermal growth factor receptor kinase substrate 8-like protein 2	28	28	55.4	80.62	257.12	64		8;14;17;28;240;455;459;463;465;466;469;479;480;483;570;572		26.9569		26.7316	25.3371	29.2069	26.285	27.1236	26.1836													Absence/Presence	0	-0.527403	0.731566
	ERAP1	Q9NZ08	Endoplasmic reticulum aminopeptidase 1	34	34	45.5	107.23	108.91	236	482			27.3548	29.0658	26.5745	28.7539	24.745	28.6263	28.3788	25.7543	27.1451	28.3142	27.6735	27.8734	23.5546	28.0206	27.3898	26.9728	27.7074	28.097	25.4752	26.9018	0.504672	0.151632	0.344924	0.750839
	ERBB4	Q15303	Receptor tyrosine-protein kinase erbB-4;ERBB4 intracellular domain	9	6	9.9	146.81	5.605	18			745;873	27.4015	25.7623	25.6196		25.4725	24.8119	26.9126	25.1278							26.1447	25.8044	26.1391	26.3308					-0.446544	0.724939
	ERCC4	Q92889	DNA repair endonuclease XPF	4	4	6.2	104.48	7.5517	16				26.8038		23.3742	23.551	23.8661		25.6368	24.1749	24.2502	24.2381		25.5435			24.3498		23.3982	25.8754					0.176197	0.7786
	ERGIC1	Q969X5	Endoplasmic reticulum-Golgi intermediate compartment protein 1	11	11	42.1	32.592	78.819	179		205;206;207;209		29.1227	29.5488	26.9768	27.9793	28.1771	28.2227	28.9925	28.6011	27.6867	28.3036	28.2126	28.1065	26.81	28.3853	28.479	28.2079	27.4913	28.2269	27.9804	28.0253	0.368608	0.0834398	0.000349045	0.801291
	ERGIC3	Q9Y282	Endoplasmic reticulum-Golgi intermediate compartment protein 3	6	6	25.3	43.222	66.658	48				23.1414	26.1355	25.2196	23.5603	24.6247	24.9595	24.4997	27.1094	24.9811	22.016		23.0391					22.8822			22.8212			0.176879	0.780358
	ERH	P84090	Enhancer of rudimentary homolog	8	8	86.5	12.259	323.31	151			12;41	29.6388	29.3923	28.9737	29.7919	29.3279	29.2405	29.9393	29.3895	29.3802	29.9094	28.9443	29.3725	28.8496	29.0174	29.2425	28.4538	28.9932	29.6248	28.515	28.8045	0.516604	0.00246837	0.14689	0.691607
	ERI3	O43414	ERI1 exoribonuclease 3	6	6	22.6	37.238	20.672	63				23.6553	24.0462	24.1558	26.2743	26.1178	26.0547	25.5235	27.2599	26.244		23.3254	27.307	23.3373		27.135	26.0407	27.245	28.2377	27.4997	23.1789	-0.44169	0.191888	1.42062	0.397021
	ERLEC1	Q96DZ1	Endoplasmic reticulum lectin 1	10	10	27.3	54.858	7.485	25				27.8043		26.3011	26.4817	26.0296		27.2371	27.3121	26.5722	27.2208	25.9417	27.5322	25.9495	26.0638		26.8114			26.1331		0.464591	0.0776077	0.431368	0.633673
	ERLIN1	O75477	Erlin-1	17	14	61.3	38.925	122.68	97				28.1893		25.9348	25.6654	25.3574	26.0541	25.3644	25.8084	27.218	26.5504	29.034	28.8296	27.2679	27.8724	28.542	25.6948	25.6759	29.2029	27.2444	27.9599	-1.49436	0.00676202	-0.0876637	0.783278
	ERLIN2	O94905	Erlin-2	19	16	69.6	37.839	323.31	293	52			30.1778	28.5009	26.4529	28.6238	27.7197	28.5274	28.8977	28.6596	28.3465	27.8037	29.8904	30.3511	29.572	29.6628	30.6378	29.4573	29.2374	29.9625	29.8257	29.9028	-1.47899	0.000327335	0.151928	0.769727
	ERMP1	Q7Z2K6	Endoplasmic reticulum metallopeptidase 1	22	22	32.1	100.23	193.23	126		44;53		26.8121	23.0236	27.4994	26.5592	23.1545	26.7623	29.3302	28.1903	30.0145	22.8891	22.0537	24.748	24.9829	23.2604	24.1936		24.6983	27.7173		18.8567	2.60966	0.0251224	2.02752	0.571283
	ERO1L	Q96HE7	ERO1-like protein alpha	24	24	62.8	54.392	246.22	184		106		28.9503	30.2624	27.862	28.8438	28.0512	30.1438	28.3379	28.3266	28.374	28.8165	22.8532	21.8285	21.9594	23.4107	23.0165	22.8966	22.9427	23.5431			5.99052	2.69885e-11	0.00584984	0.799605
	ERP29	P30040	Endoplasmic reticulum resident protein 29	13	13	58.2	28.993	93.565	251	221		182	30.6563	31.2167	29.7766	29.991	28.5724	29.2639	30.8163	30.6381	29.5173	29.3972	28.345	28.7266	29.0117	28.9968	28.599	29.5261	29.4925	29.4423	28.7976	28.3	1.06083	0.00196711	-0.116031	0.776482
	ERP44	Q9BS26	Endoplasmic reticulum resident protein 44	22	22	69.2	46.971	323.31	405				30.7449	31.3175	30.5747	30.3888	29.8713	30.3116	30.0938	29.5913	29.4715	29.9712	29.1691	29.4533	29.0461	29.5189	29.0904	29.5087	29.6283	30.1332	29.3461	29.0589	0.838342	0.000728907	-0.691573	0.249052
	ESD	P10768	S-formylglutathione hydrolase	17	17	85.1	31.462	323.31	541	120		31	31.2031	30.8827	29.3254	29.5106	29.6109	30.3683	29.3426	30.1719	29.8686	29.8048	31.3414	31.1662	31.5687	31.3712	31.6753	31.093	31.2554	31.363	30.1029	31.3474	-1.21957	0.000137312	-0.195329	0.738972
	ESRP1	Q6NXG1	Epithelial splicing regulatory protein 1	21	21	46.5	75.585	208.33	124				30.0817	27.5857	30.274	29.7294	29.4775	30.3862	30.476	29.9935	29.4422	29.0955									23.7941	21.6092			0.449002	0.667901
	ESYT1	Q9BSJ8	Extended synaptotagmin-1	42	42	49.9	122.85	323.31	418		626;627;822;824;1034	349;355	30.4183	28.5972	28.7909	29.6044	29.0301	26.8265	29.2697	29.309	28.983	29.0116	29.031	28.9763	27.1987	29.0026	29.0459	29.5209	29.0876	28.6772	28.5265	29.0106	0.176343	0.199202	-0.608202	0.619842
	ESYT2	A0FGR8	Extended synaptotagmin-2	32	32	40.7	102.36	321.87	224	690;716	684;685;688;691;693;699;701;704;705;736;737;738;739;753;755;758;761		28.4887	26.8896	26.9892	27.3888	24.2954	26.4251	27.2109	28.9086	27.3118	26.6688	27.6828	28.0097	26.5797	28.082	27.9569	27.8014	27.7389	27.4539	27.8344	27.3993	-0.596213	0.0696574	0.49467	0.716321
	ETF1	P62495	Eukaryotic peptide chain release factor subunit 1	19	19	51.7	49.03	190.02	191		308		28.4924	28.0008	28.3443	27.973	28.6107	26.9197	28.3168	28.993	27.8222	28.34	26.9402	26.7984	25.6921	27.0473	26.8827	26.5993	27.1949	27.6631	25.7022	25.6194	1.56733	5.27906e-05	-0.205906	0.725763
	ETFA	P13804	Electron transfer flavoprotein subunit alpha, mitochondrial	19	19	70.3	35.079	322.03	324				30.1813	31.2497	30.7154	29.7777	29.1469	29.4777	29.5704	31.0936	29.5814	30.1025	29.2812	29.3198	29.296	29.3206	29.5103	29.4622	29.8647	29.673	28.8653	29.3858	0.691777	0.00678608	-0.249089	0.731566
	ETFB	P38117	Electron transfer flavoprotein subunit beta	16	16	59.6	27.843	114.97	180				29.0526	29.8458	29.1473	28.2089	27.8352	28.2436	28.2057	29.6339	27.9622	28.7061	28.047	27.6131	28.0828	27.7313	28.1849	27.7482	28.3503	28.3267	27.5319	27.9259	0.729945	0.00506334	-0.267654	0.724618
	ETHE1	O95571	Persulfide dioxygenase ETHE1, mitochondrial	13	13	74	27.873	157.19	73				24.9829	31.5137	28.0909	28.1474	29.3054	27.8625	29.5426	28.7736					26.8413	26.6532	28.18	27.8859	27.7517	28.3644	25.8505	28.6267	1.00818	0.0780241	0.318174	0.775302
	EVPL	Q92817	Envoplakin	41	40	30.3	231.6	198.94	67		906;2025		18.6209			21.9409	29.3769		26.8912	21.0821															0.673718	0.781463
	EWSR1	Q01844	RNA-binding protein EWS	7	7	15.2	68.477	239.66	238	275;397			29.1247	28.1889	29.0187	29.0147	28.7013	28.6531	29.2135	28.6269	28.6843	28.929	28.6024	28.8307	28.4691	28.4278	28.7308	27.9873	28.5826	28.997	28.1008	28.3828	0.304379	0.021015	0.0117107	0.792569
	EXOC1	Q9NV70	Exocyst complex component 1	13	13	23.7	101.98	31.284	28		470;471;472;473;487;489;499;501	744			25.8029		22.5969	23.4377	22.8626				23.8385	23.9047			23.2109			23.4759		23.6201			-1.04978	0.724939
	EXOC2	Q96KP1	Exocyst complex component 2	12	12	19.3	104.07	16.497	57		426		25.3976	23.1334	25.5173	22.9812	24.411	23.5337	24.949	25.4504	24.0939		24.1509	24.1008	23.6055	23.6992	22.9787	21.242	23.0831	23.5694		24.0511	0.99853	0.021878	0.218633	0.761908
	EXOC4	Q96A65	Exocyst complex component 4	17	17	21	110.5	172.88	52		32;33;226	9;140	25.7659		25.9292		23.5213	23.8189	24.5662	22.7264	23.072			21.8707	23.2795	22.6295	24.0494	21.7392	22.6088	23.9214		22.382	1.38994	0.0145778	-1.52625	0.456237
	EXOSC1	Q9Y3B2	Exosome complex component CSL4	4	4	27.2	21.452	24.451	22				25.3118		22.7153	23.3681		22.5293	24.2731	21.7223	22.3301	22.6185			22.0491		23.111			23.5484					-1.10374	0.559756
	EXOSC10	Q01780	Exosome component 10	11	11	18	100.83	12.255	20				26.3823		25.5213		25.2155	24.5189	24.935			25.1043											Absence/Presence	0	-0.853619	0.415021
	EXOSC2	Q13868	Exosome complex component RRP4	7	7	33.1	32.789	12.562	19	3;5	124		25.7578	24.2497	24.2462	23.2011	24.8482	23.9122	24.556	24.1582		25.5039		23.9562			24.1065			24.5699					0.0719752	0.784268
	EXOSC4	Q9NPD3	Exosome complex component RRP41	3	3	17.6	26.383	4.5227	7				25.6459		23.2952					23.356		22.8914													-1.34685	0.648932
	EXOSC6	Q5RKV6	Exosome complex component MTR3	2	2	16.2	28.235	12.514	30				26.0521	25.3318	24.1045	24.5893	24.7428		24.8573	24.5398	25.1324		24.8723			24.8664		24.6438		24.4263					-0.120894	0.766331
	EXOSC9	Q06265	Exosome complex component RRP45	7	7	24.4	48.948	20.045	11		305;306;392;394		23.5047		23.3395				24.0513	23.3889		23.8821													0.352041	0.599937
	EZR	P15311	Ezrin	51	35	70.6	69.412	323.31	466	285;292;305		60;79;162;184;237;254;263;458	30.995	30.3024	30.6909	31.1464	30.1788	30.8144	30.861	29.524	30.4139	30.8433	29.6294	30.1376	29.9208	29.8994	30.1166	29.788	30.1918	29.5955	29.6722	30.063	0.675561	0.000795228	-0.171394	0.729669
	F11R	Q9Y624	Junctional adhesion molecule A	15	15	49.8	32.583	152.89	65		284;287	277	27.834	27.6506	27.6038	24.3018	25.9881	25.8967	26.4454	27.7946	25.859	26.1592											Absence/Presence	0	-0.244693	0.759578
	F12	P00748	Coagulation factor XII;Coagulation factor XIIa heavy chain;Beta-factor XIIa part 1;Coagulation factor XIIa light chain	16	16	40.3	67.791	140.13	187				28.218	27.9529	24.5906	26.4966	24.1646	27.6687	26.5703	27.6527	28.309		27.9686	27.9387	28.8895	29.0586	28.1734	29.9386	29.1643	27.2648	29.9136	28.4256	-1.8265	0.00373556	1.26563	0.57754
	F13A1	P00488	Coagulation factor XIII A chain	37	36	57.4	83.266	130.12	209			463	29.6301	30.0696	28.9594	29.2683	29.6638	28.7718	27.9818	28.2123	29.0438	28.0207	26.8496	25.3898	26.5769	27.4908	25.0768	25.8355	24.5342		26.0756	27.3912	2.82657	4.53741e-06	-1.11216	0.0398474
	F2	P00734	Prothrombin;Activation peptide fragment 1;Activation peptide fragment 2;Thrombin light chain;Thrombin heavy chain	36	29	68.3	70.036	323.31	775	195;574;585	199;202		30.7059	31.0137	27.7539	30.0673	28.2821	32.6786	29.1908	30.1952	31.4517	29.6995	30.6805	30.6834	32.0166	31.5001	30.7105	32.4231	31.581	30.6895	32.1796	31.3225	-1.27479	0.0130039	1.0786	0.596522
	F9	P00740	Coagulation factor IX;Coagulation factor IXa light chain;Coagulation factor IXa heavy chain	18	18	54.9	51.778	153.72	147		114		26.8353	22.1226	22.9306			27.2793		26.4862	28.1533		27.9042	26.9566	27.5593	27.1545	27.6564	28.2363	28.118	24.8694	29.0291	26.0035	-1.71419	0.0382421	3.34342	0.417323
	FABP3	P05413	Fatty acid-binding protein, heart	15	14	86.5	14.858	154.28	146				30.9283	30.6744	28.6201	27.8912	25.5599	25.3726	24.908	26.6031	26.3179	28.2407	27.8089	27.6765	30.1621	28.3143	28.2964	26.5038	28.7424	26.9192	25.1224	28.1008	-0.25306	0.232037	-2.44629	0.342382
	FABP5	Q01469	Fatty acid-binding protein, epidermal	12	12	72.6	15.164	323.31	318	35;122		34	31.8702	31.3711	30.6154	29.5958	29.5984	30.5973	29.2913	31.1816	28.9913	29.6551	28.1908	28.4356	28.1843	30.3451	28.6827	29.1623	29.2508	28.9555	28.691	27.6368	1.52325	0.000999828	-0.666849	0.616838
	FADD	Q13158	FAS-associated death domain protein	5	5	54.8	23.279	190.01	13		41		25.212		24.0355	24.5562	24.6858			23.9382	24.3198						24.4078			24.8096					-0.493337	0.594443
	FADS3	Q9Y5Q0	Fatty acid desaturase 3	2	2	7	51.144	1.4229	8				21.1099	21.1526						20.3893		20.0979			21.0434										-0.887647	0.187146
	FAF2	Q96CS3	FAS-associated factor 2	18	18	54.2	52.623	150.43	98			329;400	27.1423	26.7336	26.1679	26.5796	26.2001	26.9307	26.8405	26.8109	26.5106	26.678	26.8339	26.7483	25.9468	26.6323	26.5581		26.3548	27.1339	25.8687	26.4638	0.154909	0.128612	0.189435	0.637886
	FAH	P16930	Fumarylacetoacetase	16	16	54.9	46.374	278.74	230				27.9984	28.5301	28.9207	27.9791	26.9313	27.6524	29.4541	29.2083	25.848	27.8949	28.9189	28.0047	28.3809	28.175	28.1646	27.898	28.7914	29.0118	27.2246	28.6043	-0.275694	0.163279	-0.0603626	0.789076
	FAHD1	Q6P587	Acylpyruvase FAHD1, mitochondrial	8	8	50	24.843	65.302	57	4			26.296	25.7032	25.879	25.6407	26.6098	27.4975	24.8799	25.8572	24.5441	25.2772	24.7739	25.2985	22.8488	26.0472	25.8788	25.3756	24.776	25.7777		25.0058	0.731534	0.0437435	-0.414532	0.685972
	FAHD2A	Q96GK7	Fumarylacetoacetate hydrolase domain-containing protein 2A	9	2	41.7	34.596	88.899	56				24.8948	25.6414	25.6063	25.6861	23.5054	24.8213	23.7903	26.5482	25.1202	24.6717	24.5238	24.4356	24.7987	24.9593	25.7994	25.0062	25.4476	25.6141	23.9948	24.9534	0.0752981	0.247689	-0.0764374	0.784299
	FAM107B	Q9H098	Protein FAM107B	4	4	40.5	15.558	131.29	23						24.2683	25.6167	25.6993		25.5398	25.4173	24.4393	25.5346											Absence/Presence	0	0.0379917	0.79132
	FAM114A1	Q8IWE2	Protein NOXP20	18	18	48	60.741	323.31	133	256;265	120;196;199;203;259;261		27.0418	27.8814	26.5584	24.0673	26.8764	26.4634	26.5713	25.9031	27.0768		27.2755	27.0179	26.9684	26.9228	26.9409	27.2917	26.5667	27.1559	26.563	26.6221	-0.439145	0.0871136	0.0186134	0.798772
	FAM120A	Q9NZB2	Constitutive coactivator of PPAR-gamma-like protein 1	32	31	40	121.89	323.31	211	568	383;413;417;442;444;450;456;457;462;510	673	26.4402	26.9478	28.3066	26.9456	27.3672	27.3724	27.8247	26.7024	27.1338	26.3364	27.2006	27.3278	26.5683	27.0017	27.0275	24.6205	27.0955	28.098	25.6054	26.6036	0.422835	0.0986294	-0.127538	0.760261
	FAM120C	Q9NX05	Constitutive coactivator of PPAR-gamma-like protein 2	5	4	5.9	120.59	3.24	9		560				21.8108		20.3065		22.9443	22.9659					22.5751		22.731			23.2129		21.2519			1.89642	0.463232
	FAM129B	Q96TA1	Niban-like protein 1	35	35	64.6	84.137	323.31	267		641;646;651;665;681;691;692;696;724;725;727;728;734;735;736;739	104;401	28.4842	29.9586	29.5117	27.8376	29.2335	29.5692	29.3569	28.6024	27.9606	25.3256	27.4372	27.2464	23.544	25.5952	27.1741	27.041	26.66	28.3901	25.2238	25.6001	2.19282	0.00189038	-0.842173	0.632813
	FAM134A	Q8NC44	Protein FAM134A	7	7	20.8	57.829	110.86	18		279;281;283;329;330;334;337;344;385		27.8254		26.6019			26.0027	28.6315	28.8456		25.1987		28.6097		26.4108	26.8483			27.2824					-0.0440216	0.798772
	FAM134C	Q86VR2	Protein FAM134C	9	9	29.6	51.396	172.09	12		26;258;260;307;310;313;320;325;433;435;436;440		24.1231		22.8059	23.4753	23.425		23.4779	23.7866							23.8845			23.8055					0.174925	0.746874
	FAM136A	Q96C01	Protein FAM136A	8	8	58.7	15.641	158.14	42				26.8722	27.3032	27.2643	25.8976	27.253	25.9014	26.2951	27.2232	24.9732	25.005											Absence/Presence	0	-1.03844	0.361707
	FAM162A	Q96A26	Protein FAM162A	7	7	37	17.342	136.92	149				28.294	28.698	28.0116	26.9198	26.671	28.3998	27.1991	28.9798	27.6796	27.3526	27.5076	27.4129	26.3807	27.3276	27.8438	25.7011	27.6065	28.0711	26.8138	27.5931	0.594699	0.0429025	0.203286	0.747526
	FAM174A	Q8TBP5	Membrane protein FAM174A	3	3	27.4	19.954	4.0551	26				29.9946	30.234	27.3657	29.637	30.5058	31.74	30.031	28.3505	29.7287	29.1794	29.4321	28.7736	28.1242	27.7214	29.9011	28.6749	29.0817	30.3856	27.5712	29.9352	0.716577	0.0656054	0.258524	0.758378
	FAM175B	Q15018	BRISC complex subunit Abro1	9	9	31.6	46.9	32.782	58		368;372;375;377		25.8564	25.4793	25.109	24.5349	25.0925		25.0956	25.4998	23.9402	25.9942	25.2877		24.0587	25.0774	24.9099			24.5621		24.3176	0.475723	0.0609268	-0.0819788	0.780358
	FAM195B	C9JLW8	Protein FAM195B	4	4	47.4	10.92	9.9218	38		16;17;18;21		24.231	25.2877	24.0449	24.8147	23.2332		23.9644	22.9433	23.9055	24.6959	24.1343	24.3753	23.4471		23.8594		24.1194	24.0038			0.134648	0.216039	-0.445065	0.662487
	FAM208B	Q5VWN6	Protein FAM208B	7	7	5.2	268.84	4.4106	15	355	1025;1172;2037		26.2781		25.1779	29.2124		25.5932			24.5322		26.8796				24.9331	26.0497	27.3942			26.8329	-0.259137	0.238875	-1.82679	0.629154
	FAM213A	Q9BRX8	Redox-regulatory protein FAM213A	7	7	31.4	25.764	17.697	41				26.0898	28.1372	25.6177	25.877	26.9778	25.1164	25.3608	25.727	24.5049	24.9292	25.0299	24.6809	25.3019	25.1268	25.4197	25.6799	25.2371	26.6339		24.95	0.493751	0.0897286	-1.41225	0.170319
	FAM21A	Q641Q2	WASH complex subunit FAM21A	35	9	42.1	147.18	323.31	27		158;160;284;287;288;331;333;347;352;441;443;448;478;498;539;619;620;662;663;697;700;704;802;909;996;1001;1053;1054;1056;1087;1179;1180		25.5744		23.9868		24.9764		24.0625		23.8649			23.5896		23.8521		24.1231		24.488		24.0001	0.482431	0.0881869	-0.882186	0.572043
	FAM3C	Q92520	Protein FAM3C	12	12	59	24.68	227.01	77				27.374	29.3936	27.4921	27.541	28.6507	26.3629	27.1094	27.3041	25.7556	25.9114		24.0579	23.969	24.0848	23.5223	25.2047	23.9576	23.2089	23.7052	23.9967	3.32201	8.678e-07	-1.60159	0.108184
	FAM45B	Q6NSW5	Protein FAM45B	6	1	23.5	40.514	10.257	28	1;12			25.392		25.8409		24.1294		24.6416	24.7697	23.4903	24.6405	23.4665	23.5534					22.7766	23.8862	23.992		1.16567	0.00872576	-0.735203	0.577157
	FAM49B	Q9NUQ9	Protein FAM49B	20	17	71	36.748	228.42	127				28.5345	28.3647	28.6026	28.7775	29.0189	28.2039	28.0026	28.5946	28.0019	28.0143	25.0282	24.2056		24.0069	22.3493		23.4614	26.5514			4.14441	8.69844e-07	-0.496198	0.117155
	FAM50A	Q14320	Protein FAM50A	7	4	25.7	40.241	18.149	30			305	23.6543		27.4935	24.5565	23.6899	24.2098		22.4878	23.2015	23.9349					22.5861		24.0844	24.1669		22.869			-1.39004	0.552226
	FAM83H	Q6ZRV2	Protein FAM83H	34	34	37.5	127.12	215.5	20	1123;1126	5;7;8;9;516;523;647;785;840;842;843;870;872;881;892;903;914;924;925;936;1003;1065;1068;1098				25.0506		27.3027	25.4467	24.0571		24.421														-1.53499	0.56143
	FAM91A1	Q658Y4	Protein FAM91A1	10	10	18.6	93.908	157.39	51		346;347;349;351;353;355		29.4245	29.075	28.3265	28.5684	28.5226	27.9445	28.7108	27.6566	27.933	28.6432	29.2753		28.3955	29.2066	27.6694		26.9811	26.9472		26.7093	0.597048	0.0637655	-0.605766	0.361925
	FAM96B	Q9Y3D0	Mitotic spindle-associated MMXD complex subunit MIP18	5	5	63.2	17.663	73.715	29				26.5121	26.3899	25.2417	20.0007	25.546		24.0478	24.415	24.6519	24.7833						23.6282		25.3875					-0.263582	0.780358
	FAM98A	Q8NCA5	Protein FAM98A	11	9	36.2	55.4	72.265	28						23.8243	24.2335	24.1908		24.2447		24.7367			24.6454				24.6453	26.6132	25.5268		24.5932	-0.958749	0.0260288	0.407783	0.54142
	FAM98B	Q52LJ0	Protein FAM98B	14	12	57.6	37.19	323.31	172	268			28.7816	27.4367	26.7549	27.3332	27.3386	27.1874	28.5575	27.4166	27.1408	27.7617	28.0319	28.0478	25.5522	27.6148	28.1975	27.6962	27.8382	28.2749	27.7322	27.3371	-0.0613682	0.252966	0.0838051	0.7786
	FANCE	Q9HB96	Fanconi anemia group E protein	2	2	4.7	58.71	3.593	10		241;249		22.3408		20.6534		21.3212		23.0921		22.1586	23.2856		21.7485				21.2226	23.9631						1.40695	0.38468
	FAP	Q12884	Prolyl endopeptidase FAP;Antiplasmin-cleaving enzyme FAP, soluble form	23	22	30.4	87.711	65.346	55				25.8936	28.3764	23.1678	27.0036	27.988		27.568														Absence/Presence	0
	FARP1	Q9Y4F1	FERM, RhoGEF and pleckstrin domain-containing protein 1	31	31	40	118.63	323.31	106		12;20;23;24;424;427;433;613;861;862;863;871;872;883;889;894;896;898;899	184	26.9548	21.7765		26.0029	25.9858	21.7398	26.4946	26.2716	27.4788		26.2137	26.4046		26.4274	26.8888	25.0939	26.8373	27.1172	27.0259	25.2187	-1.02048	0.0866342	0.316214	0.780358
	FARP2	O94887	FERM, RhoGEF and pleckstrin domain-containing protein 2	5	5	6.3	119.89	3.4022	7		427;428;476;886				25.2758		22.083	25.7838				28.5475	26.4248												3.48623	0.57411
	FARSA	Q9Y285	Phenylalanine--tRNA ligase alpha subunit	21	21	56.5	57.563	280.99	221				29.4976	28.1296	26.4655	28.004	28.2822	27.5283	28.3286	28.2876	28.1183	28.1697	28.3405	28.2435	27.4869	27.6829	28.2195	28.0141	27.9191	28.5503	26.9141	28.1114	0.132926	0.20534	0.0107082	0.798772
	FARSB	Q9NSD9	Phenylalanine--tRNA ligase beta subunit	29	29	52.5	66.115	215.58	442				30.4364	28.6631	27.9558	28.5908	29.085	28.0383	29.1507	29.1625	29.0623	29.2202	29.4039	29.2321	28.6811	29.0058	29.2936	28.5189	28.8698	29.2641	27.9293	29.2066	-0.00400753	0.282889	-0.0194271	0.796248
	FAS	P25445	Tumor necrosis factor receptor superfamily member 6	6	6	23.6	37.732	23.602	32		209;212;214;225	288	27.9494		28.0115	26.6335	26.7802	26.6736	27.2243		26.9094		26.7423	26.7081	26.3756	26.5933	26.7591	26.3134	26.8326	26.7561	26.514	26.5132	0.558096	0.00759805	-0.407922	0.664232
	FASN	P49327	Fatty acid synthase;[Acyl-carrier-protein] S-acetyltransferase;[Acyl-carrier-protein] S-malonyltransferase;3-oxoacyl-[acyl-carrier-protein] synthase;3-oxoacyl-[acyl-carrier-protein] reductase;3-hydroxyacyl-[acyl-carrier-protein] dehydratase;Enoyl-[acyl-carrier-protein] reductase;Oleoyl-[acyl-carrier-protein] hydrolase	120	120	60.6	273.42	323.31	847		974;976;2204	1142;1582;1866;1993;2449	30.9633	27.8057	32.5274	31.4802	31.2357	32.397	30.5336	31.6209	31.0239	30.7507	25.9847	25.8973	24.687	24.7721	25.5471	25.9371	26.401	27.4854			5.1949	1.2847e-07	0.462727	0.730527
	FASTKD2	Q9NYY8	FAST kinase domain-containing protein 2	6	6	12.4	81.462	42.249	14				24.5485		24.9442		25.2343	23.6839	23.4803																-1.32693	0.125129
	FAU	P62861	40S ribosomal protein S30	3	3	20.3	6.6478	5.6531	59				28.3372	25.9311	27.908	27.1495	25.6974	26.3384	27.4467	26.9071	27.473	20.899	20.2087	27.0864		26.867	26.5593	25.9903	26.8629	27.5193	26.0338	26.9666	0.398261	0.217828	-1.1918	0.659575
	FBL	P22087	rRNA 2-O-methyltransferase fibrillarin	18	15	60.1	33.784	123.34	162		124	158	29.9316	27.8104	26.9249	27.3198	28.6502	28.2253	28.024	26.8852	27.6799	28.4617	27.3934	27.7075	24.4304	25.806	27.7523	27.2685	26.7807	28.4326	27.1014	27.2859	0.995438	0.0226236	-0.272176	0.739531
	FBLIM1	Q8WUP2	Filamin-binding LIM protein 1	11	11	44.5	40.669	25.391	83		285;290		28.0374	21.7047		26.7031	27.0451	26.2293	25.9316	25.0647	27.2239		24.5416		24.888	24.1836	26.2939	24.9837	24.9996	27.4101	25.7737	25.4743	0.598179	0.148639	0.239809	0.780358
	FBLL1	A6NHQ2	rRNA/tRNA 2-O-methyltransferase fibrillarin-like protein 1	5	2	15	34.803	1.9865	14				26.1619				23.2471	23.5945	25.5597		24.8826									24.1227					-0.0255973	0.799078
	FBLN1	P23142	Fibulin-1	26	16	52.1	77.213	323.31	498	63;396	147;246		30.5715	32.5506	27.5875	31.9741	29.1473	29.5262	30.0518	29.621	30.5017	24.9701	29.0398	30.031	29.9053	30.4261	29.6832	29.9362	29.8514	29.8516	29.8695	30.3023	-0.239462	0.227031	-1.43202	0.621262
	FBLN2	P98095	Fibulin-2	21	21	28.4	126.57	323.31	83	770	277		20.8979	29.698		29.1774	28.7673		27.1555		23.237				24.2837		20.3664		22.9162			19.7419			-1.93889	0.725763
	FBLN5	Q9UBX5	Fibulin-5	14	14	38.2	50.18	218.21	177				28.6063	28.3068		27.7589	23.5609	23.8565		22.9526	28.2957		29.5308	29.6694	28.1631	29.9319	28.8624	28.3447	28.0543	30.2	29.7249	29.7191	-3.02893	0.00246706	-2.02329	0.632813
	FBN1	P35555	Fibrillin-1	85	82	39.2	312.24	323.31	734	223;376;573;1112;1433;1888;2244;2347;2705	2702;2709		25.6444	25.0663		27.5014	23.2707				23.6676		31.2222	31.2796	30.4757	31.7962	30.5279	32.5158	31.2475	29.5868	32.3893	30.3641	-6.11042	1.09796e-06
	FBN2	P35556	Fibrillin-2	12	9	6.5	314.77	1.4047	37				27.2243	28.6935	25.7523	26.0125	27.1315	26.8017	25.611	26.1643	26.3724			25.7553		26.1272	25.5984		27.9586	26.2504	25.233		0.486561	0.126795	-0.725504	0.604518
	FBP1	P09467	Fructose-1,6-bisphosphatase 1	12	11	43.5	36.842	200.67	38					25.8251	28.5813	25.0642		27.6948	22.8163			24.4419				26.5718			22.3212	23.1963					-1.50581	0.673291
	FBP2	O00757	Fructose-1,6-bisphosphatase isozyme 2	2	1	6.2	36.743	1.8735	7						25.1147	23.512		24.991				24.2493				24.9105									0.306852	0.760261
	FBXL15	Q9H469	F-box/LRR-repeat protein 15	1	1	6	32.998	22.691	17					23.6838	25.5998	23.9009	23.7339	24.5001	26.2848	25.1003	22.8962	23.2106			23.1119	21.6008		23.9682	25.9001	25.743	21.7065		0.651626	0.144939	0.168807	0.777299
	FBXO2	Q9UK22	F-box only protein 2	8	8	37.2	33.327	73.646	19				26.8925	29.5106			25.4791		25.1303	25.5309															-1.96345	0.606857
	FBXO21	O94952	F-box only protein 21	9	9	30.1	72.269	89.574	33				26.5278			21.0362		23.4972	26.9891	24.1199		23.8548							24.2618	26.8726		23.915			0.833212	0.748365
	FBXO22	Q8NEZ5	F-box only protein 22	6	6	20.8	44.508	9.6067	41				26.334	22.6003	24.7846		22.9496	23.1992	25.7015	25.3685	24.2521	25.4778	23.3961	24.9725	23.6469		24.0881	22.5664	22.9402	24.298	21.9934	26.1637	0.733574	0.0966872	0.632675	0.698331
	FBXO6	Q9NRD1	F-box only protein 6	6	6	27.3	33.932	11.199	11		284		24.3659		25.2279	22.9173		23.7259	23.7973				23.1469			22.685									-0.408784	0.743149
	FCGBP	Q9Y6R7	IgGFc-binding protein	9	9	7.2	572.01	73.86	19					25.1454	26.6583		25.0523														26.9989	25.6414			Absence/Presence	0
	FCGR3A	P08637	Low affinity immunoglobulin gamma Fc region receptor III-A	3	1	12.2	29.089	2.4113	7					24.5834	24.0393	24.8544	24.3928	23.6991	23.5391			23.8318											Absence/Presence	0	-0.777493	0.121318
	FCGRT	P55899	IgG receptor FcRn large subunit p51	4	4	17	39.743	35.212	94				27.8312	26.8995	26.1852	25.466	25.9102	25.8887	23.6686	24.1457	25.386	22.8447	27.0518	27.1752	25.3671	27.6865	27.2452	26.8553	26.9539	26.9066		26.7563	-1.46607	0.00915793	-2.07168	0.137666
	FDFT1	P37268	Squalene synthase	8	8	27.8	48.115	30.935	34				22.8619	21.2982	24.402	26.3546		23.5609	26.6108	27.3129	23.2846	22.6325		22.4585											0.951153	0.70439
	FDPS	P14324	Farnesyl pyrophosphate synthase	16	16	34.8	48.275	278.41	186				28.8083	31.1144	28.8732	28.6285	29.251	28.9006	28.9489	29.6157	28.3473	28.5336	27.1294	27.2939	28.2032	26.433	27.6533	21.9635	26.2552	27.3408	26.8647	27.2961	2.45886	0.000734646	-0.465875	0.649915
	FDX1	P10109	Adrenodoxin, mitochondrial	7	7	38	19.393	109.51	31		177		25.8198	25.7292	26.5419			24.9267		23.5057		23.6819		26.9515	28.8713	25.5388									-1.9922	0.14178
	FDXR	P22570	NADPH:adrenodoxin oxidoreductase, mitochondrial	30	30	80.7	53.836	323.31	321	411			28.9702	28.2274	30.532			26.9472	23.3529	26.7971	29.0525	23.4917	29.4279	29.6	29.95	29.1457	29.3948	30.8284	31.9083	31.544	29.854	28.6937	-2.86333	0.00415793	-3.31496	0.374616
	FECH	P22830	Ferrochelatase, mitochondrial	12	12	42.3	47.862	24.7	82				26.4864	27.2094	22.4377	24.0696	24.3319	25.8487	26.5935	24.8831	24.4925	21.0097		27.464	24.8347		26.1736	24.3649	25.7797	26.5989	21.2625		-0.474933	0.202614	-0.341489	0.765233
	FEN1	P39748	Flap endonuclease 1	13	13	50	42.592	323.31	97				28.7428	26.1258	29.3614	28.629	27.8247		27.7992	28.7022	26.9623	29.4888		23.8847						23.6317					0.101389	0.784268
	FERMT2	Q96AC1	Fermitin family homolog 2	43	39	64.9	77.86	323.31	390	260;596	159;172;177;179;181;331;332;339;666		29.7081	26.6695	28.2688	28.1062	28.0681	27.347	27.6631	28.3844	29.0475	25.9298	29.5358	29.6399	29.1694	29.7606	29.9023	28.83	29.0844	28.856	28.3097	29.5472	-1.34426	0.00201415	-0.489764	0.697971
	FERMT3	Q86UX7	Fermitin family homolog 3	26	26	55.6	75.952	88.39	103		8;484		25.5884		28.0931	27.3638	26.1211	26.8073	25.3154	26.1696		29.4108		26.0484		25.2745	26.0794			24.822					0.134232	0.784268
	FGA	P02671	Fibrinogen alpha chain;Fibrinopeptide A;Fibrinogen alpha chain	41	40	50.9	94.972	323.31	541	110;259;495;536;603	274;275;359;364;365;485;489;522;562;585;609;618;645	48;558	30.2431	29.8377	29.8308	31.0786	29.0101	31.4686	30.5428	31.516	31.5816	30.1301	31.6681	30.7709	32.5218	31.9112	31.0417	32.2464	31.3596	30.6963	32.185	31.8032	-1.09645	0.00349426	1.04778	0.283756
	FGB	P02675	Fibrinogen beta chain;Fibrinopeptide B;Fibrinogen beta chain	34	28	74.3	55.928	323.31	1078	220;335;468			31.2361	30.8599	30.8377	32.2383	30.0359	32.8509	32.0146	32.7383	32.6439	31.4161	32.9094	31.7126	33.5314	33.0982	32.0441	33.3153	32.3474	31.7034	33.569	32.9877	-1.03466	0.00839034	1.29117	0.156914
	FGD4	Q96M96	FYVE, RhoGEF and PH domain-containing protein 4	6	6	12	86.625	7.9738	14		392													24.6688	24.7572		24.6709		24.3502	23.7556		23.0393	Absence/Presence	0
	FGG	P02679	Fibrinogen gamma chain	29	29	71.7	51.511	323.31	925	104;290			31.5624	30.8613	30.8449	32.3209	30.0832	32.7187	32.0807	32.6457	32.5691	31.3463	32.9827	31.6983	33.6169	33.0065	32.1927	33.4195	32.44	31.6175	33.3642	32.9766	-1.02818	0.00727029	1.13754	0.235642
	FH	P07954	Fumarate hydratase, mitochondrial	26	26	67.5	54.636	323.31	360	368;449		66;94;230	30.1467	31.4021	31.0052	29.1266	30.3777	30.8315	29.8862	31.3329	30.1205	30.5425	28.9694	28.8808	29.1357	28.9594	28.9256	28.7144	29.1898	29.0335	27.9456	28.5881	1.64299	6.88992e-06	0.131048	0.764006
	FHL1	Q13642	Four and a half LIM domains protein 1	14	14	44	36.263	254.54	273				28.9441	25.1178	28.1632	27.4742	26.7679	27.2716	26.5619	27.6058	27.9123	27.303	30.9635	31.2876	31.3285	30.6278	30.9912	29.6272	28.0277	28.5765	30.353	30.8779	-2.95394	1.85751e-05	0.0374607	0.793103
	FHL2	Q14192	Four and a half LIM domains protein 2	22	22	81.4	32.193	323.31	300		238	167;220;253;277	28.2062	21.3279	28.548	28.0994	28.4475	26.7021	26.6105	26.3869	29.5009		30.1381	30.3465	28.7378	29.7602	29.8192	28.8967	30.4582	31.2291	28.5983	29.8522	-2.69145	0.00298825	0.374339	0.775302
	FHL3	Q13643	Four and a half LIM domains protein 3	7	7	39.3	31.192	100.63	25				24.1156	25.3667	22.3774	24.8866	24.6951	24.0288	23.6254		24.2489	23.6049					23.3122		24.2253	24.4878		23.0698			-0.411232	0.698331
	FIG4	Q92562	Polyphosphoinositide phosphatase	6	6	13.9	103.63	0.88957	14		612		24.1925		23.9879	22.8697	22.7047			24.55		22.0263					21.7092								-0.150529	0.780358
	FIP1L1	Q6UN15	Pre-mRNA 3-end-processing factor FIP1	17	17	39.4	66.526	323.31	68		85;87;89;304;492;494;496;500		25.6248	24.8163	26.6632	25.9781	26.6016	24.3301	26.2281	26.1288	25.8359	25.8149	24.8257	25.296	25.0602		25.7203		24.8126	25.5847		25.2581	0.579658	0.0352001	-0.269223	0.725763
	FIS1	Q9Y3D6	Mitochondrial fission 1 protein	8	8	60.5	16.937	288.9	109				28.9953	28.6227	28.5843	27.6161	28.0622	27.6428	27.9774	28.3941	27.6757	28.1376	27.4045	27.4781	27.1043	27.4229	27.6048	27.0541	27.3693	27.2611	26.5179	27.601	0.88903	0.000154554	-0.410604	0.520669
	FKBP10	Q96AY3	Peptidyl-prolyl cis-trans isomerase FKBP10	27	27	55	64.244	166.51	222				29.4646	29.9841	28.0413	30.2897	30.4738	28.797	29.7198	29.4759	29.8311	27.9484	25.9984	27.6131	24.612		24.9168	27.126	28.9864	27.5916	25.9782		2.79974	0.000181967	-0.496291	0.658866
	FKBP11	Q9NYL4	Peptidyl-prolyl cis-trans isomerase FKBP11	4	4	41.3	22.18	21.833	31				24.5419	26.0573	25.3704	27.0849	25.5981	24.6154	25.2156	25.653	25.5797		25.5698	24.886		24.8952	24.5762	25.5941	25.3835	23.6884		24.3961	0.650358	0.0379544	-0.464581	0.658464
	FKBP1A	P62942	Peptidyl-prolyl cis-trans isomerase FKBP1A	8	8	77.8	11.951	212.63	214	30;67	9	35;36	31.716	31.5814	28.9102	30.577	30.151	30.4422	29.6345	29.8749	30.1273	30.2409	29.7613	29.766	29.7751	28.9154	30.0689	29.9345	29.7419	29.7892	29.7397	29.8712	0.589219	0.0261461	-0.523145	0.633582
	FKBP2	P26885	Peptidyl-prolyl cis-trans isomerase FKBP2	5	5	56.3	15.649	97.099	96	96			29.9638	30.4792	29.6131	29.3718	29.3795	28.9395	28.8076	29.2682	27.5235	29.4018	28.2228	28.9634	29.1818	28.3724	29.1115	28.1743	28.5527	29.2514	27.8682	28.4091	0.664045	0.0184704	-0.97338	0.241588
	FKBP3	Q00688	Peptidyl-prolyl cis-trans isomerase FKBP3	10	10	54	25.177	209.08	177		34;36		29.8956	30.2686	28.6845	28.5805	28.806	29.2685	29.5495	29.3318	28.8153	29.3752	28.9232	28.7824	28.4438	28.8706	29.0183	28.7739	28.9684	29.5884	28.7258	28.5726	0.39081	0.0320108	0.0210342	0.792569
	FKBP4	Q02790	Peptidyl-prolyl cis-trans isomerase FKBP4;Peptidyl-prolyl cis-trans isomerase FKBP4, N-terminally processed	37	37	80.4	51.804	323.31	612		448;451;453	28	31.2883	31.2321	31.2952	30.217	30.7713	29.7852	31.1177	31.5855	31.3229	30.398	29.4764	29.6481	28.9679	29.2915	30.0351	30.412	30.7314	30.4841	29.5426	29.1869	1.12372	0.000553422	-0.118924	0.761908
	FKBP5	Q13451	Peptidyl-prolyl cis-trans isomerase FKBP5;Peptidyl-prolyl cis-trans isomerase FKBP5, N-terminally processed	24	24	55.1	51.212	323.31	101		13;15;443;445	352;385			28.1625	23.8808		25.6176		25.3897	24.6872	26.2012	28.3741	28.5517	27.5975	27.9979	28.2605		28.0834	28.5966		28.6789	-2.61104	0.000417661	-0.547714	0.749384
	FKBP7	Q9Y680	Peptidyl-prolyl cis-trans isomerase FKBP7	11	11	45.9	25.794	27.357	102				24.7752	26.9982		25.8182	23.7481	24.1253	25.5889	23.7075	27.3242		28.543	28.6729	27.7386	28.2026	27.9668	27.6647	27.7935	27.4623	27.089	27.8664	-2.6393	6.77997e-05	-0.148451	0.781463
	FKBP8	Q14318	Peptidyl-prolyl cis-trans isomerase FKBP8	10	10	30.6	44.561	72.315	48		296	314	24.9488		26.348	25.7931	24.1766	24.0788	24.4705	24.6505	26.1514	24.2502	22.3126	25.4114		24.3974	23.959		23.1605	23.8556	24.0984	23.8515	1.10454	0.0127086	-0.596319	0.632813
	FKBP9	O95302	Peptidyl-prolyl cis-trans isomerase FKBP9	19	15	48.1	63.083	155.65	222				30.485	30.8598	28.3741	28.6761	28.8802	28.2736	29.2772	28.8689	29.9265	24.607	26.6466	28.4969	25.5115	26.737	23.8541	29.7964	29.9401	29.0937	28.6034	25.3043	1.42444	0.0495956	-1.26438	0.596522
	FLAD1	Q8NFF5	FAD synthase;Molybdenum cofactor biosynthesis protein-like region;FAD synthase region	15	15	36.6	65.265	53.673	62				27.2512	24.0738	27.7524	23.5256	26.4721	23.3192	27.5152	28.4408	24.9441	22.9563											Absence/Presence	0	-0.379902	0.764732
	FLII	Q13045	Protein flightless-1 homolog	28	28	24.1	144.75	140.84	105		436;856	834	25.755	24.5227	26.9509	25.7807	27.3474	25.9632	26.4223	25.6007	25.3265	25.0256	24.4151	24.5824	20.4444	23.1484	23.9737		25.1566	25.9391			1.91812	0.00620867	-0.403692	0.690739
	FLNA	P21333	Filamin-A	179	162	75.9	280.74	323.31	4582	229;746;1316;1849;2474;2490;2589	310;966;968;1084;1321;1330;1334;1335;1338;1342;1343;1459;1533;1604;1605;1630;1734;1739;1967;1976;1978;2128;2152;2158;2163;2179;2180;2182;2327;2336;2370;2372;2523;2526	42;43;508;1399;1801;1814;1824	34.6775	32.1645	33.6807	34.7114	34.5145	33.6045	34.0954	34.0806	34.5796	34.0738	35.0781	34.9347	34.4136	35.2717	35.1264	34.4297	35.0789	34.9415	34.3024	35.0239	-0.841832	0.00376165	0.137041	0.764811
	FLNB	O75369	Filamin-B	161	143	79.6	278.16	323.31	2179	549	703;704;707;708;709;1505;1687;2013;2102;2103;2107;2110;2113;2478;2481;2485	15;16;1508;1897	32.622	28.6093	32.9874	31.5603	32.3598	32.5428	31.4376	31.5545	30.9818	31.0444	31.9824	32.1661	31.6203	31.6976	32.3076	31.6837	32.0377	31.1032	31.8172	32.2551	-0.297132	0.162929	-0.115548	0.781463
	FLNC	Q14315	Filamin-C	88	71	42.1	291.02	304.55	365		2082;2233	35;36	30.9456	25.814	29.2234	28.3444	28.4407	27.4943	28.2943	28.4933	28.6186	27.6106	28.3359	28.6531	27.1331	28.7742	28.946	26.0948	25.3632	28.2974	24.0498	28.0492	0.958251	0.0697911	-0.451397	0.731566
	FLOT1	O75955	Flotillin-1	27	27	75.2	47.355	240.17	322			78	29.7801	29.2858	28.9317	26.1082	29.1013	29.831	29.3775	28.9598	29.4265	29.7445	29.0798	29.4383	28.9765	29.0088	29.4189	27.9762	27.9449	28.8002	27.6868	29.3218	0.289431	0.162909	0.826408	0.582778
	FLOT2	Q14254	Flotillin-2	22	22	59.6	47.064	97.734	214			370	28.4792	27.6742	27.4792	24.1253	27.682	28.8604	28.0201	27.873	28.4247	28.4608	28.2709	28.2182	27.8449	28.143	28.1661	27.0844	27.2702	27.3156	26.2891	28.0155	0.0460964	0.269331	1.23981	0.485676
	FLRT2	O43155	Leucine-rich repeat transmembrane protein FLRT2	8	8	15.6	74.048	35.461	48		650;651		26.4357	23.468	25.8105	26.0647	26.6763	25.3194	25.7204	25.439	26.0364	26.7356	24.0217	25.7898	22.5874	24.1833	25.4494	26.6469	28.3342	28.1901	24.8145	26.1738	0.151487	0.245915	0.159149	0.76754
	FLYWCH2	Q96CP2	FLYWCH family member 2	6	5	64.3	14.563	56.326	65		21		26.0463	26.1072	24.6004	25.1197	25.4658	24.549	25.4942	26.4642	25.2831	26.2295	25.6211	25.3983	25.3955	25.0821	26.0064	24.8528	24.9487	25.2172	24.7105	24.8879	0.323873	0.0819224	0.136141	0.761908
	FMNL1	O95466	Formin-like protein 1	10	9	10.6	121.85	19.649	10		184;624;1031				23.4812	24.2209	23.5164	24.1054				23.9474													0.286872	0.66759
	FMNL3	Q8IVF7	Formin-like protein 3	8	6	10.9	117.21	14.827	20		174			22.6291	23.6824			22.1957		23.5792	21.8214			23.4324	23.6838		24.1843	22.222	24.2627	25.3559		21.2055	-0.696508	0.1233	-0.623666	0.691607
	FMOD	Q06828	Fibromodulin	16	15	41	43.178	323.31	341	251;360		356	30.1264	29.9207	21.883	28.3304		28.5163	27.4755	28.1617	30.0021	20.6833	30.8636	31.2822	30.5221	31.0232	30.2748	31.5732	31.2698	31.3223	31.9024	30.5615	-3.82622	0.00258655	-0.597387	0.769807
	FMR1	Q06787	Fragile X mental retardation protein 1	15	13	25.8	71.174	117.94	52			74	24.159		28.5796	26.4231	24.1656	23.5423	25.4938	28.0372	21.3939	25.2624	24.4119							23.9874					-1.08592	0.697647
	FN1	P02751	Fibronectin;Anastellin;Ugl-Y1;Ugl-Y2;Ugl-Y3	107	107	54.1	262.62	323.31	1954	119;209;320;463;477;926;1283;1783;2373	2384		32.8974	32.4181	30.8304	34.5321	33.1753	33.062	32.6392	31.4449	32.167	31.0355	31.6295	31.6378	31.6694	32.006	31.2972	31.2666	31.2536	31.9792	31.5505	31.1765	0.873549	0.0153057	-0.700977	0.632813
	FN3K	Q9H479	Fructosamine-3-kinase	11	11	48.2	35.171	40.21	45				24.4934	25.3154	27.2811		25.4425	24.9773	22.474	22.7902	23.308		26.312	24.9935	24.573	24.1838	27.0683		25.2721	27.6176	23.4946	24.4379	-0.817841	0.103667	-2.24574	0.216359
	FN3KRP	Q9HA64	Ketosamine-3-kinase	11	11	42.4	34.412	52.66	103				28.1317	27.5354	26.0365	26.6306	27.9335	26.7455	26.8141	24.4853	25.4738	26.3042	27.8679	28.717	27.9743	27.729	28.2001	26.8689	27.3832	28.2817	27.7457	28.1375	-1.28146	0.00302331	-1.28897	0.335021
	FNBP1L	Q5T0N5	Formin-binding protein 1-like	13	13	29.1	70.065	52.646	52		295;488;489;496;501;505;506;507		28.9814	25.3391	26.0529	22.7022	25.1649	25.3192	26.1051	24.1178	25.4704	26.6461	23.0519	23.8981	24.1014	24.9453	24.4593	24.9062	25.1909	25.4002		22.9947	1.26233	0.0275832	-0.11637	0.786433
	FNTA	P49354	Protein farnesyltransferase/geranylgeranyltransferase type-1 subunit alpha	13	13	53.6	44.408	90.581	41		49;373;375			25.97		25.2767	24.6154	24.2326	25.3685	24.8699		25.0786				24.4013	24.384	24.5957	24.2928	25.5302		23.9043	0.540783	0.0475218	-0.399993	0.6581
	FNTB	P49356	Protein farnesyltransferase subunit beta	7	7	26.3	48.773	62.445	13		3;5;6;14				25.1557	24.5875		23.675	25.7133											24.5755					-0.177453	0.780358
	FOCAD	Q5VW36	Focadhesin	9	9	8.4	200.07	21.712	37	786;789			23.082		22.8707	21.344	21.2688	22.5435	24.7374	23.5388	24.3608	22.2263		23.3589	22.8515	22.8942	23.3496	23.4405	23.8246	25.9703		20.9858	-0.448609	0.163638	1.34004	0.422755
	FOLR1	P15328	Folate receptor alpha	13	13	57.6	29.819	312.84	131	38;92;212			30.63	33.4739		29.235	29.9007	28.657	30.1325	30.854	28.7811	28.1112											Absence/Presence	0	-1.50275	0.519189
	FOLR2	P14207	Folate receptor beta	6	6	31	29.279	35.255	25				24.0519	27.6805	25.2754	25.2637		24.7885	23.8093		23.6741				24.1097	27.8704	22.6861	24.7322	23.4959				0.355912	0.223944	-1.47722	0.520104
	FOS	P01100	Proto-oncogene c-Fos	2	2	10	40.695	0.81225	8		363;374				22.111	29.3043	30.7958	30.8211		30.4058		29.4294					30.4765			30.8098					2.81506	0.636476
	FOXK1	P85037	Forkhead box protein K1	25	24	48.8	75.456	219.61	92	427	101;213;219;223;239;243;245;247;249;253;257;288;294;295;299;304;309;310;416;420;428;431;436;441;445;455;465;466;468;472;475;691;693;695;696;697		27.0035	22.0654		25.4054		24.9644	25.2476	25.2406	23.85	24.6312	23.5341	24.9503	24.0082		24.7871	27.157	24.5877	26.7099	21.116	23.4946	0.318232	0.217828	-0.0379897	0.798474
	FOXO1	Q12778	Forkhead box protein O1	11	10	27	69.661	323.31	30		276;279;287;298;301;303;317;318;319;322;323;325;329;333;467;468;470			21.1193	22.7681			21.8567	21.0311	22.757	21.761		21.2346	23.0758	24.9546	21.6794	25.1321	23.131	24.1585	26.7339		20.6539	-1.53486	0.0453259	-0.0922356	0.784953
	FOXRED1	Q96CU9	FAD-dependent oxidoreductase domain-containing protein 1	8	8	22.6	53.811	48.4	19				22.7763		27.6606		21.2669	21.0457		23.2907	20.724	22.4719											Absence/Presence	0	-2.01824	0.614785
	FPGT	O14772	Fucose-1-phosphate guanylyltransferase	8	8	16.8	68.009	26.181	15				24.5004		24.8148				23.3019	25.6875	23.8609									23.7391					-0.374192	0.749384
	FRMD4A	Q9P2Q2	FERM domain-containing protein 4A	4	4	6.8	115.46	35.09	77				25.3386	25.4985	22.3426	25.0693	23.8953	25.4805	24.3971	24.9629	25.388	24.88	24.9531	25.9373	24.5062	23.175	24.9878	23.6043	26.4308	24.6787	22.1706	24.4936	0.231555	0.207578	0.592839	0.645897
	FRMD8	Q9BZ67	FERM domain-containing protein 8	12	12	30.4	51.217	13.74	21		17;20;21;23;24;408;446		24.7999		23.9506	21.3374	23.5816										22.8825		22.5274	24.0977					Absence/Presence	0
	FRY	Q5TBA9	Protein furry homolog	13	12	5.6	338.87	86.701	26	1281	1277;1379;1380;1382;1383;1936;1940;1955;1956;2365;2366;2367;2505				26.3036		25.4295	26.4175	26.1916	25.7472		26.333	26.7474	25.5512	27.9563	25.7819	25.3739			26.2211	25.4038	23.2953	0.279063	0.202244	0.3058	0.667055
	FRYL	O94915	Protein furry homolog-like	14	13	7.2	339.59	5.4959	17	530;532	533;534;1957;1970;2270;2272		26.0356	25.4126	24.0622			23.9676	24.3634	23.3681				25.2223					23.6066		25.4795				-1.2704	0.460552
	FSCN1	Q16658	Fascin	44	44	86.2	54.529	323.31	951	138;279	38;39		32.319	32.6736	29.5708	30.9371	31.3486	29.7097	31.1527	31.4337	31.5385	27.3391	32.0866	31.9757	31.4608	32.0311	32.0446	32.9531	33.0407	33.7247	32.1302	31.532	-1.49568	0.00815276	-1.1351	0.599426
	FTH1	P02794	Ferritin heavy chain;Ferritin heavy chain, N-terminally processed	22	22	78.1	21.225	323.31	418	101;159	175;179;183		32.7872	26.3638	30.541	31.3676	30.2827	34.312	32.4086	30.8625	30.4909	32.5354	30.1455	30.0784	30.9307	30.6845	28.2001	29.7138	28.1402	28.3776	27.1759	28.4757	2.00291	0.0116481	1.85342	0.521928
	FTL	P02792	Ferritin light chain	15	15	63.4	20.019	117.63	182	145			31.843	25.123	29.7805	29.3471	28.5679	31.4781	30.4829	29.392	28.118	30.916	29.7138	26.2131	27.1081	30.8544	23.7253	27.1368	21.7458			25.0249	3.06458	0.0109339	1.14513	0.65048
	FTO	Q9C0B1	Alpha-ketoglutarate-dependent dioxygenase FTO	13	13	39.8	58.281	68.071	34		256;260		25.1103	25.5522					24.5076	25.4661	24.3492	24.4682		24.2196			24.6932		24.4664	25.7601					-0.633479	0.538732
	FTSJ3	Q8IY81	pre-rRNA processing protein FTSJ3	8	8	21.6	96.557	245.19	11		333;335;336;347;584					23.8763	23.7214	24.323				24.0384													0.381839	0.48115
	FUBP1	Q96AE4	Far upstream element-binding protein 1	35	29	57.6	67.56	323.31	348	634	99;153;625;626;629;630	203	31.1061	29.868	30.3865	29.8257	29.7972	29.8831	30.5079	29.7467	29.6629	31.1265	29.2199	29.0891	29.0612	28.9788	29.4004	28.6588	29.5079	29.6659	29.0083	28.9323	1.03878	9.6863e-05	-0.0112835	0.798772
	FUBP3	Q96I24	Far upstream element-binding protein 3	23	19	47	61.64	143.6	119		524;569		27.7815	26.151	27.6026	27.0153	27.1574	27.9436	28.0918	26.1915	27.1861	25.8419	26.3679	27.0762		25.7656	25.555	23.667	27.0761	27.8979	25.011		1.04419	0.0284793	-0.0905655	0.780358
	FUCA1	P04066	Tissue alpha-L-fucosidase	19	19	59	53.688	190.04	123	423			30.6643	29.8128	26.4524	24.79	26.6851	26.3657	29.6628	25.7919	26.7257	23.8164		25.2503		24.9795									-1.20844	0.667055
	FUCA2	Q9BTY2	Plasma alpha-L-fucosidase	5	5	11.3	54.066	6.0546	35				25.9203	25.3454	23.6237	21.1191	19.4274	21.5476	26.982	21.7222	22.8425				21.5015		22.0378	22.6643	22.0062	22.3305	23.5558	21.1703	0.989095	0.120918	0.186376	0.786706
	FUNDC2	Q9BWH2	FUN14 domain-containing protein 2	8	8	44.4	20.675	13.17	23		151	150	25.6888		26.137				23.5449		24.686			25.2248	25.1141	24.3608	24.6029	24.578	24.3623	25.12		25.0239			-1.79748	0.428675
	FUS	P35637	RNA-binding protein FUS	13	11	27	53.425	210.7	327	464	273;277;282		31.2685	29.8689	29.7905	30.6729	30.3905	29.3977	30.8612	30.4776	30.3371	31.0969	30.0953	30.3723	29.8004	30.0625	30.0885	29.8864	30.2773	30.5413	29.9461	29.6851	0.340643	0.0504466	0.0358574	0.787839
	FUT11	Q495W5	Alpha-(1,3)-fucosyltransferase 11	2	2	8.1	55.815	1.0157	10						23.5784		23.7368		22.618	22.1582	23.0338				23.4443		24.2791		23.5384	24.9453					-1.05424	0.292685
	FUT8	Q9BYC5	Alpha-(1,6)-fucosyltransferase	18	18	40.3	66.515	35.629	33		171;173				27.9915	21.4456	24.886		24.2412	28.1698		23.8732											Absence/Presence	0	0.653727	0.764811
	FXN	Q16595	Frataxin, mitochondrial;Frataxin intermediate form;Frataxin(56-210);Frataxin(78-210);Frataxin mature form	4	4	32.4	23.135	4.3398	22				25.2683	26.0345	24.6349	24.4536	23.3272		23.9411	24.066	24.22		25.0714	23.8998	24.1527			24.93	24.3426	25.5142			-0.1586	0.220104	-0.668002	0.616838
	FXR1	P51114	Fragile X mental retardation syndrome-related protein 1	26	24	47.7	69.72	202.01	98		403;406;409;478;483;485;587	179;213	28.057	26.4422	27.432	27.0956	27.0436	27.2377	27.5566	28.2976	26.9738	28.0043	26.0911	25.5893		25.339	25.1609			26.6369			1.65059	0.000230565	0.399926	0.608878
	G3BP1	Q13283	Ras GTPase-activating protein-binding protein 1	21	19	56.7	52.164	323.31	242		149;230;231;232	5;64	29.1872	28.5114	29.3519	29.0501	29.3599	29.1607	29.4828	29.4493	28.8706	29.748	28.2867	28.35	27.2047	27.8653	28.1897	28.3125	28.2534	28.8163	28.1153	27.8399	1.09381	1.14155e-05	0.250163	0.604113
	G3BP2	Q9UN86	Ras GTPase-activating protein-binding protein 2	20	18	44	54.12	110.2	116		225;226;227	5;25;107	27.4598	27.6899	28.0181	29.2759	28.8597	25.8441	27.86	27.7094	26.922	28.1358	25.5591	26.0073	25.5463	26.0198	25.7459		25.9774	27.1164		25.8211	1.8033	0.000237308	-0.966442	0.450436
	G6PD	P11413	Glucose-6-phosphate 1-dehydrogenase	39	39	80.2	59.256	322.31	436	411;496			28.5152	29.0741	28.8316	28.8674	27.451	29.074	29.2613	28.4466	27.485	28.4626	29.9624	29.0116	29.4661	29.4489	30.1368	28.7019	30.2705	32.2957	28.1787	28.8846	-1.08884	0.0102741	-0.00195656	0.80107
	GAA	P10253	Lysosomal alpha-glucosidase;76 kDa lysosomal alpha-glucosidase;70 kDa lysosomal alpha-glucosidase	25	25	36.2	105.32	233.63	257	391			29.3515	30.5231	27.4088	29.2383	29.2359	28.5741	30.146	26.821	29.171	28.0084	27.389	27.8735	26.6645	27.9974	26.448	28.3802	28.9808	28.2632	27.1809	26.4535	1.2847	0.00760032	-0.607399	0.667901
	GABPA	Q06546	GA-binding protein alpha chain	6	6	20.9	51.295	22.048	26				25.2061		24.2787	23.8998			23.9421		24.0437		24.8643	24.6834	24.5273	24.5497	24.8244		23.9854	24.6706		24.2948	-0.275923	0.0967306	-0.468645	0.665683
	GADD45GIP1	Q8TAE8	Growth arrest and DNA damage-inducible proteins-interacting protein 1	8	8	46.4	25.384	12.478	15	125;128;131			24.8402	24.9379			24.2499	23.4516		24.2135	23.7779	24.7734											Absence/Presence	0	-0.621891	0.505855
	GAK	O14976	Cyclin-G-associated kinase	27	27	28.4	143.19	153.39	36	820	16;776;778;780;826;829;834	90;390;1265			27.4234	24.5452	28.1423		26.2056	24.6063															-1.29768	0.678312
	GALE	Q14376	UDP-glucose 4-epimerase	23	23	84.8	38.281	323.31	132				28.9453	30.566	28.4964	27.6317	27.6755	26.9483	27.0343	30.2868	23.4148	23.3547								23.0548					-2.45519	0.456237
	GALK1	P51570	Galactokinase	20	20	58.7	42.272	190.51	168				27.5172	27.5983	27.1386	27.0457	28.524	27.0536	26.3179	26.7425	27.5943	26.3488	27.0276	27.101	25.9113	27.1391	27.2114	24.7016	24.4856	27.1034		26.9594	0.783608	0.0352431	-0.753355	0.347297
	GALK2	Q01415	N-acetylgalactosamine kinase	4	4	12	50.378	3.8026	7				21.2119	21.4224			21.2727							21.8674	22.4195							20.7659			Absence/Presence	0
	GALM	Q96C23	Aldose 1-epimerase	16	16	55.8	37.765	323.31	159				29.8553	28.1972	28.1843	26.9327	27.4126	27.8245	26.7849	27.502	26.3234	27.6665	28.1392	28.1136	27.4832	27.9606	28.2781	27.7975	27.6422	27.7908	27.3562	27.9167	-0.179471	0.190866	-0.896111	0.492977
	GALNS	P34059	N-acetylgalactosamine-6-sulfatase	7	7	19.7	58.025	41.818	19				24.8442	25.9767	24.1084	24.3943			26.648	25.7096	24.5949							22.9332			21.6073				0.819909	0.606857
	GALNT2	Q10471	Polypeptide N-acetylgalactosaminyltransferase 2;Polypeptide N-acetylgalactosaminyltransferase 2 soluble form	18	18	39.9	64.732	84.519	106				27.6659	28.8067	26.4326	26.7571	27.2707	26.2963	27.5405	27.7969	26.607	24.3784	25.0257	22.9609	25.3753	22.9029	22.861	24.1708	25.2926	25.9105			2.64274	0.000363241	-0.862797	0.59848
	GALNT3	Q14435	Polypeptide N-acetylgalactosaminyltransferase 3	13	12	24.6	72.609	46.116	39		134		27.6965	22.1462	28.2441	22.6843	24.8836	25.6668	23.9456	23.0862	27.7738												Absence/Presence	0	-0.0128746	0.800039
	GALNT6	Q8NCL4	Polypeptide N-acetylgalactosaminyltransferase 6	16	15	35.4	71.158	70.789	67				26.1996	27.4015	28.6986	25.4384	26.5876	26.2862	29.3198	26.6305		25.1088											Absence/Presence	0	-0.0288479	0.798772
	GAMT	Q14353	Guanidinoacetate N-methyltransferase	6	6	48.7	26.318	46.66	24														26.6574				25.8731	26.2541	27.2971	26.3851	27.3874		Absence/Presence	0
	GANAB	Q14697	Neutral alpha-glucosidase AB	68	68	78.1	106.87	323.31	1971	1;242;338;339;517;666;823			34.0155	33.571	32.9051	32.7994	32.506	32.3864	32.5371	32.7945	32.6555	32.4417	32.4891	32.4484	31.9716	32.3751	32.5454	32.8413	32.6843	32.9852	32.176	32.3513	0.374461	0.0327161	-0.59632	0.359236
	GAPDH	P04406	Glyceraldehyde-3-phosphate dehydrogenase	44	44	97.3	36.053	323.31	2974	43;46;105;130;133;175;231;328;331	83;148;153;184;210;211	194;215;227;251;254;263	35.5047	36.1013	35.0236	34.1076	34.6659	34.2493	34.6833	34.3065	34.1956	34.0688	33.8653	34.054	33.9051	34.1348	34.2263	33.9813	34.4444	34.0955	33.6496	33.6596	0.689081	0.00489685	-0.779904	0.331113
	GAR1	Q9NY12	H/ACA ribonucleoprotein complex subunit 1	6	6	30.4	22.348	23.928	58				27.346	26.2924	25.1327	26.5078	26.9517	25.8846	27.1377	26.5889	26.496	26.9486	26.2175	26.4369	25.0599	25.9937	26.361	24.8108	26.1643	27.2809	25.9605	25.9042	0.509663	0.0476135	0.165032	0.749384
	GARS	P41250	Glycine--tRNA ligase	40	40	65.4	83.165	323.31	411	585		99;197	29.6583	29.6791	31.1427	29.6696	29.6265	28.8579	29.5965	30.0279	28.6016	28.8433	27.6094	27.9404	26.9604	27.974	27.978	26.1577	27.4587	28.7017	25.8959	27.3626	2.16644	1.70258e-05	-0.769799	0.405827
	GART	P22102	Trifunctional purine biosynthetic protein adenosine-3;Phosphoribosylamine--glycine ligase;Phosphoribosylformylglycinamidine cyclo-ligase;Phosphoribosylglycinamide formyltransferase	46	46	61.3	107.77	323.31	335			107;156;251	30.2156	30.057	30.8446	28.5859	29.191	28.6589	28.805	29.4112	29.3359	30.3946	28.3232	28.6685	28.2433	27.996	28.0235	28.6201	29.0686	28.8725	28.0347	26.4547	1.31945	0.00101227	-0.457701	0.651463
	GATAD2A	Q86YP4	Transcriptional repressor p66-alpha	6	5	16.6	68.062	25.295	13		100;107;113;114		23.9795		24.0409	24.1777	23.4825	23.4585	24.1754	24.0333	23.3736	23.9866											Absence/Presence	0	-0.114678	0.737242
	GATAD2B	Q8WXI9	Transcriptional repressor p66-beta	13	12	30.9	65.26	179.72	29		120;122;129;134;135;333;334;338;340;486		27.5091		25.7031	26.2405	26.702		25.8777	24.0167		25.9815	24.9205		25.3026	25.4421				24.1638					-1.24672	0.472202
	GATM	P50440	Glycine amidinotransferase, mitochondrial	31	31	78.7	48.455	323.31	281	167;218			27.1172	22.9133	24.8803		22.8176	24.3233		25.3795	27.6536	22.6446	30.0392	29.4937	28.7584	28.7162	30.6988	30.3289	31.474	31.7839	27.8753	30.5507	-5.2557	6.40478e-06	0.568126	0.749333
	GBA	P04062	Glucosylceramidase	16	16	45.9	59.716	67.391	33				27.4313	29.4138	26.6682	26.315	26.9014		25.6305		25.0141												Absence/Presence	0	-2.02362	0.391289
	GBAS	O75323	Protein NipSnap homolog 2	18	16	74.5	33.742	223.63	248	199			30.1349	30.1092	29.1948	28.3922	28.6085	28.5466	28.0441	29.6288	28.5043	28.1207	27.8795	28.4529	27.3094	27.5822	28.4596	27.6195	28.2343	28.3765	24.2461	28.0975	1.30266	0.00773443	-0.719041	0.49395
	GBE1	Q04446	1,4-alpha-glucan-branching enzyme	23	23	45.3	80.473	73.929	244	302		68;149;645	28.8813	28.7918	28.0106	27.4618	26.1122	28.3583	27.1054	26.841	28.1024	24.6438	28.6123	28.3982	27.3439	27.9681	28.6041	28.0021	28.0848	28.4576	27.8255	27.8137	-0.680155	0.0577668	-0.841354	0.630573
	GBF1	Q92538	Golgi-specific brefeldin A-resistance guanine nucleotide exchange factor 1	21	21	20.9	206.44	243.07	42		314;317;318;319;321;325;326;349;352;361;362;1298;1317;1318;1475;1486;1773;1779;1780;1781;1784				24.1915	25.508	24.6127		25.0335	24.3035				23.7944		23.3578	23.7861			24.737					-0.102249	0.780358
	GBP1	P32455	Interferon-induced guanylate-binding protein 1	27	19	54.2	67.93	323.31	225	80;339		382	29.0746	28.0912	29.2632	29.5954	26.5161	29.4257	27.7971	28.602	28.0768	29.9225	24.658	23.7383	22.888	25.32	25.8022			22.7556		21.4812	4.83029	2.7475e-06	0.256717	0.749384
	GBP2	P32456	Interferon-induced guanylate-binding protein 2	16	10	33.5	67.208	60.129	36	80;337				24.6572	25.7498	26.1007		26.5932	25.0784	25.6074	25.3478	26.4938	25.6564	24.9339		24.7405	25.9328					24.1506	0.620719	0.0606415	0.321554	0.715366
	GBP4	Q96PP9	Guanylate-binding protein 4	10	10	20.6	73.164	10.345	18				28.1519	26.319	26.6626				30.2247	24.9364								27.7685		27.6939					0.536047	0.769597
	GC	P02774	Vitamin D-binding protein	39	33	83.1	52.963	323.31	1262	160;185;274;306			33.1991	32.9614	30.4217	31.3908	30.6196	33.5816	30.9736	32.5538	33.4769	30.9246	32.5431	32.605	33.8615	33.2905	32.372	33.901	33.8055	32.1827	34.3645	32.84	-1.16628	0.0128261	0.583577	0.694597
	GCA	P28676	Grancalcin	9	9	48.8	24.01	29.845	75				27.7503	27.3376	27.8224	26.3726	26.7732	29.9642	26.8719	27.5274	26.8466	27.6937				23.7643			21.9324						0.56953	0.655928
	GCDH	Q92947	Glutaryl-CoA dehydrogenase, mitochondrial	13	13	51.1	48.127	143.07	65				27.577	26.2279	25.6953	25.6927	27.8046	26.0295		26.364		27.0829	25.8207	25.6416	25.9248	24.7209	26.239		24.525	24.8083			1.17636	0.00692851	-0.107338	0.780358
	GCLC	P48506	Glutamate--cysteine ligase catalytic subunit	12	12	27.8	72.765	52.597	58				25.7647	25.6341	22.8648	24.5147	25.1925	26.3187	25.0221	23.5953	23.0497	25.8759	23.3002	25.748	23.6478	24.4323	24.6207	22.9583	24.3858	24.1227	22.741	23.6902	0.818537	0.0470644	-0.0218323	0.798772
	GCLM	P48507	Glutamate--cysteine ligase regulatory subunit	6	6	31.4	30.727	54.391	40				25.531	25.7943	24.6736	25.2214		26.0659	24.4997	23.7891	28.7223		23.4705	24.1044	23.7736	21.6932	24.0993	24.3482	23.591				1.95426	0.0064339	0.464172	0.746874
	GCN1L1	Q92616	Translational activator GCN1	107	107	48.3	292.75	323.31	440	1642	786;903	12;268;616;695;821;829;1274;1390;1395;1514;1553;1594;1633;1649;1679;1734;2222;2259;2557;2591;2621	29.2872	22.6333	27.5795	29.0858	29.6208	28.3082	29.3451	29.38	29.2795	29.4992	25.8973	26.8774	23.7906	20.992	26.4678	26.5712	27.8148	28.9979	24.3514	25.9649	2.62933	0.00926895	1.5211	0.604113
	GCSH	P23434	Glycine cleavage system H protein, mitochondrial	3	3	38.7	18.884	140.04	59				27.9509	28.3682	26.5353	25.2449	25.9526	25.8601	26.5839	26.903	26.6284	23.8878	21.8689	26.2033	23.6322	25.3588	24.4178	23.9986	24.5954	25.2883	24.8945	23.692	1.99652	0.00178636	-0.837758	0.626581
	GDI1	P31150	Rab GDP dissociation inhibitor alpha	37	24	91.7	50.582	323.31	406			278	29.528	30.6592	28.2984	28.7103	28.3204	28.4818	28.6514	28.49	28.6826	27.1119	29.7	29.5756	29.2438	29.6111	29.9454	29.1741	29.245	29.908	29.2196	29.5769	-0.826553	0.00839223	-0.819711	0.505855
	GDI2	P50395	Rab GDP dissociation inhibitor beta	50	37	89.2	50.663	323.31	1369	33			32.7254	33.1418	31.7553	32.4957	31.2005	31.2735	32.0102	32.5151	32.0647	32.4814	31.9392	31.9511	31.461	31.8856	31.8314	31.8524	31.7624	31.9229	31.8496	31.7766	0.343151	0.0477415	-0.194755	0.738972
	GEMIN5	Q8TEQ6	Gem-associated protein 5	19	19	17.6	168.59	163.39	55		757;1311		24.8603		26.233	24.2043	24.1316	23.8268	25.2828	26.5839	22.7756								20.5103	26.26					-0.240052	0.769333
	GFM1	Q96RP9	Elongation factor G, mitochondrial	27	26	50.5	83.471	137.82	114				27.85	27.4297	29.0422	27.2736	25.3647	27.8536	26.5205	28.3157	25.748	28.0726								23.4203					-0.0899487	0.785203
	GFPT1	Q06210	Glutamine--fructose-6-phosphate aminotransferase [isomerizing] 1	45	40	65.1	78.806	323.31	366		253;261;262;263	48	30.6073	29.9555	30.0625	28.0253	29.2713	28.9996	29.7801	30.0473	28.9401	28.3283	26.8282	25.1917			22.8579		27.4755	26.0941	19.9882	23.3667	4.85855	9.03431e-05	-0.365308	0.698331
	GGACT	Q9BVM4	Gamma-glutamylaminecyclotransferase	7	7	66	17.328	17.643	21					26.642		22.8317	24.5372	23.3813		24.1786			23.3975				23.3918			23.5804					-0.890362	0.724939
	GGCT	O75223	Gamma-glutamylcyclotransferase	16	16	85.1	21.007	306.08	252			140;141	29.6173	29.7969	31.1645	28.9538	29.1265	29.5631	28.8784	29.2167	28.6085	28.3908	27.7104	27.2965	26.1002	27.6887	27.5558	26.1271	27.8047	27.7407	26.7986	27.3063	2.11876	7.17179e-06	-0.80029	0.44167
	GGH	Q92820	Gamma-glutamyl hydrolase	16	16	54.1	35.964	150.35	104	173			28.4423	30.1835	28.137	28.4335	24.8025	27.8287	28.0586	27.6756	27.1543	24.0641		23.739				24.9088							-1.04348	0.651928
	GGPS1	O95749	Geranylgeranyl pyrophosphate synthase	8	8	31.7	34.87	5.1904	11	1		3	26.0125	25.8888	25.0313																				Absence/Presence	0
	GGT5	P36269	Gamma-glutamyltransferase 5;Gamma-glutamyltransferase 5 heavy chain;Gamma-glutamyltransferase 5 light chain	14	14	37.4	62.26	66.664	65					27.5977	23.0328	24.0256	26.0457			23.4519	23.5078		27.4963	27.0227	26.7792	27.2537	25.5662	26.3864		25.0731	24.3017	26.523	-1.65666	0.0223727	-1.69558	0.628257
	GHITM	Q9H3K2	Growth hormone-inducible transmembrane protein	4	4	10.7	37.205	7.4708	27			63		26.6516	26.0611		25.6527	25.3712	24.979	25.7148		25.8653	24.814				25.5805	25.0839	25.2831	25.9354		25.2273	0.435841	0.0538003	-0.639202	0.451728
	GID8	Q9NWU2	Glucose-induced degradation protein 8 homolog	8	8	60.1	26.748	11.68	10			12		25.0166	24.0195				25.0413	24.987															0.496174	0.665683
	GIGYF2	Q6Y7W6	PERQ amino acid-rich with GYF domain-containing protein 2	18	18	20.6	150.07	323.31	29		19;20;25;26;30;160;199;201;236;273;275;277;374;375;376;377;382;384;388;1284					22.8552	26.2073	22.4283		23.1743	24.0322			23.234	22.9628	23.5334	25.0172	22.5428		23.4514		23.6902	0.249206	0.22214	-1.31964	0.66297
	GIPC1	O14908	PDZ domain-containing protein GIPC1	9	9	34.2	36.049	14.577	40		232	80	28.941	27.5416	27.6023	25.308	25.1936	25.6187	27.4324	26.3017	25.2519	27.5081					25.887					26.5409			-0.494737	0.724618
	GIPC2	Q8TF65	PDZ domain-containing protein GIPC2	2	2	10.8	34.354	42.387	12		229		25.0982	26.6385	25.2372	25.0228	24.8157		25.6359	24.6459	25.0547	24.5233	23.7347												-0.397529	0.650829
	GIT1	Q9Y2X7	ARF GTPase-activating protein GIT1	21	18	32.3	84.34	323.31	56		361;362;375;385;388;410;413;414;417;592;596;598	49	26.0663	22.9376	26.4523	22.3827	24.2676	25.4111	25.0728		21.8768	23.8264	26.7951	24.6176	24.0092		26.8825	25.2836	21.3746	25.977	21.804	22.1537	-0.0670704	0.272915	-0.374532	0.758416
	GIT2	Q14161	ARF GTPase-activating protein GIT2	19	16	40.7	84.542	323.31	52	513;515;528	7;8;381;392;394;397;415;418;421;506;510;532;587;590;592;595;606;607;614		23.1586	24.037	23.6027	24.0591			23.5182		23.6058		24.3212	24.5958	23.9107	23.9417	24.918	23.9532	24.2225	25.7852	23.1547	24.0536	-0.622078	0.0314457	-0.152355	0.738972
	GLA	P06280	Alpha-galactosidase A	6	6	19.8	48.766	221.03	27				24.8198	25.0928		20.7321		23.9178	25.9369	23.9145	24.4598						21.4138					21.2057			1.00902	0.686092
	GLB1	P16278	Beta-galactosidase	12	12	22.9	76.074	28.451	108				27.5611	28.6269	27.7767	27.6167	27.9749	26.1463	28.7373	26.5862	26.9204	26.6387	23.7386	25.5997		25.6083		25.9866	26.3954		24.2927		2.18828	0.000504587	-0.905511	0.434059
	GLB1L2	Q8IW92	Beta-galactosidase-1-like protein 2	4	4	11.6	72.078	6.1943	9				25.1587		26.9756					24.3001		25.2101													-1.3121	0.622368
	GLDC	P23378	Glycine dehydrogenase (decarboxylating), mitochondrial	25	25	42.4	112.73	149.18	75				27.8005	25.9002	27.0879		25.4763			28.9025	27.6271						25.6432								1.69861	0.464466
	GLG1	Q92896	Golgi apparatus protein 1	41	41	45.8	134.55	323.31	314		995		29.5455	29.8345	28.0462	29.4147	29.0131	28.8772	29.864	29.7016	29.7039	28.3229	29.5399	29.667	28.6477	29.3694	29.3392	29.1557	29.3796	28.8834	28.4295	29.5677	0.0344715	0.261587	0.123164	0.762771
	GLIPR2	Q9H4G4	Golgi-associated plant pathogenesis-related protein 1	8	8	70.8	17.218	130.08	60				26.8457	27.9163	26.2153	26.3543		26.5404	26.3149	25.2213	27.4759		26.196	26.4874	24.0628	26.6546	25.9102	25.4135	25.4333	26.367		25.0694	0.877808	0.0232155	-0.444783	0.690739
	GLMN	Q92990	Glomulin	6	6	16.8	68.207	25.378	18	387	384;391;397				25.2979	24.4953		25.0905	23.8943	24.2409			24.7138		24.9337					25.4291		24.4112			-0.488015	0.667901
	GLO1	Q04760	Lactoylglutathione lyase	15	15	84.8	20.777	198.25	411			140	32.3704	31.7488	29.8863	30.4162	31.5845	31.4362	30.8415	29.7842	30.3833	31.4176	31.2041	30.9104	31.3222	30.9527	31.4515	30.6988	30.7107	31.437	30.8224	31.115	-0.075597	0.240538	-0.428676	0.678312
	GLOD4	Q9HC38	Glyoxalase domain-containing protein 4	19	19	70	34.793	243.52	328	176			30.3099	29.8871	29.1174	28.6607	29.2118	28.9655	28.5487	28.6553	28.3978	30.2368	29.9258	29.771	29.5413	29.778	30.1161	29.5728	29.68	29.8259	29.6219	29.4887	-0.533034	0.0181106	-0.476568	0.619842
	GLRX	P35754	Glutaredoxin-1	6	6	78.3	11.776	323.31	63				24.7284	28.6829	24.7242	26.4526	25.5008	22.9		23.508	25.397	25.5385	26.4816	24.967	25.9966	26.5743	24.1289	24.1209	24.2296	26.1554	24.1355		0.0714101	0.26788	-1.68191	0.482577
	GLRX3	O76003	Glutaredoxin-3	16	16	63.6	37.432	168.24	99				26.8872	27.9011	28.4913	28.4223	28.0711	26.4924	27.508	29.2458	26.9465	28.2258	25.9887	24.9407		25.0169		23.9808	25.7803	25.246			2.66025	2.95137e-05	-0.270883	0.738964
	GLRX5	Q86SX6	Glutaredoxin-related protein 5, mitochondrial	6	6	50.3	16.628	64.785	42				27.3503	27.1834	25.9496	24.5839	25.4215	25.6613	25.0732	26.9634	24.7923	25.865					24.4031	24.881	25.3416	25.6654					-0.426698	0.704017
	GLS	O94925	Glutaminase kidney isoform, mitochondrial	14	14	31.1	73.46	61.001	52			289	28.1848	25.5237	24.7154	26.1368	25.4884	24.8546	25.1355	24.8152	25.654	25.9178		23.7566			24.3684		24.3116						-0.734369	0.601117
	GLT8D1	Q68CQ7	Glycosyltransferase 8 domain-containing protein 1	6	6	17.8	41.935	30.946	19							21.7802	22.9429		23.5302		24.2454		23.8671					22.4996							1.52628	0.490929
	GLTP	Q9NZD2	Glycolipid transfer protein	5	5	30.1	23.85	36.45	37				25.7666	23.8718	24.5605	25.134	24.6302		26.0315	24.5069	24.6251		23.7849			23.9969	23.9733		23.9084	24.207		23.6777	0.966135	0.00516164	0.261838	0.738972
	GLUD1	P00367	Glutamate dehydrogenase 1, mitochondrial	39	14	67.7	61.397	323.31	739				31.1559	31.1974	29.8778	30.1783	30.6823	29.756	29.9389	30.8589	30.1829	30.5973	30.0246	30.3313	30.0646	30.3218	30.5304	29.9867	30.019	29.9655	29.5972	30.3193	0.326532	0.0443001	-0.35154	0.620021
	GLUL	P15104	Glutamine synthetase	21	21	61.1	42.064	323.31	70			11;14;91;95		27.4686	31.0247	24.2594	23.6663	29.8021	24.3311	25.2625	23.3072					22.2403									-0.929067	0.746127
	GLYR1	Q49A26	Putative oxidoreductase GLYR1	20	20	46.3	60.556	123.18	91		113;130;167		27.7022		23.68	26.0802	25.6906		26.4262	27.0507	25.6508	26.7749	23.2114	25.0783	22.677	23.1153	25.3736		24.571	25.4587		23.2034	2.04586	0.00290753	0.687417	0.680209
	GM2A	P17900	Ganglioside GM2 activator;Ganglioside GM2 activator isoform short	6	6	46.6	20.838	47.925	64				27.1586	27.1681	25.4315	25.3694	25.9299	27.0131	27.7717	24.5109	24.5267	24.0345	24.7295	24.8628	24.2714	26.8109	25.3753	25.8969	24.9122			24.2271	0.755654	0.0747679	-0.640129	0.687219
	GMDS	O60547	GDP-mannose 4,6 dehydratase	13	13	44.6	41.949	27.643	76				27.699		27.9828	26.7512	24.9112	22.3996	28.1348	28.5157	26.1684	27.102											Absence/Presence	0	-0.371961	0.764811
	GMFB	P60983	Glia maturation factor beta	9	7	76.8	16.713	119.43	103				28.2724	29.0918	26.449	27.2337	26.9259	27.0843	27.6155	28.0615	26.4983	26.7819	27.3822	26.902	26.8124	27.0357	27.0263	27.1487	27.1854	27.6433	26.1564	26.8061	0.391588	0.0818129	-0.386246	0.697284
	GMFG	O60234	Glia maturation factor gamma	8	6	73.9	16.801	204.27	28		2;4;15			24.8561	24.4225	25.9651	24.4697	26.3435	23.6784	22.8837	24.2243	25.9968				25.2577									-0.303027	0.750839
	GMPPA	Q96IJ6	Mannose-1-phosphate guanyltransferase alpha	9	9	35	46.291	53.682	50				26.2237	27.5943	25.5669	26.123	25.8254	25.6299	25.5712	25.6536	25.0044	25.4809	25.2016	24.3831	24.7539	24.3533	25.1782		24.2018		23.5629		1.34807	0.000783713	-0.798674	0.34055
	GMPPB	Q9Y5P6	Mannose-1-phosphate guanyltransferase beta	15	15	50	39.834	67.002	117				27.374	28.4193	27.9235	27.1892	27.0981	27.5939	26.3038	26.9062	24.4015	27.1228	26.6682	26.124	26.3154	24.5788	26.5059	26.348	26.0112	24.7396		24.5288	1.27547	0.00794036	-1.13519	0.428675
	GMPR	P36959	GMP reductase 1	15	13	58.3	37.418	323.31	199			323	27.5585	28.6081	26.7866	24.9509	29.0333	27.7108	28.245	28.9123	26.2445	28.3674	27.3112	26.9928	27.2477	27.2946	27.4651	27.4439	27.8378	28.8521	23.9428	27.6251	0.44044	0.154804	0.508535	0.721425
	GMPR2	Q9P2T1	GMP reductase 2	12	10	42	37.874	110.06	63			323	26.0275	25.8071	27.017	24.376	24.3051	26.2221	26.6505	25.7514	25.4115	25.3709	25.3469	24.7061	25.1143	24.9595	23.286	25.3828	25.5771	27.148	24.5355	21.6634	0.92195	0.046254	0.37474	0.7045
	GMPS	P49915	GMP synthase [glutamine-hydrolyzing]	36	36	68.3	76.715	323.31	248		331;332;506	182;457;607	28.8759	27.9318	29.8469	28.4469	27.6151	27.9001	28.3544	28.9542	28.6245	30.2218	27.3912	27.5827		25.613	27.0133	25.5177	27.4072	28.1386	24.4559	25.9141	2.11785	0.00041048	0.26772	0.738964
	GNA11	P29992	Guanine nucleotide-binding protein subunit alpha-11	21	9	66.3	42.123	314.35	217			102	24.641	28.1398	27.4024	24.9608	25.5782	24.7503	25.1151	26.4792	26.8286	23.9036	28.8198	29.0802	28.417	29.1653	29.141	29.1058	28.1285	28.7911	27.9086	28.6749	-2.94331	8.58117e-06	-0.729072	0.66759
	GNA13	Q14344	Guanine nucleotide-binding protein subunit alpha-13	17	16	57.8	44.049	45.947	110	122;123;131;136	124;139		24.16	27.0486	25.8476	25.0737	25.1351	26.0008	23.7952		25.1765	24.8531	28.109	27.9637	26.5161	27.5606	28.1129	26.9454	25.7602	26.858	25.0241	27.4652	-1.79923	0.00112613	-0.496619	0.690739
	GNAI1	P63096	Guanine nucleotide-binding protein G(i) subunit alpha-1	28	12	68.9	40.361	200.52	106	198		132;317	27.4097	25.8921	25.5664		24.0167		23.9774	23.8662	26.3237		28.3165	27.4068	26.7418	27.6427	27.7185	26.9704	27.3163	27.5846	27.1845	26.8829	-2.08332	0.00048953	-0.998756	0.652259
	GNAI2	P04899	Guanine nucleotide-binding protein G(i) subunit alpha-2	33	17	77.5	40.45	323.31	940	88;199		318	31.2908	31.4698	31.3823	30.7372	30.6416	31.0351	30.5522	30.7707	30.9002	30.8818	31.9582	31.77	31.4173	31.8839	31.7604	31.2559	31.2936	31.1595	31.194	31.7727	-0.580387	0.000666799	-0.276336	0.523115
	GNAI3	P08754	Guanine nucleotide-binding protein G(k) subunit alpha	24	13	70.3	40.532	323.31	182	198		317	28.0362	28.0436	28.0268	27.6854	27.4768	27.1268	27.3498	27.4811	27.9844	28.0869	28.4489	28.508	27.5952	28.191	28.2749	28.0945	27.8615	28.0645	27.7589	28.1225	-0.362216	0.0124566	-0.247963	0.606496
	GNAQ	P50148	Guanine nucleotide-binding protein G(q) subunit alpha	21	12	66.3	42.142	59.008	123			102	25.2578	27.9716	25.7804	23.3843	25.7155	26.5566	24.1732	24.8678	26.2831		28.0545	28.6122	27.0299	27.9572	28.9771	28.4828	27.1517	27.6067	28.0196	28.0989	-2.44456	0.000114691	-0.15175	0.780358
	GNAS	Q5JWF2;P63092	Guanine nucleotide-binding protein G(s) subunit alpha isoforms XLas;Guanine nucleotide-binding protein G(s) subunit alpha isoforms short	25	18	25.4	111.02	147.71	230	678;681	680;683;992;993;995;1003	829;950	29.0618	29.4373	27.9627	27.4975	27.7724	22.1651	28.3465	27.9118	26.8724	28.0113	28.195	28.4824	27.407	28.3949	28.7503	27.3871	27.2884	27.6219	27.0104	28.368	-0.386663	0.186544	-1.68489	0.544136
	GNB1	P62873	Guanine nucleotide-binding protein G(I)/G(S)/G(T) subunit beta-1	18	10	71.2	37.377	323.31	328	61;262	2	23	30.1095	30.8904	29.2354	29.4457	29.4496	29.0474	28.6423	29.0582	29.4895	28.8332	30.4164	30.7658	30.1031	30.3652	30.4252	30.3787	30.0665	30.0164	29.9154	30.4751	-0.872669	0.00100622	-0.811999	0.256436
	GNB2	P62879	Guanine nucleotide-binding protein G(I)/G(S)/G(T) subunit beta-2	24	12	77.1	37.331	323.31	561	61;300	2	23	31.0041	31.0636	30.5977	30.2113	29.9164	30.5275	30.4077	30.2152	30.5985	30.2486	31.5061	31.6144	31.0785	31.561	31.6092	31.2114	30.8442	30.8945	31.1415	31.5754	-0.824546	4.94831e-05	-0.159101	0.697971
	GNB2L1	P63244	Guanine nucleotide-binding protein subunit beta-2-like 1;Guanine nucleotide-binding protein subunit beta-2-like 1, N-terminally processed	31	31	86.8	35.076	323.31	950	217		172;271	32.3833	32.5715	32.4086	31.6838	31.5662	31.4917	31.8687	31.8607	31.7056	31.6802	31.3936	31.4791	30.9996	31.2507	31.4225	30.8477	31.3073	31.7744	31.1889	31.2481	0.63083	0.00048953	-0.4013	0.434741
	GNB4	Q9HAV0	Guanine nucleotide-binding protein subunit beta-4	15	6	52.6	37.567	144.1	44		2			26.4698	26.5327	25.0701	24.3284	25.1917		24.731	25.0084	26.3083	25.2235	26.1091	23.8811	26.4447		24.5727	25.0395			24.983	0.275957	0.181305	-0.29041	0.741269
	GNG10	P50151	Guanine nucleotide-binding protein G(I)/G(S)/G(O) subunit gamma-10	4	4	79.4	7.2053	165.78	20		6		24.7441	25.7269	24.9147	25.3131	25.1495	24.9994	25.0079	24.7467	24.5516					24.5925	23.5327								-0.343211	0.490929
	GNG12	Q9UBI6	Guanine nucleotide-binding protein G(I)/G(S)/G(O) subunit gamma-12	8	8	84.7	8.0061	241.94	47	40	7;26;49	4;34	27.9662	28.515	26.394	26.9999	26.9147	26.5477	25.9567		27.3091	27.1265	28.849	28.9836	28.4054	28.7205	29.0393	28.6478	27.8729	27.8108	28.1358	29.183	-1.48374	0.000153806	-0.622952	0.593506
	GNG5	P63218	Guanine nucleotide-binding protein G(I)/G(S)/G(O) subunit gamma-5	6	6	79.4	7.3184	79.935	58		4;5	11;36	27.7621	28.8463	28.3967	28.1963	27.8019	27.9542	28.0609	27.9579	27.9566	28.0906	27.093	26.9259	27.4832	27.6169	27.1132		27.0821	26.9961	26.3861	27.0934	1.01459	8.4496e-06	-0.196629	0.639746
	GNL1	P36915	Guanine nucleotide-binding protein-like 1	27	27	53.4	68.66	323.31	131		32;33;34;48;50;51;324		27.3974	24.7154	25.1146	26.6974	27.1954	25.3637	26.9665	26.648	27.0837	28.3602	27.1386	26.1627	25.9549	24.9664	26.0268	26.0446	26.4326	26.5397	26.0915	25.4961	0.468822	0.0998307	0.660405	0.653246
	GNPDA1	P46926	Glucosamine-6-phosphate isomerase 1	20	15	77.5	32.668	132.89	282			256	28.7325	29.1314	30.0339	27.434	27.7667	27.6014	28.4561	28.1526	27.6591	28.3986	28.599	28.2164	28.0016	28.7848	28.5174	27.6417	28.4897	29.1285	28.0394	28.6625	-0.0714725	0.243397	-0.566151	0.607376
	GNPNAT1	Q96EK6	Glucosamine 6-phosphate N-acetyltransferase	8	8	54.3	20.749	24.546	29				24.6194	26.6561	27.1856	25.3327	25.6073	25.3146	27.3711	27.9744	27.0017								24.3337	25.1465	24.3372	24.0919			1.03527	0.536493
	GNS	P15586	N-acetylglucosamine-6-sulfatase	11	11	27	62.081	43.922	102			502	27.4451	28.6104	25.4309	26.7762	24.1394	25.1591	27.7039	25.1218	26.0894	25.5668	26.698	26.8359	25.1823	26.2961	26.099	27.7556	27.1985	27.0246	25.7728	26.4786	-0.329859	0.173149	-0.552209	0.717438
	GOLGA2	Q08379	Golgin subfamily A member 2	18	18	24.1	113.08	97.799	49		953;981		25.4123		25.1976	25.1254	25.6843	25.612	25.6905		24.8269									24.654					0.0215567	0.790654
	GOLGB1	Q14789	Golgin subfamily B member 1	51	50	22.6	376.01	323.31	115	2247	538;539;543;560;671;673;2216;2244;3010		27.4113		26.9458	26.6023	26.4106	26.4412	26.8097	27.2534	26.8221	26.5275						24.3173		25.8979		23.8547			-0.0716968	0.762771
	GOLIM4	O00461	Golgi integral membrane protein 4	6	6	12.5	81.879	13.748	20		364		24.3387	24.3863	23.1721	24.7339			23.6261	24.184	24.1853	24.0682	23.3914	23.1382					23.8746	23.5265					-0.141873	0.749384
	GOLM1	Q8NBJ4	Golgi membrane protein 1	16	16	43.6	45.333	114.49	46		187;191;255		24.399	25.6689	26.8819	24.7375	24.1809	25.3264	25.2464		25.6423							23.5924	24.5025	24.0164		24.2008			0.231382	0.754233
	GOLPH3	Q9H4A6	Golgi phosphoprotein 3	7	6	31.9	33.81	90.387	42		9;36		25.2666	26.4051	27.5322	24.6296	26.1522	24.2142	25.5652	25.3832	25.8328	24.8799	25.1753	24.5563	23.6631	24.8963	23.9171	24.5552	24.7193	25.7295		24.1889	0.986006	0.0109073	-0.822071	0.529976
	GOLPH3L	Q9H4A5	Golgi phosphoprotein 3-like	4	3	18.9	32.767	11.022	9			42	23.4279	24.975	23.7205	23.9339	23.5459		23.8178	23.4801				22.3462											-0.271663	0.725763
	GOLT1B	Q9Y3E0	Vesicle transport protein GOT1B	2	2	12.3	15.425	1.4387	8				24.3372	24.8585		23.935	23.4294	23.0182			23.3222									22.4456					-0.969797	0.437153
	GORASP2	Q9H8Y8	Golgi reassembly-stacking protein 2	18	17	42.7	47.145	323.31	88	219	214;222;225;408;432;433;436;451	212	27.967	28.7515	27.5795	27.6005	27.3784	26.4175	27.8528	28.29	27.3719	26.6828	26.5425	26.5875	25.964	25.5039	26.1895	26.5621	26.5928	26.8656	26.1035	24.6051	1.43754	0.00022794	-0.532365	0.579886
	GOSR1	O95249	Golgi SNAP receptor complex member 1	4	4	18	28.612	24.009	27		5;6;7;8			24.0862	23.8275	23.9762	24.1906	24.5574	23.7209	24.1688	23.5831		24.1862		23.6474		23.4953	23.9983	23.8801	23.7608			0.185813	0.0963459	-0.0125856	0.79368
	GOT1	P17174	Aspartate aminotransferase, cytoplasmic	22	22	78.5	46.247	323.31	348				29.5949	29.5542	31.1631	27.6289	28.7856	28.8955	28.9979	30.0645	28.6699	29.3397	28.6759	28.1684	28.6961	28.1392	28.5324	27.1584	28.0358	28.4932	27.2819	28.1996	1.13132	0.00296396	-0.151856	0.769597
	GOT2	P00505	Aspartate aminotransferase, mitochondrial	39	39	77.4	47.517	249.77	700	315			31.1159	31.5656	30.5223	29.6706	30.0837	30.3368	30.4788	31.6357	30.2287	30.9392	30.1067	30.1677	30.3407	29.9263	30.2313	30.1095	30.1448	29.4102	28.7123	29.5242	0.790357	0.00473905	0.132226	0.761862
	GP1BA	P07359	Platelet glycoprotein Ib alpha chain;Glycocalicin	4	4	6	71.539	69.742	23		629;632		24.4772	25.6755	25.185	23.1817	21.1512	26.6029	25.0521	23.7584	23.7112	28.3535	25.1035	24.8844	25.117	24.2928	25.1802	24.7841	24.2765	25.0323	22.2746	26.772	-0.0568586	0.272034	1.56149	0.567314
	GPC4	O75487	Glypican-4;Secreted glypican-4	10	10	24.1	62.411	117.53	39					24.2439	24.9907				25.501	24.0688	24.9109		24.5216	25.7211	24.6152	24.402	24.5993			26.9544		24.856	-0.352592	0.161669	0.20956	0.756863
	GPC6	Q9Y625	Glypican-6;Secreted glypican-6	9	9	24.5	62.735	42.324	26														25.7437	27.7142	25.969	25.6373	26.5643		23.9		25.2973		Absence/Presence	0
	GPD1L	Q8N335	Glycerol-3-phosphate dehydrogenase 1-like protein	15	14	53.8	38.418	59.278	82				28.2147	27.2286	26.8215	25.5346	23.9802	22.2146	25.7413	26.7646	25.77	24.6284	25.5809	26.5722		26.404	27.3867	24.1778	25.9011	26.798		24.9483	-0.281297	0.217828	-1.33212	0.581831
	GPD2	P43304	Glycerol-3-phosphate dehydrogenase, mitochondrial	45	45	79.4	80.852	323.31	393	349			30.3386	30.7237	30.8145	28.406	27.9804	31.4619	30.0278	29.8108	29.5886	29.1571	26.2957	26.8808	24.8797	27.1472	27.6773	26.6465	28.3415	28.0683	25.0676	26.5904	3.07143	1.57172e-05	0.356571	0.738347
	GPI	P06744	Glucose-6-phosphate isomerase	43	35	76.5	63.146	323.31	1062	166;401;437;486;493		12;89;226	33.1718	34.5497	33.2527	31.7285	32.4865	33.3606	31.3552	32.7922	31.3934	32.4693	31.5802	31.5555	31.2855	31.3722	31.7838	31.0324	31.5327	32.2546	31.0694	31.3793	1.17144	0.00211506	-0.763686	0.579886
	GPKOW	Q92917	G patch domain and KOW motifs-containing protein	11	11	34.9	52.228	76.042	18		35;42				23.634	25.1247	24.6565						23.8922						23.8908	24.5855					Absence/Presence	0
	GPNMB	Q14956	Transmembrane glycoprotein NMB	9	9	14.9	63.922	165.19	95			559;564	28.0855	29.6492	29.9038	28.0797	27.2083	27.6148	28.4872	23.2724		26.626	27.8512	28.1211	27.2369	30.1592	28.1684	25.8554				26.811	-0.084761	0.269424	-2.0852	0.450436
	GPR107	Q5VW38	Protein GPR107	3	3	5.8	66.99	2.5894	9					24.3812		23.3339		23.643	21.257																-1.40758	0.654247
	GPR56	Q9Y653	G-protein coupled receptor 56;GPR56 N-terminal fragment;GPR56 C-terminal fragment	7	7	14.1	77.737	11.71	9					27.1608	25.0617				24.4448	25.2574															-1.26011	0.649813
	GPRC5C	Q9NQ84	G-protein coupled receptor family C group 5 member C	10	10	23.1	48.193	154.32	12	336;345	383;387;406;431	329;332;341;426;429		24.2914	24.0574	24.1455		23.6925	23.0149	23.6012													Absence/Presence	0	-0.728554	0.209157
	GPS1	Q13098	COP9 signalosome complex subunit 1	16	16	38.1	55.536	305.62	101		468;474;483;485		26.3874	22.876	26.338	24.8606	26.6736	25.5571	25.9107	26.6146	25.4061	25.9516	25.1296	24.5925	24.8003	24.094	26.0275	24.6248	24.9359	26.8477		24.4576	0.600928	0.0848535	0.46089	0.713955
	GPS2	Q13227	G protein pathway suppressor 2	2	2	5.2	36.688	2.0785	10							20.3266	21.2926		21.6402		21.5727	21.7232	20.5627	22.2499			22.2348								0.835764	0.437153
	GPT2	Q8TD30	Alanine aminotransferase 2	11	10	32.1	57.903	97.457	26					24.3523	24.0866	26.0786			24.7034	26.3267															0.675903	0.713955
	GPX1	P07203	Glutathione peroxidase 1	12	12	76.8	22.088	76.405	209	59;144			30.4681	31.1669	29.7537	29.8181	29.2541	29.46	29.2488	29.2297	28.7309	28.9309	28.6094	28.6255	28.5331	29.2243	28.7767	28.2578	28.3519	28.6301	28.3297	28.4111	1.03114	0.00064477	-0.972112	0.182721
	GPX3	P22352	Glutathione peroxidase 3	9	9	56.6	25.552	37.04	105				28.2885	26.671		26.6455		27.404	24.6033		25.2398		29.3202	29.2326	29.0865	29.4838	28.1645	29.8951	29.5404	29.562	30.1829	28.8425	-2.85568	5.78006e-05	-1.45264	0.56143
	GPX4	P36969	Phospholipid hydroperoxide glutathione peroxidase, mitochondrial	10	10	39.1	22.174	25.986	152				27.0337	28.5196	27.8767	27.8222	25.4261	24.2587	26.6972	27.2682	27.0331	23.4095	27.782	27.549	25.1292	27.7922	27.9466	27.1357	27.1412	27.2118	26.9776	26.9539	-0.627413	0.109183	-1.60231	0.468751
	GPX7	Q96SL4	Glutathione peroxidase 7	8	8	51.9	20.996	14.628	35				24.1702	28.4812	24.0298	25.2579	24.5201	23.5424	24.3199	25.6903	24.7533		24.1757	24.119				25.3095	23.6759	23.9718			0.723504	0.116653	-0.715342	0.69623
	GPX8	Q8TED1	Probable glutathione peroxidase 8	8	8	44.5	23.881	14.602	73				27.1605	26.4334	24.0825	26.8676	25.4542	24.8203	27.4682	26.1602	27.1304		24.7858	25.7493		25.7666	24.4645	26.3348	26.5513	24.0034	25.0922	25.4707	0.817609	0.0476135	0.395122	0.738972
	GRB2	P62993	Growth factor receptor-bound protein 2	14	14	71	25.206	54.349	171				28.439	28.9719	28.7897	28.72	28.5591	28.3998	28.0155	27.9439	27.6032	28.4973	27.8199	27.7283	27.5599	27.8834	28.0761	27.0452	27.2504	27.9412	26.9702	27.6418	0.802308	0.000363494	-0.603975	0.0976282
	GRHPR	Q9UBQ7	Glyoxylate reductase/hydroxypyruvate reductase	18	18	72.3	35.668	323.31	249		36		29.3936	29.7601	29.1696	28.9063	29.0181	29.5133	29.2556	29.8781	29.876	28.5214	29.8716	29.8201	29.7071	29.7334	29.9813	29.7253	30.0314	30.6218	29.6817	29.7545	-0.563618	0.00261631	0.159341	0.729269
	GRIPAP1	Q4V328	GRIP1-associated protein 1	11	11	16.6	95.988	23.823	29		690;691;692		26.4742	25.9936	26.3652	26.4453	25.9298		25.3902	25.5272		25.252	25.0961		28.2215	26.281				26.0119	24.923	25.4735	-0.0789858	0.256559	-0.851856	0.0191194
	GRN	P28799	Granulins;Acrogranin;Paragranulin;Granulin-1;Granulin-2;Granulin-3;Granulin-4;Granulin-5;Granulin-6;Granulin-7	10	10	18.2	63.544	101.59	100				29.332	27.3691	26.2701	29.2376	28.2445	28.9361	29.5926	25.7076	27.1575	27.2208	25.9818	26.1082	25.2082	26.9757	25.0864	25.9713	26.4137	26.5738	25.8883	26.0531	1.88074	0.000787225	-0.367735	0.746874
	GRPEL1	Q9HAV7	GrpE protein homolog 1, mitochondrial	9	9	43.8	24.279	294.66	96				26.8997	27.2672	27.6365	27.2312	27.8955	28.4212	26.5841	28.9353	25.2506	28.2194	22.9886	23.7589		23.7555	24.5886		22.9051	25.8863		23.7781	3.48249	1.15247e-05	0.0960926	0.781463
	GRSF1	Q12849	G-rich sequence factor 1	15	15	45.8	53.126	129.99	68			242	26.282	26.1065	28.1824	27.2206	27.5853	26.275	25.8253	26.036	25.9062	26.1578		24.4425					23.1391	25.0544					-1.0353	0.216359
	GRWD1	Q9BQ67	Glutamate-rich WD repeat-containing protein 1	7	7	29.8	49.419	44.921	30				26.3002	25.2425	25.5784	25.2372		26.1211		25.3396	25.1058	25.2339	25.073	25.0741			25.8216	25.2816	25.2713	26.2679			0.054887	0.248452	-0.139498	0.746874
	GSDMD	P57764	Gasdermin-D	18	18	53.7	52.8	181.46	52	265;266	181;185;250;251;252	51	25.2446	25.8655	26.8147	23.6448	29.7265	24.4599	25.2201	24.5703		25.2918		24.0124					21.919	24.3371					-1.37372	0.600325
	GSK3A	P49840	Glycogen synthase kinase-3 alpha	12	7	32.1	50.98	122.66	20		19;20;21;278;279		25.054	24.6628	23.4328		25.395			24.8066	23.8573		23.0117	24.217			23.741		24.0863						-0.304212	0.745983
	GSK3B	P49841	Glycogen synthase kinase-3 beta	14	9	41.9	46.744	66.712	34		9;38;39;215;216;390		25.8361	25.9806	25.8463	25.5126	25.3421		25.1339	25.1106	24.626	25.5363		24.2924			24.0777			24.971					-0.601795	0.180394
	GSN	P06396	Gelsolin	54	24	77	85.696	323.31	1396	270;433;439;689;699	35	64;245;360;368;373	32.6018	33.6664	32.9138	32.436	32.2967	33.1821	32.184	32.016	32.5228	32.452	33.3356	33.2635	32.8199	33.1222	33.3735	32.808	33.2276	33.3375	33.8659	32.9317	-0.581382	0.00420888	-0.311549	0.632813
	GSPT1	P15170	Eukaryotic peptide chain release factor GTP-binding subunit ERF3A	24	10	62.9	55.755	265.69	261				29.8663	26.4366	28.4921	28.9428	29.4482	27.6557	28.9597	29.4793	28.3364	29.1572	27	28.0477	26.178	26.8686	28.1078	27.4806	27.7945	28.6282	26.3025	27.469	1.28975	0.00394085	0.0804695	0.785179
	GSPT2	Q8IYD1	Eukaryotic peptide chain release factor GTP-binding subunit ERF3B	17	3	30.3	68.882	33.011	29				26.0055		25.7501	26.4122	26.9361	24.9609	26.0511	26.1441	25.7314	26.4151	25.5034	24.9832	25.2375	24.7804	25.2825	21.1736	24.609	25.8658		25.3048	1.29625	0.0114244	-0.415463	0.606857
	GSR	P00390	Glutathione reductase, mitochondrial	37	37	84.9	56.256	323.31	660	450;463;465;497			31.6425	30.9696	29.0856	28.7733	30.0688	29.9704	31.6103	29.4896	29.5918	29.2468	30.8973	30.7415	30.6507	30.443	30.726	30.5817	31.2834	31.5551	30.4004	30.6308	-0.746139	0.0230785	-0.126171	0.780358
	GSS	P48637	Glutathione synthetase	32	32	67.7	52.384	193.46	268	1	415		30.026	29.8193	27.3385	27.4895	28.09	27.9786	29.9639	28.8687	28.2903	26.9482	28.1031	27.4743	25.3663	26.43	26.8522	27.7444	28.0303	28.9288	25.8757	25.5055	1.45023	0.00813196	-0.142722	0.780358
	GSTK1	Q9Y2Q3	Glutathione S-transferase kappa 1	13	13	67.7	25.497	152.94	222				30.7662	29.9394	29.9073	28.7732	30.0125	28.6797	30.3368	30.6891	28.2867	28.8672	26.9228	26.6471	26.1323	27.4905	27.202	26.6679	27.014	27.0912		26.8075	2.73967	4.08577e-07	-0.507835	0.659305
	GSTM1	P09488	Glutathione S-transferase Mu 1	25	7	91.3	25.712	189.81	153			50;134	30.9328		29.4882				24.2276		27.7786		28.3195	28.1126	29.3177	25.8165	32.3012	30.6526	30.0849	30.3135	29.5462	31.9629			-4.20744	0.495253
	GSTM2	P28161	Glutathione S-transferase Mu 2	25	13	93.1	25.744	323.31	389	3;105		50;113;144	30.0376	29.3646	28.4746	28.0184	25.6053		27.5424	26.399	29.009	27.846	31.6616	31.3913	31.4085	31.0608	32.2141	30.8613	30.7466	30.3884	30.933	32.4302	-3.27658	8.23573e-06	-0.601015	0.715454
	GSTM3	P21266	Glutathione S-transferase Mu 3	29	27	90.2	26.559	323.31	358	90;216	2	73;128;177;209;215;222	30.8674	29.7691	23.1196	24.5471	26.7816		27.6393	25.223	29.1551	24.5234	31.3713	31.2066	31.6847	31.3383	31.986	30.618	30.4868	30.0499	30.4886	31.8002	-4.25576	0.000194696	-0.381761	0.7786
	GSTM5	P46439	Glutathione S-transferase Mu 5	19	8	72	25.674	18.062	37	166		50;134											27.6438	27.2891	24.2107	25.7726	28.1088	26.1891		24.795	25.1116	27.731	Absence/Presence	0
	GSTO1	P78417	Glutathione S-transferase omega-1	21	21	71	27.566	155.53	389				30.2027	30.8963	29.8973	29.7244	29.8157	29.6616	29.5221	29.5921	29.4609	30.415	30.0072	30.0719	30.2887	30.3063	30.5152	29.8247	29.8122	30.2568	30.0641	30.2476	-0.220671	0.0756016	-0.376928	0.552226
	GSTP1	P09211	Glutathione S-transferase P	22	22	64.8	23.356	323.31	1486	20;92		128	36.1687	34.5958	33.8613	32.9478	33.748	33.1371	32.8167	34.2681	33.662	33.2795	33.389	33.1893	33.4452	33.4762	33.8785	32.9574	33.0719	33.3947	33.3619	33.3481	0.497295	0.0600867	-0.831607	0.543708
	GSTT1	P30711	Glutathione S-transferase theta-1	15	14	73.3	27.335	200.39	176	232			29.1566	28.2889	27.6798			25.405	26.9275	26.8576	22.2293	24.1998	30.114	29.6215	30.3228	22.8774	30.1256	28.5025	26.2197	28.5298	28.5847	29.9063	-2.13737	0.0330877	-3.25127	0.233961
	GSTT2B;GSTT2	P0CG30;P0CG29	Glutathione S-transferase theta-2B;Glutathione S-transferase theta-2	10	9	58.2	27.507	132	29				24.7143			23.0947	23.5945				26.4371	25.6679				28.8358	24.7662			25.4569					2.25136	0.272745
	GSTZ1	O43708	Maleylacetoacetate isomerase	5	5	31	24.212	18.514	20	1			23.8408	25.17	24.5059	25.3997			26.1964	23.8835			24.4374					24.1957		24.8786		24.9925			0.310863	0.754359
	GTF2A2	P52657	Transcription initiation factor IIA subunit 2	6	5	37.6	12.457	4.9729	21			101	25.998	25.5733	25.8159	23.2877	23.6834		24.9829	25.0745	24.678	24.8364	24.5207												0.0213334	0.798772
	GTF2E1	P29083	General transcription factor IIE subunit 1	3	3	9.3	49.452	10.286	13				22.8166	22.8542	21.9745	20.7171		22.6829	23.7308	21.8359	22.0562							21.0352	22.7799	22.5411					0.485844	0.690739
	GTF2F1	P35269	General transcription factor IIF subunit 1	14	14	40	58.24	74.689	40	216	217;218;221;224;305;307;308;311;389;431;433;442;445;446		25.7463		25.6534	24.9221	24.7477		24.8445	25.3684	25.5394	26.0693	24.5136	25.0378	26.7794	25.4999	24.948		25.454	25.9093		25.1715	-0.0528145	0.25553	0.188035	0.733357
	GTF2F2	P13984	General transcription factor IIF subunit 2	5	5	30.9	28.38	10.106	37				24.3985	24.6378	22.0282	22.7249	23.731	25.5629	24.8313	25.1236	23.4987	23.7861	22.4142	22.3875	21.3937	21.0708	23.3461	22.236	24.0335	25.3706	21.2327	22.9939	1.38441	0.0123436	1.05646	0.472202
	GTF2I	P78347	General transcription factor II-I	57	55	63	112.42	323.31	371	6;102	16;17;19;95;96;97;103;210;412;413;674;784;819;820;821;823;830;831;836;839	140;561;879;891	30.3687	26.2105	30.2724	29.1578	29.8451	29.4816	30.8536	28.1418	30.3496	30.24	27.4524	28.4243	24.1652	24.2138	26.8932	26.6301	28.7453	28.3783	25.6439	26.3374	2.80374	0.000674809	0.642418	0.694597
	GTF3C1	Q12789	General transcription factor 3C polypeptide 1	22	22	18.3	238.87	323.31	46	265;1880	255;263;267;268;739;844;845;1062;1063;1064;1068;1073;1611;1854;1856;1865;1868		27.1467		26.537	26.2674		27.9567	26.4176	27.4583	26.7428		29.4447		24.8793	23.1853	26.7188	28.9225	27.1726	27.8337			0.0527584	0.275427	0.493492	0.629154
	GTF3C2	Q8WUA4	General transcription factor 3C polypeptide 2	16	16	21.6	100.68	76.404	21		165;167;220;762;892;893;895;901				25.8918		23.7246		23.8116			24.7992								24.2564					-0.502848	0.749384
	GTF3C5	Q9Y5Q8	General transcription factor 3C polypeptide 5	10	10	25.8	59.57	5.5307	27					22.7172	24.6958			22.4852	22.6671		22.3099				20.7344				23.3888	25.7685					-1.21908	0.544136
	GTPBP1	O00178	GTP-binding protein 1	12	12	32.1	72.453	132.7	19		24;25;44;47					24.7743	25.1279	24.4428			24.9756				23.6776	24.3797	24.4588			25.3739					-0.241935	0.704098
	GTPBP10	A4D1E9	GTP-binding protein 10	3	3	9.6	42.932	1.4087	35	30			26.9217	24.5666	25.8034	24.1451	25.8281	26.9507	25.7662	26.2409	25.9718	26.9111	24.4409	24.139	23.5128	22.4281	24.8117	23.3237	26.3489	25.7885	23.4574	25.2009	1.56538	0.00364284	0.915134	0.473247
	GUK1	Q16774	Guanylate kinase	14	14	86.3	21.725	36.614	97	94		17	27.4529	29.2502	26.6075	26.7411	26.9961	26.888	26.6602	26.6551	26.1441	26.6759	27.2464	26.5416	27.5007	26.4654	27.2211	25.4336	25.5566	26.1519	24.3589	26.4439	0.715094	0.0438479	-0.804934	0.483873
	GUSB	P08236	Beta-glucuronidase	23	23	35.6	74.731	148.99	175	445			30.7115	28.524	29.2933	26.8822	27.8608	27.3852	30.6365	27.4661	26.6425	25.8898	25.2314	25.2669		26.5103	23.5072	25.7186	22.6915	22.3587			3.65993	0.00042689	-1.05033	0.630573
	GYG1	P46976	Glycogenin-1	17	17	54.9	39.383	216.98	214	240;333			26.7054	29.3218	28.4886	27.7277	27.3513	27.3579	28.3419	28.3383	27.7056	27.8325	28.143	28.2916	28.5791	28.0381	28.7617	25.945	27.6794	29.2798	24.8045	28.5339	0.111467	0.247406	-0.00371933	0.800039
	GYS1	P13807	Glycogen [starch] synthase, muscle	20	19	40.7	83.785	323.31	117		412;641;645;653;657;710;713;716;721;723;727;729;731		29.4766	26.404	28.4471	25.1525	23.8586	27.5283	26.3831	26.7882	25.5724	25.1793	25.3051	25.4683	26.3602	24.8102	26.0212		22.814	27.3696		24.6415	1.13022	0.0600505	-0.37752	0.754359
	H1F0	P07305	Histone H1.0;Histone H1.0, N-terminally processed	9	9	34	20.863	32.024	118	31	92	52;59	29.6002	27.6275	28.1145	26.9355	29.3983	29.4834	26.8924	27.7819	28.4437	30.1128	29.195	29.4075	28.7304	29.1581	28.0245	28.8439	28.6916	30.7406	27.9483	29.0714	-0.542114	0.0916704	0.207627	0.764811
	H1FX	Q92522	Histone H1x	9	9	37.6	22.487	128.39	155	17	2;31;33		28.9227	26.2754	28.3682	29.2161	27.9147	27.8469	28.2781	28.0298	28.3235	29.7294	30.3587	30.4692	30.0157	30.3676	31.1357	28.3201	28.4456	29.7345	28.6162	30.1746	-1.47331	0.00225412	0.30212	0.738347
	H2AFV;H2AFZ	Q71UI9;P0C0S5	Histone H2A.V;Histone H2A.Z	6	4	53.9	13.509	198.73	115				28.5095	29.343	27.1947	28.3935	28.5306	28.5145	29.1442	27.8544	28.337	29.039	28.9607	29.9123	29.6488	29.0468	29.2838	27.9704	27.8902	28.808	28.5945	29.0092	-0.426446	0.0637655	0.183574	0.743149
	H2AFX;HIST1H2AA	P16104;Q96QV6	Histone H2AX;Histone H2A type 1-A	11	4	65	15.144	193.87	267		122;140	120	32.2929	33.1748	31.4986	31.9422	32.1136	33.451	32.6242	31.6603	32.4109	33.7658	32.7881	32.9127	32.9201	32.8497	32.7459	31.7328	31.8361	32.6014	31.8686	32.3987	0.0280273	0.269286	0.578043	0.582778
	H2AFY	O75367	Core histone macro-H2A.1	17	15	49.5	39.617	319.09	136			116;117;123	26.9713	27.1153	27.1613	26.8333	27.8583	28.3397	28.2768	27.7095	26.8629	28.2259	27.5854	27.3994	25.8614	27.2475	26.9629	27.1344	27.0194	28.0756	25.4752	27.1848	0.54083	0.0452358	0.695105	0.351886
	H2AFY2	Q9P0M6	Core histone macro-H2A.2	14	12	46	40.058	148.92	43			116;117	25.396	24.4366			27.6227		26.6963	23.2375	23.6471	24.3611	25.1043	25.2299	24.7381	24.524	24.7819	25.3976	25.2569	25.8795		24.7704	-0.0190967	0.279557	-1.33293	0.619842
	H3F3A	P84243	Histone H3.3	7	1	48.5	15.328	149.13	158			57;80	29.0836	28.4281	28.8902	29.8077	28.2128	32.8111	28.7833	29.1846	29.3192	29.3826	29.0321	30.3579	30.0508	29.3087	29.1642	30.4825	30.3822	28.3917	30.2579	29.1715	-0.269623	0.187481	1.01169	0.569195
	H6PD	O95479	GDH/6PGL endoplasmic bifunctional protein;Glucose 1-dehydrogenase;6-phosphogluconolactonase	33	33	51.6	88.892	202.76	398				29.6211	30.11	29.1682	27.2042	27.3694	28.1612	27.9033	27.6214	27.9172	26.8215	28.8441	28.8076	27.6508	28.3853	29.5452	28.8298	28.8076	28.3789	28.54	28.8355	-0.472725	0.0888343	-1.00963	0.486989
	HABP2	Q14520	Hyaluro-binding protein 2;Hyaluro-binding protein 2 50 kDa heavy chain;Hyaluro-binding protein 2 50 kDa heavy chain alternate form;Hyaluro-binding protein 2 27 kDa light chain;Hyaluro-binding protein 2 27 kDa light chain alternate form	8	8	22.1	62.671	323.31	54					27.0013				27.7972		25.8022	26.7841	25.5433	26.1121	24.0392	26.9841	27.4026	26.2441	27.0568	26.3292		27.3493	24.8335	0.324388	0.194665
	HACD3	Q9P035	Very-long-chain (3R)-3-hydroxyacyl-CoA dehydratase 3	10	10	31.5	43.159	130.38	213	1;118	114		28.3205	29.2387	28.6284	27.6814	27.6569	23.8196	27.9707	27.861	28.6904	28.3508	29.0016	28.9513	28.2318	28.6226	28.9075	28.6045	28.8981	29.3521	29.016	28.4503	-0.981746	0.0284781	-0.966685	0.628258
	HADH	Q16836	Hydroxyacyl-coenzyme A dehydrogenase, mitochondrial	16	16	72.9	34.293	323.31	411	178			31.4672	30.5662	30.3867	29.4748	30.6495	30.9261	30.3959	30.5825	29.7159	30.5503	30.221	30.5988	30.2135	30.0266	30.7398	30.0914	30.4431	30.4805	29.7954	30.5715	0.153356	0.155835	-0.0747509	0.778543
	HADHA	P40939	Trifunctional enzyme subunit alpha, mitochondrial;Long-chain enoyl-CoA hydratase;Long chain 3-hydroxyacyl-CoA dehydrogenase	47	47	73.5	82.999	323.31	837	215			31.8781	31.4894	32.0684	30.9717	31.1011	31.8405	31.4422	30.8795	30.9189	31.1449	30.785	31.0703	30.8353	30.9181	31.1674	29.9856	30.4198	31.0879	30.1189	30.8616	0.648481	0.00245472	-0.256532	0.649915
	HADHB	P55084	Trifunctional enzyme subunit beta, mitochondrial;3-ketoacyl-CoA thiolase	31	31	67.9	51.294	323.31	484	1;467	2;6		30.8917	30.5938	30.8931	29.9316	30.1067	30.7615	30.5185	29.6988	29.9309	30.0355	29.5396	30.0818	29.972	29.7064	30.0271	28.6487	29.3713	30.0268	29.1102	29.9457	0.693245	0.0027179	-0.294345	0.621262
	HAGH	Q16775	Hydroxyacylglutathione hydrolase, mitochondrial	11	11	55.2	33.805	81.615	121				26.4805	28.3641	26.3833	27.2587	27.4049	27.2992	27.8008	27.9623	27.275	27.2904	26.0673	26.1767	27.8674	27.1778	26.6274	24.3448	20.791	26.6246	26.3298	26.6982	1.48143	0.0200175	0.347246	0.655928
	HARS	P12081	Histidine--tRNA ligase, cytoplasmic	27	20	66.2	57.41	176.83	221		27;201		27.7819	27.4983	28.0266	27.3829	28.4801	28.0752	28.1219	28.7369	27.5544	28.5692	27.7635	27.6157	27.2502	27.4894	27.4253	27.3986	27.5692	28.3707	26.9401	27.1137	0.529106	0.00855676	0.377526	0.561764
	HARS2	P49590	Probable histidine--tRNA ligase, mitochondrial	14	7	33.6	56.888	29.838	25		67		25.9073	25.0972	24.7825		25.3804	25.2077		25.7827									24.9553	24.9317		24.4774			0.203374	0.738347
	HAT1	O14929	Histone acetyltransferase type B catalytic subunit	13	13	50.6	49.512	110.91	60			15	23.8414		28.8413	24.4532		24.176	26.5283	27.7642	26.9114	27.3565											Absence/Presence	0	0.835319	0.724243
	HBA1	P69905	Hemoglobin subunit alpha	23	18	100	15.257	323.31	1771	33;77	4;42;50;53;82;132	8;12;17;41;62;91;140	36.6636	37.2134	35.9168	36.5927	34.4537	36.6819	35.3214	34.7841	36.2714	39.021	38.5898	36.6189	39.1338	37.8574	36.5993	35.0055	33.8675	34.3428	35.8697	38.4028	-0.336768	0.205709	0.247929	0.762771
	HBB	P68871	Hemoglobin subunit beta;LVV-hemorphin-7;Spinorphin	29	21	97.3	15.998	323.31	2608	56	10;45	9;60;62;67;83;96;121;133;145	37.8009	38.7759	37.1967	37.7777	35.5084	38.2184	36.7202	36.2334	37.2943	39.9019	39.5226	37.8321	39.7554	39.0724	37.4429	36.4823	35.191	35.5701	37.3377	39.4191	-0.21979	0.229108	0.261699	0.761425
	HBD	P02042	Hemoglobin subunit delta	19	11	95.9	16.055	308.85	408	56;127		67;121;145	32.0787	33.0098	31.2245	31.9893	29.6528	32.2479	30.6998	30.4516	31.2369	35.0273	34.3463	31.9309	34.4947	33.6498	31.826	30.5938	29.3947	29.8001	31.3148	33.7069	-0.343926	0.208571	0.341679	0.754359
	HBG2	P69892	Hemoglobin subunit gamma-2	11	1	89.1	16.126	147.76	119	56;134			29.2214	27.7045	23.4362	24.8154	23.0258	28.6645	20.1886			28.6353	28.0664	24.6621	29.4948	29.7477	30.0718	26.2965				31.7692	-2.87545	0.0384348	0.188819	0.791698
	HCCS	P53701	Cytochrome c-type heme lyase	6	6	37.3	30.601	8.7055	24					24.9684	25.6542		23.6947	25.1675	23.3224	24.9024													Absence/Presence	0	-0.308311	0.750839
	HCFC1	P51610	Host cell factor 1;HCF N-terminal chain 1;HCF N-terminal chain 2;HCF N-terminal chain 3;HCF N-terminal chain 4;HCF N-terminal chain 5;HCF N-terminal chain 6;HCF C-terminal chain 1;HCF C-terminal chain 2;HCF C-terminal chain 3;HCF C-terminal chain 4;HCF C-terminal chain 5;HCF C-terminal chain 6	51	50	36.3	208.73	247.84	239		3;6;408;410;411;597;598;666;669;1398;1400;1507;1838;2019;2020	363	28.909		28.6129	28.2718	28.0101	27.826	28.82	28.293	27.7956	28.2929	28.0144	28.3813	27.9544	27.7766	28.7564	25.4638	27.9401	27.769	25.8297	25.7205	0.953948	0.0198521	-0.245424	0.658505
	HCLS1	P14317	Hematopoietic lineage cell-specific protein	12	12	33.7	54.013	123.92	43		275			25.3166	27.104	27.2911	25.746	25.9161	23.2988			26.6424	25.5684												-1.07866	0.630573
	HDAC1	Q13547	Histone deacetylase 1	24	16	60.8	55.102	266.95	111	297;372;381	393;406;409;421;423	89	28.7521	25.7616	28.5986	27.5785	26.1812	26.6341	27.914	27.502	27.5825	25.7587	26.5711	26.3961	25.5759		26.1451	24.5995	25.0715	26.6753	24.764		1.50152	0.00403847	-0.296157	0.746874
	HDAC2	Q92769	Histone deacetylase 2	26	18	63.9	55.364	276.15	226	373;382	394;422;424	90	29.7061	25.6666	29.7325	27.9427	28.7297	26.6413	29.162	29.7003	28.5281	27.7011	26.1871	28.1925	25.8074	27.1063	28.1104	25.8907	27.4785	28.4719	20.9905	25.6801	1.95947	0.0149906	-0.0089489	0.799605
	HDAC3	O15379	Histone deacetylase 3	4	3	13.3	48.847	1.1801	8				25.2313		24.2069				23.8101		22.9668														-1.33067	0.521928
	HDAC6	Q9UBN7	Histone deacetylase 6	9	9	11.9	131.42	13.494	31		3;8;9;10;22		26.9662		25.453	23.7471	23.8368	23.6965	24.9029	25.3176	24.9989								23.5299	25.8152					-0.271821	0.759305
	HDAC7	Q8WUI4	Histone deacetylase 7	12	12	17.9	102.93	64.554	16		155;181;358;364;366;405;464;465;486;487		26.6914		25.4508	25.9651	25.9248		25.3458			26.7776											Absence/Presence	0	0.0536451	0.787839
	HDDC2	Q7Z4H3	HD domain-containing protein 2	8	8	56.4	23.39	28.257	67				24.1446	27.739	23.271		23.1982	21.6041	23.3653		24.4216	21.9759	25.2926	25.7967	23.9334	23.9749	26.7796	24.957	25.2938	25.9993		25.7735	-1.59622	0.0208087	-1.74646	0.555962
	HDGF	P51858	Hepatoma-derived growth factor	40	38	88.3	26.788	323.31	386	33;193	107;132;133;165;199;200;202;206;239	11;80;125;126	32.4863	32.807	30.6081	30.894	31.2711	30.9644	31.8592	30.9342	31.149	31.3468	30.4658	30.3375	30.003	30.0716	30.4515	30.3016	30.4991	30.9328	30.0719	29.8826	1.13028	0.000310678	-0.362536	0.678312
	HDGFRP2	Q7Z4V5	Hepatoma-derived growth factor-related protein 2	27	24	36.2	74.316	323.31	95		232;234;236;240;366;369;370;395;396;397;399;454;458;625;633;634;652;664;671		27.6974	26.9777	26.9412	27.5667	27.2969	26.6241	27.6122	27.3053	27.4854	26.4515	28.1669	27.9597	27.6438	28.036	28.2539	27.163	27.8638	28.147	27.7617	27.9889	-0.702617	0.000629163	-0.200286	0.694597
	HDGFRP3	Q9Y3E1	Hepatoma-derived growth factor-related protein 3	10	7	70	22.619	323.31	50		106;107;108;110;117;121;122;162;178;179;180		27.2218	26.34		25.6054	24.8961		26.3816	25.5975	26.5167	27.2196	27.6734	27.7567	28.2885	27.4004	27.8124	27.0283	26.5853	27.5382	27.1062	27.7836	-1.27497	0.000786936	0.413013	0.697971
	HDHD1	Q08623	Pseudouridine-5-phosphatase	7	7	53.1	25.249	16.062	50	92			25.9698	26.3172	24.8047			25.0696		26.5146	24.4454	24.9104	25.609	24.4054	25.789	25.2711	26.3129	25.5883	25.7657	26.5696	25.0644	25.6469	-0.169122	0.202268	-0.462226	0.697885
	HDHD2	Q9H0R4	Haloacid dehalogenase-like hydrolase domain-containing protein 2	11	11	76.8	28.536	54.018	101				27.5984	26.0272	23.6874	25.6911	26.3516	24.9595	26.2618	24.1307	26.9542		26.645	26.7549	26.6947	26.3261	27.3613	27.4395	26.8316	27.7296	26.8067	26.9704	-1.21577	0.00722014	-0.294602	0.758416
	HDHD3	Q9BSH5	Haloacid dehalogenase-like hydrolase domain-containing protein 3	13	13	74.9	28	34.083	39				24.3443	27.8239	27.0833		24.8992	26.0147		24.6348				24.664		24.9838	25.419	23.8729	25.4297	28.0242			0.401116	0.20289	-0.712926	0.73465
	HDLBP	Q00341	Vigilin	70	70	60.3	141.45	323.31	527		31;35;944	90;231;274;314;453;477;494;672;714;846;1039;1071	30.9021	26.6171	29.5138	30.4464	31.0833	29.7778	30.3603	29.3567	30.3832	29.4173	28.6882	29.172	26.8329	28.5732	28.4164	29.1816	29.3521	29.3711	28.8063	27.9347	1.15295	0.0139297	0.146522	0.780358
	HEATR1	Q9H583	HEAT repeat-containing protein 1;HEAT repeat-containing protein 1, N-terminally processed	9	9	7.5	242.37	6.0479	17		273;277;281;284;291				23.8388	21.4263	22.7983		24.7132		22.7977	23.2821								23.5484					0.909856	0.646265
	HEATR5A	Q86XA9	HEAT repeat-containing protein 5A	8	8	6.8	222	23.407	31				22.9753	23.3374	25.5366			24.6965	24.7962	23.4085	24.2668	21.6284	24.458	23.5967	23.5484	23.9111	24.0344	22.7382	23.3003	26.4306			-0.171518	0.236703	-0.19052	0.780177
	HEATR5B	Q9P2D3	HEAT repeat-containing protein 5B	6	6	5.5	224.3	7.1136	11						24.8631		23.853	23.0972		23.5966							22.8298								-1.01114	0.557195
	HEBP1	Q9NRV9	Heme-binding protein 1	12	12	78.8	21.097	108.37	118	4	8		27.2194	28.5307	26.7722	26.4082	27.0857	25.6275	26.9575	26.4029	26.9418	26.394	27.866	28.1745	26.546	28.1128	28.3735	28.4996	26.4679	27.8384	27.4071	27.911	-0.88568	0.00894737	-0.738489	0.463232
	HEBP2	Q9Y5Z4	Heme-binding protein 2	12	12	65.4	22.875	156.61	99		22;181	184	28.2527	29.0323	26.5304	26.8916	27.1405	27.3869	24.9927	26.0944	27.4833	27.0428	27.5455	27.7748	27.5443	27.7095	28.1651	26.736	26.7776	27.3639	26.9974	27.8983	-0.366486	0.126235	-0.969483	0.521928
	HECTD1	Q9ULT8	E3 ubiquitin-protein ligase HECTD1	27	27	14.8	289.38	156.69	39		357;358;631;632;1384;1386;1387;1485;1487;1569;1570;1571;2109;2313;2315;2318	255	26.195	26.4101	25.8374	25.4285	24.9171		26.5676	24.4977	25.0032							26.528		25.5129					-0.401487	0.697971
	HERC4	Q5GLZ8	Probable E3 ubiquitin-protein ligase HERC4	8	8	12.1	118.56	71.449	34				24.5478		25.2312	23.6044	25.8917	23.3903	24.7258	25.382	24.6527	24.4305	25.2553	23.2525		23.9341	23.425	23.4664	23.7366	23.8778	24.4112		0.730869	0.029179	-0.302518	0.730527
	HERC5	Q9UII4	E3 ISG15--protein ligase HERC5	10	10	13.7	116.85	148.43	65		307;310;312;319;322		26.1248	28.3126	26.537	26.1965	27.1328	29.059	26.2588	28.1821	28.2521	29.2214	27.1494	29.6398	26.9834	26.4535	28.2109	26.9448	27.7064	28.471	25.2899	27.5881	0.0839865	0.258698	1.33389	0.38468
	HEXA	P06865	Beta-hexosaminidase subunit alpha	18	18	39.5	60.702	137.47	66				27.7296	29.7577	27.1846	24.8386	26.6652	22.4456	28.6404	23.9937	23.6209			21.7309		24.4103		22.6645	21.33	20.6706		22.992	3.79762	0.00354174	-2.56	0.468432
	HEXB	P07686	Beta-hexosaminidase subunit beta;Beta-hexosaminidase subunit beta chain B;Beta-hexosaminidase subunit beta chain A	18	18	44.2	63.111	135.43	155	556			28.9608	30.7626	28.1775	28.0652	28.6854	28.1839	29.6626	26.5935	27.8157	27.7055	27.277	27.681	26.1536	28.3764	27.0045		27.2754	24.5786	27.0031	27.158	1.51598	0.00575941	-0.938042	0.557055
	HEXIM1	O94992	Protein HEXIM1	7	6	40.1	40.623	81.654	33		252		26.0078		24.4991	25.321	24.6505	24.9328	26.0753	24.8011				24.6201						24.7057					0.150168	0.764162
	HGS	O14964	Hepatocyte growth factor-regulated tyrosine kinase substrate	17	17	29.6	86.191	179.71	159			86;207;226;521	27.6378	26.8933	28.1374	26.5279	27.7392	27.0279	27.6427	27.7433	27.2006	26.1823	27.4991	28.099	28.6876	26.8628	28.5944	27.3235	27.5593	28.7388	26.9277	26.6748	-0.423454	0.0789889	-0.22776	0.725763
	HIBADH	P31937	3-hydroxyisobutyrate dehydrogenase, mitochondrial	13	13	54.5	35.329	323.31	195				29.1293	28.4055	27.9991	27.4629	27.8486	28.5084	27.8453	27.8854	28.196	26.9306	27.7866	28.0957	27.8694	27.8153	28.1666	27.9593	27.7983	28.2434	27.4845	28.2362	0.0755783	0.222812	-0.295961	0.681067
	HIBCH	Q6NVY1	3-hydroxyisobutyryl-CoA hydrolase, mitochondrial	18	18	52.3	43.482	247.78	233				29.9134	29.269	27.8703	27.2652	28.6429	28.9658	28.1868	29.0633	27.5797	28.2373	26.2204	27.0002	26.9054	26.6674	27.3016	26.5763	26.9989	27.2524	25.2629	26.3205	1.84876	3.43983e-05	-0.185563	0.754359
	HIC1	Q14526	Hypermethylated in cancer 1 protein	8	8	18.6	76.507	14.81	19		237;270;273;311;313;329;366;704;731		22.5343	24.1201				21.9842			23.6404		25.2725	25.5426	23.9962	23.0214	25.6774	22.9226	25.8255	25.7758	22.7818	24.5102			-0.514891	0.746874
	HIGD1A	Q9Y241	HIG1 domain family member 1A, mitochondrial	4	4	54.8	10.143	105.5	33				23.9881	27.077	26.9036	24.5042		26.3102	24.9052	25.4394	24.7861	24.5259								24.496		23.68			-0.424864	0.730527
	HINT1	P49773	Histidine triad nucleotide-binding protein 1	10	10	79.4	13.802	300.84	292	96			30.0247	30.9328	30.6197	29.6024	29.8901	29.8758	30.1925	30.2829	29.2883	30.7936	30.0734	30.0045	29.8096	29.7866	30.4225	29.917	29.8071	29.7862	27.4208	29.7456	0.472966	0.0599238	-0.127327	0.750839
	HINT2	Q9BX68	Histidine triad nucleotide-binding protein 2, mitochondrial	7	7	62	17.162	157.47	114				28.29	27.6141	28.0834	27.3021	26.6323	27.3562	27.1386	28.5351	27.4639	28.2207	26.483	26.337	26.8345	26.3087	26.4879	27.2648	26.3555	26.806	26.2094	26.5346	1.1015	0.000107699	0.158517	0.747526
	HIP1	O00291	Huntingtin-interacting protein 1	14	14	20.5	116.22	75.654	35		319;320;323	9	26.6095		24.6638	26.7205	26.6835		27.0798	25.2398	25.1517	25.0656										24.8729			-0.535108	0.685457
	HIST1H1A	Q02539	Histone H1.1	12	5	37.2	21.842	17.525	28		42;52;53;54;107	67;78;93;100		22.6051	26.1258		25.5121		27.1555	25.4428	24.8388		25.2238	24.8224		25.5296	24.3365				24.3606	24.2437	0.527243	0.152541	1.06469	0.676989
	HIST1H1B	P16401	Histone H1.5	12	7	36.3	22.58	262	25		2;4;11;18;107	49;78;93;100	29.2495	26.2572	28.5081	28.9189	28.2373	27.9785	29.4125	28.888	27.8337	29.3398				25.9068			25.4397	24.2288		24.3323			0.456313	0.690232
	HIST1H1E	P10412	Histone H1.4	20	4	47.5	21.865	158.9	207		2;18;36;104	17;21;34;46;52;64;75;90;97	32.0506	28.6669	30.6695	31.0958	31.0082	30.147	31.2419	31.1372	31.5205	31.3168	31.4567	31.9652	31.3246	31.682	31.6988	30.7708	31.0998	31.6901	30.2681	31.4842	-0.458612	0.0756281	0.374465	0.714533
	HIST1H3A;H3F3C	P68431;Q6NXT2	Histone H3.1;Histone H3.3C	7	1	48.5	15.404	82.353	27	91		57;80				26.4899	25.9824	29.8421		27.0291	25.799	23.3778						26.9469	26.6642						0.275863	0.782634
	HIST1H4A	P62805	Histone H4	18	18	68.9	11.367	68.544	336	85	48	32	29.8193	29.8517	30.9525	29.8978	28.763	32.7709	30.0443	29.9549	29.3781	30.2185	28.5329	29.0338	30.439	29.0344	28.351	30.2836	30.1759	28.5193	29.7894	29.0007	0.849096	0.029179	0.616459	0.65471
	HIST2H2AB	Q8IUE6	Histone H2A type 2-B	7	2	58.5	13.995	2.5779	35			120	25.2401	26.4661		26.9099		28.5845	26.0654	24.8478	27.5466	26.0372	27.8289	27.7621	25.0659		26.631	24.1704	25.731	26.7754	26.3126	27.5193	0.0403439	0.27453	0.410962	0.743149
	HIST2H3A	Q71DI3	Histone H3.2	7	1	48.5	15.388	65.916	28	91		57;80			25.9839	25.3996		28.6077	24.6304	25.5338	25.9531	25.0561						26.711	25.379	23.7977	24.6549				0.264472	0.774901
[truncated: 2,559 more rows]

## Sheet: ST2B Phosphoproteome
	Supplementary Table ST2B: Quantified Phosphorylation sites (Phosphorylated sites, log2 transformed, probability score > 0.75, present in at least 60% of samples filtering)
[truncated: 4,699 more rows]

[truncated: 1 more sheets: ST2C Ubiquitinome]
