# Supplementary material for: BRCA1 mutations in high-grade serous ovarian cancer are associated with proteomic changes in DNA repair, splicing, transcription regulation and signaling
Source: Sci Rep. 2022 Mar 15;12:4445. doi: 10.1038/s41598-022-08461-0 (PMC8924168; doi:10.1038/s41598-022-08461-0)
Supplement: Supplementary file 3 — Supplementary Table S3. [file 41598_2022_8461_MOESM3_ESM.xlsx]

## Sheet: ST3 CoregulatedProteins
	Supplementary Table S3: Phosphorylated and ubiquitinated proteins differentially coregulated in cancer and benign tissues.
	Gene	Protein ID	Protein name	Phosphorylated site(s): Number*	Phosphorylated site(s): Position	Ubiquitinated site(s): Number*	Ubiquitinated site(s): Position
	ATP2B1	P20020	Plasma membrane calcium-transporting ATPase 1	3 out 8	S1193, S1215, S1220	1 out 7	K62
	CAP1	Q01518	Adenylyl cyclase-associated protein 1	3 out 3	T307, S308, S310	1 out 1	K412
	CAV1	Q03135	Caveolin-1	1 out 2	S37	1 out 5	K5
	CLDN3	O15551	Claudin-3	2 out 3	S199, S203	1 out 2	K217
	CTNNA1	P35221	Catenin alpha-1	2 out 9	T654, S655	1 out 8	K478
	CTNND1	O60716	Catenin delta-1	5 out 19	S268, S861, S864, Y865, S920	1 out 8	K355
	HSP90AB1	P08238	Heat shock protein HSP 90-beta	1 out 3	S226	1 out 14	K435
	HUWE1	Q7Z6Z7	E3 ubiquitin-protein ligase HUWE1	3 out 37	S1903, S3808, S3816	1 out 3	K1470
	INF2	Q27J81	Inverted formin-2	2 out 17	T1179, S1188	1 out 4	K571
	KRT18	P05783	Keratin, type I cytoskeletal 18	1 out 10	S399	1 out 3	K167
	KRT8	P05787	Keratin, type II cytoskeletal 8	1 out 10	S475	3 out 14	K122, K130, K393
	LRBA	P50851	Lipopolysaccharide-responsive and beige-like anchor protein	1 out 12	S1118	1 out 4	K2279
	PML	P29590	Protein PML	2 out 27	S403, S518	1 out 2	K394
	PTRF	Q6NZI2	Polymerase I and transcript release factor	5 out 9	S167, S202, S203, S300, S365	2 out 10	K109, K173
	RPS3	P23396	40S ribosomal protein S3	1 out 1	T221	1 out 4	K214
	S100A11	P31949	Protein S100-A11	1 out 1	S6	1 out 3	K27
	SET	Q01105	Protein SET	1 out 3	S63	2 out 2	K154, K167
	SLC4A2	P04920	Anion exchange protein 2	2 out 8	S113, S132	1 out 2	K653
	TMPO	P42167	Lamina-associated polypeptide 2, isoforms beta/gamma	4 out 14	S66, S67, T154, S159	1 out 5	K389
	VAT1	Q99536	Synaptic vesicle membrane protein VAT-1 homolog	1 out 5	S2	1 out 5	K255
	VIM	P08670	Vimentin	4 out 29	S55, S214, S325, S459	8 out 17	K120, K129, K139, K168, K282, K292, K402, K439
	YWHAZ	P63104	14-3-3 protein zeta/delta	1 out 6	S207	3 out 8	K9, K49, K138
	* number of regulated sites out of the total identified sites
