# Supplementary material for: BRCA1 mutations in high-grade serous ovarian cancer are associated with proteomic changes in DNA repair, splicing, transcription regulation and signaling
Source: Sci Rep. 2022 Mar 15;12:4445. doi: 10.1038/s41598-022-08461-0 (PMC8924168; doi:10.1038/s41598-022-08461-0)
Supplement: Supplementary file 4 — Supplementary Table S4. [file 41598_2022_8461_MOESM4_ESM.xlsx]

## Sheet: ST4 BRCA1dependentUbProteins
	Supplementary Table ST4: BRCA1-dependent ubiquitinated sites
	Gene name	Protein ID	Protein name	Position in protein	Peptide sequence	Position in peptide	Regulatory direction	Known BRCA1 substrates
	ABCD3	P28288	ATP-binding cassette sub-family D member 3	260	MTITEQkYEGEYR	K7	Up	No
	ATP1A1	P05023	Sodium/potassium-transporting ATPase subunit alpha-1	526	CSSILLHGkEQPLDEELK	K9	Up	No
	BAG2	O95816	BAG family molecular chaperone regulator 2	5	AQAkINAK	K4	Up	No
	CCDC50	Q8IVM0	Coiled-coil domain-containing protein 50	152	AYADSYYYEDGGMkPR	K14	Down	No
	CD320	Q9NPF0	CD320 antigen	278	ESLLLSEQkTSLP	K9	Up	Substrate (Kim et al. 2017)
	CD93	Q9NPY3	Complement component C1q receptor	620	kPQNAADSYSWVPER	K1	Up	No
	CLDN3	O15551	Claudin-3	217	STGPGASLGTGYDRkDYV	K15	Down	No
	CSDE1	O75534	Cold shock domain-containing protein E1	758	LkNITLDDASAPR	K2	Up	Interactor (Li et al. 2017, Oughtred et al. 2019)
	CYP51A1	Q16850	Lanosterol 14-alpha demethylase	157	GVAYDVPNPVFLEQKk	K16	Down	No
	DDI2	Q5TDH0	Protein DDI1 homolog 2	153	DMLLANPHELSLLkER	K14	Down	No
	DDR1	Q08345	Epithelial discoidin domain-containing receptor 1	680	LkDPNIIR	K2	Down	No
	EEF1A1	P68104	Elongation factor 1-alpha 1	44	FEkEAAEMGK	K3	Down	Substrate (Kim et al. 2017)
	EEF1A1	P68104	Elongation factor 1-alpha 1	219	kDGNASGTTLLEALDCILPPTRPTDK	K1	Down	No
	F13A1	P00488	Coagulation factor XIII A chain	463	DGTHVVENVDATHIGkLIVTK	K16	Up	No
	GSTP1	P09211	Glutathione S-transferase P	128	ALPGQLkPFETLLSQNQGGK	K7	Up	No
	HBB	P68871	Hemoglobin subunit beta	60	FFESFGDLSTPDAVMGNPkVK	K19	Down	No
	HGS	O14964	Hepatocyte growth factor-regulated tyrosine kinase substrate	226	AEGkATSTTELPPEYLTSPLSQQSQLPPK	K4	Up	No
	HNRNPM	P52272	Heterogeneous nuclear ribonucleoprotein M	388	RGEIIAkQGGGGGGGSVPGIER	K7	Down	Interactor (Li et al. 2017, Oughtred et al. 2019)
	HSP90AB1	P08238	Heat shock protein HSP 90-beta	624	kHLEINPDHPIVETLR	K1	Down	Interactor (Li et al. 2017, Oughtred et al. 2019)
	HSPA1B	P0DMV9	Heat shock 70 kDa protein 1B	319	STLEPVEkALR	K8	Up	No
	HSPE1	P61604	10 kDa heat shock protein, mitochondrial	36	GGIMLPEkSQGK	K8	Up	No
	IFITM3	Q01628	Interferon-induced transmembrane protein 3	88	kMVGDVTGAQAYASTAK	K1	Up	No
	IFT122	Q9HBG6	Intraflagellar transport protein 122 homolog	753	MLITkQADWAR	K5	Down	No
	IGF2BP2	Q9Y6M1	Insulin-like growth factor 2 mRNA-binding protein 2	462	FAGASIkIAPAEGPDVSER	K7	Down	No
	INF2	Q27J81	Inverted formin-2	571	LNWQkLPSNVAR	K5	Up	Substrate (Kim et al. 2017)
	ITGB4	P16144	Integrin beta-4	915	AFHDLkVAPGYYTLTADQDAR	K6	Down	No
	LYN	P07948	Tyrosine-protein kinase Lyn	20	DSLSDDGVDLkTQPVR	K11	Up	No
	MCM7	P33993	DNA replication licensing factor MCM7	648	DSLLGDkGQTAR	K7	Down	No
	MIB1	Q86YT6	E3 ubiquitin-protein ligase MIB1	28	WGkQDGGEGHVGTVR	K3	Up	Substrate (Kim et al. 2017)
	MIB1	Q86YT6	E3 ubiquitin-protein ligase MIB1	772	kGQSPLDLCPDPNLCK	K1	Up	No
	MRPL50	Q8N5N7	39S ribosomal protein L50, mitochondrial	34	EkEPVVVETVEEK	K2	Up	No
	MYL6	P60660	Myosin light polypeptide 6	26	TGDGkILYSQCGDVMR	K5	Down	No
	NAB2	Q15742	NGFI-A-binding protein 2	361	ESTYLSSLkGSR	K9	Down	No
	NFXL1	Q6ZNB6	NF-X1-type zinc finger protein NFXL1	210	kDCPWPCPK	K1	Down	No
	NFXL1	Q6ZNB6	NF-X1-type zinc finger protein NFXL1	402	SkFSLPCTEDVPTCGDSCDK	K2	Down	No
	NFXL1	Q6ZNB6	NF-X1-type zinc finger protein NFXL1	469	PYLCETkCVK	K7	Down	No
	PABPC1	P11940	Polyadenylate-binding protein 1	312	kEFSPFGTITSAK	K1	Up	Interactor (Li et al. 2017, Oughtred et al. 2019)
	PARP14	Q460N5	Poly [ADP-ribose] polymerase 14	791	EGGSPAGQkCFSR	K9	Down	No
	PKM	P14618	Pyruvate kinase PKM	207	kGVNLPGAAVDLPAVSEK	K1	Up	Interactor (Li et al. 2017, Oughtred et al. 2019)
	PKM	P14618	Pyruvate kinase PKM	311	VFLAQkMMIGR	K6	Up	No
	PLA2G16	P53816	HRAS-like suppressor 3	91	YSPLPCSkIIQR	K8	Up	No
	PLEC	Q15149	Plectin	1210	SELELTLGkLEQVR	K9	Up	Interactor (Li et al. 2017, Oughtred et al. 2019)
	PML	P29590	Protein PML	394	LQDLSSCITQGkDAAVSK	K12	Up	Interactor (Li et al. 2017, Oughtred et al. 2019)
	POLR2A	P24928	DNA-directed RNA polymerase II subunit RPB1	758	TGSSAQkSLSEYNNFK	K7	Up	Substrate (Kim et al. 2017, Starita et al 2006, Parvin et al 2006)
	POLR2B	P30876	DNA-directed RNA polymerase II subunit RPB2	151	TFIGkIPIMLR	K5	Down	No
	POLR2B	P30876	DNA-directed RNA polymerase II subunit RPB2	847	HAIYDkLDDDGLIAPGVR	K6	Down	No
	POLR2B	P30876	DNA-directed RNA polymerase II subunit RPB2	993	VSANkGEIGDATPFNDAVNVQK	K5	Down	No
	PRKDC	P78527	DNA-dependent protein kinase catalytic subunit	2928	WVELAkLYR	K6	Down	Interactor (Li et al. 2017, Oughtred et al. 2019)
	RABGEF1	Q9UJ41	Rab5 GDP/GTP exchange factor	263	LQREEEEAFASSQSSQGAQSLTFSkFEEK	K25	Up	No
	RAD18	Q9NS91	E3 ubiquitin-protein ligase RAD18	186	SVEEIAPDPSEAkRPEPPSTSTLK	K13	Up	Substrate (Kim et al. 2017)
	RAD23B	P54727	UV excision repair protein RAD23 homolog B	147	QEkPAEKPAETPVATSPTATDSTSGDSSR	K3	Up	Interactor (Li et al. 2017, Oughtred et al. 2019)
	RNF5	Q99942	E3 ubiquitin-protein ligase RNF5	75	EkVVPLYGR	K2	Down	No
	RPL4	P36578	60S ribosomal protein L4	175	LkAWNDIK	K2	Up	Interactor (Li et al. 2017, Oughtred et al. 2019)
	RPN1	P04843	Dolichyl-diphosphooligosaccharide--protein glycosyltransferase subunit 1	538	LkTEGSDLCDR	K2	Up	Substrate (Kim et al. 2017)
	S100A10	P60903	Protein S100-A10	37	VLMEkEFPGFLENQK	K5	Up	No
	SCP2	P22307	Non-specific lipid-transfer protein	454	kIGGIFAFK	K1	Down	No
	SLC12A2	P55011	Solute carrier family 12 member 2	991	TATQPLLkK	K8	Down	Substrate (Kim et al. 2017)
	SLC1A3	P43003	Excitatory amino acid transporter 1	521	kPYQLIAQDNETEKPIDSETK	K1	Up	No
	SLC1A4	P43007	Neutral amino acid transporter A	501	VEAIPNCkSEEETSPLVTHQNPAGPVASAPELESK	K8	Up	No
	SLC43A2	Q8N370	Large neutral amino acids transporter small subunit 4	283	SAkEQVALQEGHK	K3	Up	No
	SLC4A2	P04920	Anion exchange protein 2	319	APHkPHEVFVELNELLLDK	K4	Down	No
	SLC7A1	P30825	High affinity cationic amino acid transporter 1	629	TPDGNLDQCk	K10	Up	No
	SLFN5	Q08AF3	Schlafen family member 5	138	TSTDVMDSQEALAFLkCR	K16	Down	No
	SOGA1	O94964	Protein SOGA1; N-terminal form; C-terminal 80 kDa form	1050	PkESAEADGLAESSYGR	K2	Up	No
	SRP72	O76094	Signal recognition particle subunit SRP72	391	ISQGNISkACLILR	K8	Up	Interactor (Li et al. 2017, Oughtred et al. 2019)
	STAM	Q92783	Signal transducing adapter molecule 1	162	ASPALVAkDPGTVANK	K8	Up	No
	STAT1	P42224	Signal transducer and activator of transcription 1-alpha/beta	652	NYkVMAAENIPENPLK	K3	Down	Interactor (Li et al. 2017, Oughtred et al. 2019)
	TARDBP	Q13148	TAR DNA-binding protein 43	181	LPNSkQSQDEPLR	K5	Down	Interactor (Li et al. 2017, Oughtred et al. 2019)
	TMEM59	Q9BXS4	Transmembrane protein 59	302	SkTEDHEEAGPLPTK	K2	Up	No
	TRAF3	Q13114	TNF receptor-associated factor 3	369	VTELESVDkSAGQVAR	K9	Up	No
	TSC2	P49815	Tuberin	914	DFVPFITkGLR	K8	Down	No
	TXNIP	Q9H3M7	Thioredoxin-interacting protein	115	FGFELPQGPLGTSFkGK	K15	Up	No
	TXNL1	O43396	Thioredoxin-like protein 1	104	IkQHLENDPGSNEDTDIPK	K2	Down	No
	UBA1	P22314	Ubiquitin-like modifier-activating enzyme 1	838	ATLPSPDkLPGFK	K8	Up	Interactor (Li et al. 2017, Oughtred et al. 2019)
	USP5	P45974	Ubiquitin carboxyl-terminal hydrolase 5	391	LGHGLLSGEYSkPVPESGDGERVPEQK	K12	Down	No
	WRNIP1	Q96S55	ATPase WRNIP1	301	FVTLSATNAkTNDVR	K10	Up	Substrate (Kim et al. 2017)
	ZNF330	Q9Y3S2	Zinc finger protein 330	33	STIDLAkHPCNASMECDK	K7	Up	No
