# Supplementary material for: BRCA1 mutations in high-grade serous ovarian cancer are associated with proteomic changes in DNA repair, splicing, transcription regulation and signaling
Source: Sci Rep. 2022 Mar 15;12:4445. doi: 10.1038/s41598-022-08461-0 (PMC8924168; doi:10.1038/s41598-022-08461-0)
Supplement: Supplementary file 5 — Supplementary Table S5. [file 41598_2022_8461_MOESM5_ESM.xlsx]

## Sheet: BRCA1dependentPhosphosites
	Supplementary Table S5: BRCA1-dependent phosphorylation sites and upstream kinases
	Gene	Protein Id	Protein name	Phosphorylation site	PhosphoSitePlus kinase	PhosphoSitePlus kinase ID
	AAGAB	Q6PD74	Alpha- and gamma-adaptin-binding protein p34	S310
	AAK1	Q2M2I8	AP2-associated protein kinase 1	S731
	ABCA2	Q9BZC7	ATP-binding cassette sub-family A member 2	S1327
	ABLIM1	O14639	Actin-binding LIM protein 1	S540
	ACSS2	Q9NR19	Acetyl-coenzyme A synthetase, cytoplasmic	S267
	AEBP2	Q6ZN18	Zinc finger protein AEBP2	S18
	AEBP2	Q6ZN18	Zinc finger protein AEBP2	S24
	AHNAK	Q09666	Neuroblast differentiation-associated protein AHNAK	T5794
	AKAP12	Q02952	A-kinase anchor protein 12	S627	PKACA	P17612
	AKAP12	Q02952	A-kinase anchor protein 12	S629
	AKAP12	Q02952	A-kinase anchor protein 12	S283
	AKT1	P31749	RAC-alpha serine/threonine-protein kinase	S129	CK2A1	P68400
	AKT1S1	Q96B36	Proline-rich AKT1 substrate 1	S203	PKM2	P14618
	ANKHD1	Q8IWZ3	Ankyrin repeat and KH domain-containing protein 1	S1679
	ANLN	Q9NQW6	Actin-binding protein anillin	S485
	ANXA2;ANXA2P2	P07355	Annexin A2;Putative annexin A2-like protein	S26;S26	PKCA, PKCB	P17252, P05771
	AP3D1	O14617	AP-3 complex subunit delta-1	S632
	AP3D1	O14617	AP-3 complex subunit delta-1	S658
	ARAP1	Q96P48	Arf-GAP with Rho-GAP domain, ANK repeat and PH domain-containing protein 1	S229
	ARFGAP1	Q8N6T3	ADP-ribosylation factor GTPase-activating protein 1	S345
	ARHGAP12	Q8IWW6	Rho GTPase-activating protein 12	S592
	ARHGAP35	Q9NRY4	Rho GTPase-activating protein 35	S1179
	ARHGAP44	Q17R89	Rho GTPase-activating protein 44	T643
	ARHGEF7	Q14155	Rho guanine nucleotide exchange factor 7	S694
	ASAP1	Q9ULH1	Arf-GAP with SH3 domain, ANK repeat and PH domain-containing protein 1	T837
	ASAP3	Q8TDY4	Arf-GAP with SH3 domain, ANK repeat and PH domain-containing protein 3	S286
	ATG2B	Q96BY7	Autophagy-related protein 2 homolog B	S1579
	ATG9A	Q7Z3C6	Autophagy-related protein 9A	S828
	ATG9A	Q7Z3C6	Autophagy-related protein 9A	S656
	ATRX	P46100	Transcriptional regulator ATRX	S1990
	ATXN2L	Q8WWM7	Ataxin-2-like protein	S559
	ATXN3	P54252	Ataxin-3	S265
	BACH1	O14867	Transcription regulator protein BACH1	S445
	BAG3	O95817	BAG family molecular chaperone regulator 3	S279
	BAG3	O95817	BAG family molecular chaperone regulator 3	S275
	BCAM	P50895	Basal cell adhesion molecule	S621	PKACA	P17612
	BCKDHA	P12694	2-oxoisovalerate dehydrogenase subunit alpha, mitochondrial	Y345
	BCL10	O95999	B-cell lymphoma/leukemia 10	S138
	BCL3	P20749	B-cell lymphoma 3 protein	S374
	BCL7C	Q8WUZ0	B-cell CLL/lymphoma 7 protein family member C	S126
	BCL7C	Q8WUZ0	B-cell CLL/lymphoma 7 protein family member C	S114
	BCLAF1	Q9NYF8	Bcl-2-associated transcription factor 1	S389
	BCLAF1	Q9NYF8	Bcl-2-associated transcription factor 1	S222
	BCLAF1	Q9NYF8	Bcl-2-associated transcription factor 1	S297
	BIN2	Q9UBW5	Bridging integrator 2	S435
	BLOC1S3	Q6QNY0	Biogenesis of lysosome-related organelles complex 1 subunit 3	S65
	BLOC1S3	Q6QNY0	Biogenesis of lysosome-related organelles complex 1 subunit 3	T63
	BLOC1S3	Q6QNY0	Biogenesis of lysosome-related organelles complex 1 subunit 3	T63
	BRAP	Q7Z569	BRCA1-associated protein	S97
	BRD4	O60885	Bromodomain-containing protein 4	S1117
	BUD13	Q9BRD0	BUD13 homolog	S163
	BUD13	Q9BRD0	BUD13 homolog	T159
	C19orf24	Q9BVV8	Uncharacterized membrane protein C19orf24	S120
	C2CD2L	O14523	C2 domain-containing protein 2-like	S660
	C9orf142	Q9BUH6	Protein PAXX	S148
	CAAP1	Q9H8G2	Caspase activity and apoptosis inhibitor 1	S89
	CADM1	Q9BY67	Cell adhesion molecule 1	S434
	CAPG	P40121	Macrophage-capping protein	S337
	CAPZA1	P52907	F-actin-capping protein subunit alpha-1	S9	CK2A1	P68400
	CASK	O14936	Peripheral plasma membrane protein CASK	S582
	CASP9	P55211	Caspase-9;Caspase-9 subunit p35;Caspase-9 subunit p10	S307
	CAST	P20810	Calpastatin	S243
	CBY1	Q9Y3M2	Protein chibby homolog 1	S20	AKT2, AKT1	P31751, P31749
	CCDC85C	A6NKD9	Coiled-coil domain-containing protein 85C	S246
	CCDC86	Q9H6F5	Coiled-coil domain-containing protein 86	T42
	CCNL1	Q9UK58	Cyclin-L1	S335
	CCNY	Q8ND76	Cyclin-Y	S324
	CD2AP	Q9Y5K6	CD2-associated protein	S458
	CD74	P04233	HLA class II histocompatibility antigen gamma chain	S8
	CDK12	Q9NYV4	Cyclin-dependent kinase 12	S1083
	CELSR1	Q9NYQ6	Cadherin EGF LAG seven-pass G-type receptor 1	S2960
	CEP170	Q5SW79	Centrosomal protein of 170 kDa	S466
	CHAMP1	Q96JM3	Chromosome alignment-maintaining phosphoprotein 1	S445
	CHAMP1	Q96JM3	Chromosome alignment-maintaining phosphoprotein 1	S452
	CHD9	Q3L8U1	Chromodomain-helicase-DNA-binding protein 9	S611
	CHD9	Q3L8U1	Chromodomain-helicase-DNA-binding protein 9	S612
	CHD9	Q3L8U1	Chromodomain-helicase-DNA-binding protein 9	S616
	CHMP3	Q9Y3E7	Charged multivesicular body protein 3	S200
	CIC	Q96RK0	Protein capicua homolog	S1382
	CIC	Q96RK0	Protein capicua homolog	S1397
	CIC	Q96RK0	Protein capicua homolog	S1397
	CIC	Q96RK0	Protein capicua homolog	T1398
	CIC	Q96RK0	Protein capicua homolog	S1402
	CLDN12	P56749	Claudin-12	S231
	CLEC16A	Q2KHT3	Protein CLEC16A	S863
	CLIP2	Q9UDT6	CAP-Gly domain-containing linker protein 2	S207
	COL4A3BP	Q9Y5P4	Collagen type IV alpha-3-binding protein	S125
	CORO7	P57737	Coronin-7	S915
	CTNNA1	P35221	Catenin alpha-1	T658
	CTNNA2	P26232	Catenin alpha-2	T657
	CTNNB1	P35222	Catenin beta-1	T556
	DAP	P51397	Death-associated protein 1	S51	mTOR	P42345
	DAP	P51397	Death-associated protein 1	S2
	DAXX	Q9UER7	Death domain-associated protein 6	S739	CK2A1	P68400
	DBN1	Q16643	Drebrin	T346
	DCAF8	Q5TAQ9	DDB1- and CUL4-associated factor 8	S129
	DCAF8	Q5TAQ9	DDB1- and CUL4-associated factor 8	S130
	DDX20	Q9UHI6	Probable ATP-dependent RNA helicase DDX20	S678
	DEK	P35659	Protein DEK	S303	CK2A1	P68400
	DEPDC5	O75140	DEP domain-containing protein 5	S496
	DLG1	Q12959	Disks large homolog 1	T126
	DMD	P11532	Dystrophin	S1015
	DOCK11	Q5JSL3	Dedicator of cytokinesis protein 11	S1237
	DOCK7	Q96N67	Dedicator of cytokinesis protein 7	S452
	DOCK9	Q9BZ29	Dedicator of cytokinesis protein 9	S167
	DPYSL2	Q16555	Dihydropyrimidinase-related protein 2	S522	CDK5, DYRK2	Q00535, Q92630
	DSG2	Q14126	Desmoglein-2	S701
	DTD1	Q8TEA8	D-tyrosyl-tRNA(Tyr) deacylase 1	S196
	DTX3L	Q8TDB6	E3 ubiquitin-protein ligase DTX3L	S532
	EFHD2	Q96C19	EF-hand domain-containing protein D2	S74	CDK1, CDK2	P06493, P24941
	EHBP1	Q8NDI1	EH domain-binding protein 1	S436
	EHBP1L1	Q8N3D4	EH domain-binding protein 1-like protein 1	T284
	EIF4B	P23588	Eukaryotic translation initiation factor 4B	S422	RPS6KA1, RPS6KB1	Q15418, P23443
	EIF4B	P23588	Eukaryotic translation initiation factor 4B	S459
	EIF4B	P23588	Eukaryotic translation initiation factor 4B	S93
	EIF4B	P23588	Eukaryotic translation initiation factor 4B	S424
	EML3	Q32P44	Echinoderm microtubule-associated protein-like 3	S887
	EML4	Q9HC35	Echinoderm microtubule-associated protein-like 4	T897
	EPB41L2	O43491	Band 4.1-like protein 2	S683
	EPRS	P07814	Bifunctional glutamate/proline--tRNA ligase;Glutamate--tRNA ligase;Proline--tRNA ligase	S882
	EPS8L2	Q9H6S3	Epidermal growth factor receptor kinase substrate 8-like protein 2	S479
	ERBB2	P04626	Receptor tyrosine-protein kinase erbB-2	T1052
	ERCC5	P28715	DNA repair protein complementing XP-G cells	S563
	ESYT2	A0FGR8	Extended synaptotagmin-2	S738
	EVL	Q9UI08	Ena/VASP-like protein	S369
	EXD3	Q8N9H8	Exonuclease mut-7 homolog	S117
	EXD3	Q8N9H8	Exonuclease mut-7 homolog	S120
	F9	P00740	Coagulation factor IX;Coagulation factor IXa light chain;Coagulation factor IXa heavy chain	S114
	FAM117A	Q9C073	Protein FAM117A	S213
	FAM120A;C9orf129	Q9NZB2	Constitutive coactivator of PPAR-gamma-like protein 1;Putative uncharacterized protein C9orf129	S417;S66
	FAM122A	Q96E09	Protein FAM122A	S189
	FAM122A	Q96E09	Protein FAM122A	S270
	FAM129A	Q9BZQ8	Protein Niban	S602	AKT1	P31749
	FAM134A	Q8NC44	Protein FAM134A	S385
	FAM134C	Q86VR2	Protein FAM134C	S435
	FAM134C	Q86VR2	Protein FAM134C	S436
	FAM175A	Q6UWZ7	BRCA1-A complex subunit Abraxas	S386
	FAM175A	Q6UWZ7	BRCA1-A complex subunit Abraxas	S387
	FAM21A	Q641Q2	WASH complex subunit FAM21A	S539
	FAM73B	Q7L4E1	Protein FAM73B	S228
	FARP1	Q9Y4F1	FERM, RhoGEF and pleckstrin domain-containing protein 1	S889
	FASN	P49327	Fatty acid synthase;[Acyl-carrier-protein] S-acetyltransferase;[Acyl-carrier-protein] S-malonyltransferase;3-oxoacyl-[acyl-carrier-protein] synthase;3-oxoacyl-[acyl-carrier-protein] reductase;3-hydroxyacyl-[acyl-carrier-protein] dehydratase;Enoyl-[acyl-carrier-protein] reductase;Oleoyl-[acyl-carrier-protein] hydrolase	T2204
	FETUB	Q9UGM5	Fetuin-B	S315
	FKBP15	Q5T1M5	FK506-binding protein 15	S960
	FLNA	P21333	Filamin-A	S1459	CDK1	P06493
	FLNA	P21333	Filamin-A	S2327
	FOSL2	P15408	Fos-related antigen 2	S230
	FOXO3	O43524	Forkhead box protein O3	S284
	FRS2	Q8WU20	Fibroblast growth factor receptor substrate 2	S365
	FTO	Q9C0B1	Alpha-ketoglutarate-dependent dioxygenase FTO	S260
	FXR1	P51114	Fragile X mental retardation syndrome-related protein 1	S403
	FXR1	P51114	Fragile X mental retardation syndrome-related protein 1	S409
	GATAD2A	Q86YP4	Transcriptional repressor p66-alpha	S114
	GIGYF2	Q6Y7W6	PERQ amino acid-rich with GYF domain-containing protein 2	S30	CDK1, CDK2	P06493, P24941
	GIGYF2	Q6Y7W6	PERQ amino acid-rich with GYF domain-containing protein 2	T25
	GIT1	Q9Y2X7	ARF GTPase-activating protein GIT1	S410
	GLYR1	Q49A26	Putative oxidoreductase GLYR1	S130
	GRAMD3	Q96HH9	GRAM domain-containing protein 3	S225
	GRAMD3	Q96HH9	GRAM domain-containing protein 3	T220
	GSK3B	P49841	Glycogen synthase kinase-3 beta	S9	PKCD, AURKA, PKCB iso2, PKACA, RPS6KB2, PKCH, RPS6KA1, RPS6KB1, SGK3, PKCA, PKCB, PKCG, PKCZ, KHS1, AKT1, RSK2	Q05655, O14965, P05771-2, P17612, Q9UBS0, P24723, Q15418, P23443, Q96BR1, P17252, P05771, P05129, Q05513, Q9Y4K4, P31749, P51812
	GTF3C2	Q8WUA4	General transcription factor 3C polypeptide 2	S167
	GUCY1A3	Q02108	Guanylate cyclase soluble subunit alpha-3	S58
	GYS1	P13807	Glycogen [starch] synthase, muscle	S710
	H1FX	Q92522	Histone H1x	S2
	HDAC7	Q8WUI4	Histone deacetylase 7	S181
	HDAC7	Q8WUI4	Histone deacetylase 7	S155	PRKD1, TAK1, MARK2	Q15139, O43318, Q7KZI7
	HID1	Q8IV36	Protein HID1	S653
	HIST1H1B	P16401	Histone H1.5	S2
	HIST1H1B	P16401	Histone H1.5	S18
	HMGA1	P17096	High mobility group protein HMG-I/HMG-Y	S103	CK2A1	P68400
	HMGN1	P05114	Non-histone chromosomal protein HMG-14	S8	CK2A1	P68400
	HOMER3	Q9NSC5	Homer protein homolog 3	S159
	HSP90AB1;HSP90AB2P	P08238	Heat shock protein HSP 90-beta;Putative heat shock protein HSP 90-beta 2	S261;S183
	HTATSF1	O43719	HIV Tat-specific factor 1	S714
	HTT	P42858	Huntingtin	S419	SGK1, AKT1	O00141, P31749
	IFNAR1	P17181	Interferon alpha/beta receptor 1	S495
	IGSF9	Q9P2J2	Protein turtle homolog A	S800
	ILKAP	Q9H0C8	Integrin-linked kinase-associated serine/threonine phosphatase 2C	S13
	INADL	Q8NI35	InaD-like protein	S645
	IQGAP2	Q13576	Ras GTPase-activating-like protein IQGAP2	S16
	IRF2BP1	Q8IU81	Interferon regulatory factor 2-binding protein 1	S436
	ITPR3	Q14573	Inositol 1,4,5-trisphosphate receptor type 3	S1834
	ITSN1	Q15811	Intersectin-1	S313
	KANK2	Q63ZY3	KN motif and ankyrin repeat domain-containing protein 2	S323
	KCTD1	Q719H9	BTB/POZ domain-containing protein KCTD1	S12
	KCTD12	Q96CX2	BTB/POZ domain-containing protein KCTD12	S171
	KCTD12	Q96CX2	BTB/POZ domain-containing protein KCTD12	T252
	KDM2B	Q8NHM5	Lysine-specific demethylase 2B	S964
	KIAA1217	Q5T5P2	Sickle tail protein homolog	T1462
	KIAA1429	Q69YN4	Protein virilizer homolog	S133
	KIF1A	Q12756	Kinesin-like protein KIF1A	S1532
	KIFAP3	Q92845	Kinesin-associated protein 3	S60
	KLC3	Q6P597	Kinesin light chain 3	S497
	KPNA3	O00505	Importin subunit alpha-4	S56
	KPNA3	O00505	Importin subunit alpha-4	S60
	L1RE1	Q9UN81	LINE-1 retrotransposable element ORF1 protein	S18
	LARP1	Q6PKG0	La-related protein 1	S824
	LARP7	Q4G0J3	La-related protein 7	S300
	LARP7	Q4G0J3	La-related protein 7	S298
	LENG1	Q96BZ8	Leukocyte receptor cluster member 1	S59
	LIG1	P18858	DNA ligase 1	T195	CDK2	P24941
	LIPE	Q05469	Hormone-sensitive lipase	S855	AMPKA1, CAMK1A, PKACA	Q13131, Q14012, P05132
	LMNB1	P20700	Lamin-B1	T20
	LRRC47	Q8N1G4	Leucine-rich repeat-containing protein 47	S431
	LSP1	P33241	Lymphocyte-specific protein 1	T175
	LSP1	P33241	Lymphocyte-specific protein 1	S6
	LSP1	P33241	Lymphocyte-specific protein 1	S111
	LSR	Q86X29	Lipolysis-stimulated lipoprotein receptor	S464
	LUZP1	Q86V48	Leucine zipper protein 1	S932
	MAP1A	P78559	Microtubule-associated protein 1A;MAP1A heavy chain;MAP1 light chain LC2	S2022
	MAP1B	P46821	Microtubule-associated protein 1B;MAP1B heavy chain;MAP1 light chain LC1	S1779
	MAP1B	P46821	Microtubule-associated protein 1B;MAP1B heavy chain;MAP1 light chain LC1	S1265	GSK3B	P49841
	MAP1B	P46821	Microtubule-associated protein 1B;MAP1B heavy chain;MAP1 light chain LC1	S614
	MAP1B	P46821	Microtubule-associated protein 1B;MAP1B heavy chain;MAP1 light chain LC1	S1298
	MAP1B	P46821	Microtubule-associated protein 1B;MAP1B heavy chain;MAP1 light chain LC1	S1312
	MAP1S	Q66K74	Microtubule-associated protein 1S;MAP1S heavy chain;MAP1S light chain	S640
	MAP1S	Q66K74	Microtubule-associated protein 1S;MAP1S heavy chain;MAP1S light chain	S632
	MAP3K1	Q13233	Mitogen-activated protein kinase kinase kinase 1	S21
	MAP7D1	Q3KQU3	MAP7 domain-containing protein 1	S116
	MARCKS	P29966	Myristoylated alanine-rich C-kinase substrate	S118
	MARCKSL1	P49006	MARCKS-related protein	S101
	MARCKSL1	P49006	MARCKS-related protein	S104
	MARCKSL1	P49006	MARCKS-related protein	S36
	MAST4	O15021	Microtubule-associated serine/threonine-protein kinase 4	S1523
	MBP	P02686	Myelin basic protein	S112
	MCCC1	Q96RQ3	Methylcrotonoyl-CoA carboxylase subunit alpha, mitochondrial	S724
	MCF2L	O15068	Guanine nucleotide exchange factor DBS	S589
	MCM3AP	O60318	Germinal-center associated nuclear protein	S527
	MCM6	Q14566	DNA replication licensing factor MCM6	S762
	MDC1	Q14676	Mediator of DNA damage checkpoint protein 1	T448
	MICAL1	Q8TDZ2	Protein-methionine sulfoxide oxidase MICAL1	S875
	MICAL3	Q7RTP6	Protein-methionine sulfoxide oxidase MICAL3	S977
	MICAL3	Q7RTP6	Protein-methionine sulfoxide oxidase MICAL3	S685
	MMTAG2	Q9BU76	Multiple myeloma tumor-associated protein 2	T215
	MNAT1	P51948	CDK-activating kinase assembly factor MAT1	S279
	MPHOSPH9	Q99550	M-phase phosphoprotein 9	T977
	MPHOSPH9	Q99550	M-phase phosphoprotein 9	T980
	MTA3	Q9BTC8	Metastasis-associated protein MTA3	S428
	MTMR3	Q13615	Myotubularin-related protein 3	S613
	MYL12A;MYL12B;MYL9	P24844	Myosin regulatory light chain 12A;Myosin regulatory light chain 12B;Myosin regulatory light polypeptide 9	S19;S20;S20	ILK, DLK, DAPK1, ROCK1, AURKB, MYLK, DAPK3, CAMK1A, CRIK, MRCKA, PKCA, PAK1	Q13418, Q12852, P53355, Q13464, Q96GD4, Q15746, O43293, Q14012, O14578, Q5VT25, P17252, Q13153
	MYO18A	Q92614	Unconventional myosin-XVIIIa	S1067
	N4BP1	O75113	NEDD4-binding protein 1	S288
	NAA10	P41227	N-alpha-acetyltransferase 10	S186
	NDRG1	Q92597	Protein NDRG1	S333
	NECAP2	Q9NVZ3	Adaptin ear-binding coat-associated protein 2	T182
	NEDD4	P46934	E3 ubiquitin-protein ligase NEDD4	S747
	NIPBL	Q6KC79	Nipped-B-like protein	T2667
	NOP14	P78316	Nucleolar protein 14	T155
	NOP58	Q9Y2X3	Nucleolar protein 58	S514
	NOTCH2	Q04721	Neurogenic locus notch homolog protein 2;Notch 2 extracellular truncation;Notch 2 intracellular domain	S2081
	NRP1	O14786	Neuropilin-1	S533
	NSUN2	Q08J23	tRNA (cytosine(34)-C(5))-methyltransferase	S751
	NUCKS1	Q9H1E3	Nuclear ubiquitous casein and cyclin-dependent kinase substrate 1	S61
	NUCKS1	Q9H1E3	Nuclear ubiquitous casein and cyclin-dependent kinase substrate 1	T202
	NUCKS1	Q9H1E3	Nuclear ubiquitous casein and cyclin-dependent kinase substrate 1	S54
	NUP133	Q8WUM0	Nuclear pore complex protein Nup133	S57
	NUP133	Q8WUM0	Nuclear pore complex protein Nup133	S60
	OSBP	P22059	Oxysterol-binding protein 1	S382
	OSBP	P22059	Oxysterol-binding protein 1	S190
	OSBPL1A	Q9BXW6	Oxysterol-binding protein-related protein 1	S465
	OXR1	Q8N573	Oxidation resistance protein 1	S201
	PACS1	Q6VY07	Phosphofurin acidic cluster sorting protein 1	S531
	PAFAH1B2	P68402	Platelet-activating factor acetylhydrolase IB subunit beta	S2
	PAK1	Q13153	Serine/threonine-protein kinase PAK 1	T230
	PARN	O95453	Poly(A)-specific ribonuclease PARN	S587
	PARP9	Q8IXQ6	Poly [ADP-ribose] polymerase 9	S487
	PARP9	Q8IXQ6	Poly [ADP-ribose] polymerase 9	S496
	PARP9	Q8IXQ6	Poly [ADP-ribose] polymerase 9	Y495
	PCBP2	Q15366	Poly(rC)-binding protein 2	S173
	PCF11	O94913	Pre-mRNA cleavage complex 2 protein Pcf11	S494
	PCIF1	Q9H4Z3	Phosphorylated CTD-interacting factor 1	T135
	PCM1	Q15154	Pericentriolar material 1 protein	S69
	PDLIM2	Q96JY6	PDZ and LIM domain protein 2	S129
	PDS5B	Q9NTI5	Sister chromatid cohesion protein PDS5 homolog B	S1177
	PFKFB3	Q16875	6-phosphofructo-2-kinase/fructose-2,6-bisphosphatase 3;6-phosphofructo-2-kinase;Fructose-2,6-bisphosphatase	S461	AMPKA1, MAPKAPK2, PKACA, PKCA, AKT1	Q13131, P49137, P17612, P17252, P31749
	PHC3	Q8NDX5	Polyhomeotic-like protein 3	S616
	PHC3	Q8NDX5	Polyhomeotic-like protein 3	T609
	PHF2	O75151	Lysine-specific demethylase PHF2	S899
	PHF6	Q8IWS0	PHD finger protein 6	S199
	PHLDB1	Q86UU1	Pleckstrin homology-like domain family B member 1	S518
	PHLDB1	Q86UU1	Pleckstrin homology-like domain family B member 1	S520
	PHPT1	Q9NRX4	14 kDa phosphohistidine phosphatase	S16
	PHRF1	Q9P1Y6	PHD and RING finger domain-containing protein 1	S1360
	PHRF1	Q9P1Y6	PHD and RING finger domain-containing protein 1	S1202
	PI4KB	Q9UBF8	Phosphatidylinositol 4-kinase beta	S511
	PLCD1	P51178	1-phosphatidylinositol 4,5-bisphosphate phosphodiesterase delta-1	S460
	PLEC	Q15149	Plectin	S4385
	PLEC	Q15149	Plectin	S4618
	PLEC	Q15149	Plectin	T4030
	PLEC	Q15149	Plectin	S4622
	PLEKHM2	Q8IWE5	Pleckstrin homology domain-containing family M member 2	S441
	PML	P29590	Protein PML	S36	HIPK2	Q9H2X6
	PML	P29590	Protein PML	S40
	POLR2A	P24928	DNA-directed RNA polymerase II subunit RPB1	S1878
	PPIG	Q13427	Peptidyl-prolyl cis-trans isomerase G	S356
	PPIG	Q13427	Peptidyl-prolyl cis-trans isomerase G	T358
	PPP1R1B	Q9UD71	Protein phosphatase 1 regulatory subunit 1B	S45	CK2A1, CK2A2	P68400, P19784
	PPP1R9A	Q9ULJ8	Neurabin-1	S840
	PPP6R3	Q5H9R7	Serine/threonine-protein phosphatase 6 regulatory subunit 3	S523
	PPP6R3	Q5H9R7	Serine/threonine-protein phosphatase 6 regulatory subunit 3	S524
	PPP6R3	Q5H9R7	Serine/threonine-protein phosphatase 6 regulatory subunit 3	S525
	PRKAB2	O43741	5'-AMP-activated protein kinase subunit beta-2	S183
	PROSER2	Q86WR7	Proline and serine-rich protein 2	S311
	PRPF40A	O75400	Pre-mRNA-processing factor 40 homolog A	S938
	PRR5	P85299	Proline-rich protein 5	S282
	PRUNE2	Q8WUY3	Protein prune homolog 2	S699
	PSIP1	O75475	PC4 and SFRS1-interacting protein	S129
	PSIP1	O75475	PC4 and SFRS1-interacting protein	T122
	PVRL1	Q15223	Nectin-1	S434
	PVRL1	Q15223	Nectin-1	Y436
	PWWP2A	Q96N64	PWWP domain-containing protein 2A	S81
	RAB11FIP5	Q9BXF6	Rab11 family-interacting protein 5	S307
	RAD9A	Q99638	Cell cycle checkpoint control protein RAD9A	S387	CK2A1	P68400
	RAD9A	Q99638	Cell cycle checkpoint control protein RAD9A	S368
	RBM10	P98175	RNA-binding protein 10	S736
	RBM10	P98175	RNA-binding protein 10	S738
	RBM14	Q96PK6	RNA-binding protein 14	T572
	RBM15B	Q8NDT2	Putative RNA-binding protein 15B	S106
	RCSD1	Q6JBY9	CapZ-interacting protein	S177
	REPS1	Q96D71	RalBP1-associated Eps domain-containing protein 1	S174
	REPS2	Q8NFH8	RalBP1-associated Eps domain-containing protein 2	S493
	RPLP0;RPLP0P6	P05388	60S acidic ribosomal protein P0;60S acidic ribosomal protein P0-like	S304;S304
	RPLP2	P05387	60S acidic ribosomal protein P2	S17
	RPS17	P08708	40S ribosomal protein S17	S113
	RPS6KB2	Q9UBS0	Ribosomal protein S6 kinase beta-2	S15
	RPTOR	Q8N122	Regulatory-associated protein of mTOR	S859	ULK1, GSK3B, mTOR	O75385, P49841, P42345
	RPTOR	Q8N122	Regulatory-associated protein of mTOR	S863	P38B, MAPK3, GSK3B, NLK, MAPK1, mTOR, JNK1	Q15759, P27361, P49841, Q9UBE8, P28482, P42345, P45983
	RPTOR	Q8N122	Regulatory-associated protein of mTOR	S877	GSK3B	P49841
	RRAS2	P62070	Ras-related protein R-Ras2	S186
	RSF1	Q96T23	Remodeling and spacing factor 1	T628
	RSL1D1	O76021	Ribosomal L1 domain-containing protein 1	S427
	S100A16	Q96FQ6	Protein S100-A16	S2
	SART1	O43290	U4/U6.U5 tri-snRNP-associated protein 1	S448
	SCAF1	Q9H7N4	Splicing factor, arginine/serine-rich 19	S719
	SCAF1	Q9H7N4	Splicing factor, arginine/serine-rich 19	S724
	SCAF11	Q99590	Protein SCAF11	S413
	SCAMP3	O14828	Secretory carrier-associated membrane protein 3	S76
	SCRIB	Q14160	Protein scribble homolog	S504
	SCRIB	Q14160	Protein scribble homolog	S1581
	SDC2	P34741	Syndecan-2	S187
	SEPTIN7	Q16181	Septin-7	S334
	SH2D3A	Q9BRG2	SH2 domain-containing protein 3A	S147
	SHC1	P29353	SHC-transforming protein 1	S139	PRKCB	P05771
	SHROOM3	Q8TF72	Protein Shroom3	S1221
	SIGLEC7	Q9Y286	Sialic acid-binding Ig-like lectin 7	S406
	SLC38A10	Q9HBR0	Putative sodium-coupled neutral amino acid transporter 10	S802
	SLC39A3	Q9BRY0	Zinc transporter ZIP3	S129
	SLC4A2	P04920	Anion exchange protein 2	S443
	SLC4A2	P04920	Anion exchange protein 2	S443
	SLC9A3R1	O14745	Na(+)/H(+) exchange regulatory cofactor NHE-RF1	S291
	SLK	Q9H2G2	STE20-like serine/threonine-protein kinase	S565
	SLK	Q9H2G2	STE20-like serine/threonine-protein kinase	S340
	SLTM	Q9NWH9	SAFB-like transcription modulator	S550
	SLTM	Q9NWH9	SAFB-like transcription modulator	S551
	SLTM	Q9NWH9	SAFB-like transcription modulator	S553
	SNAPIN	O95295	SNARE-associated protein Snapin	S133	CDK2	P24941
	SNTB1	Q13884	Beta-1-syntrophin	S219
	SORBS2	O94875	Sorbin and SH3 domain-containing protein 2	S301
	SORBS3	O60504	Vinexin	T529
	SORBS3	O60504	Vinexin	S530
	SORT1	Q99523	Sortilin	S819
	SP4	Q02446	Transcription factor Sp4	S770
	SPEN	Q96T58	Msx2-interacting protein	S1268
	SPEN	Q96T58	Msx2-interacting protein	S1268
	SPEN	Q96T58	Msx2-interacting protein	S1278
	SPP1	P10451	Osteopontin	S310
	SPP1	P10451	Osteopontin	Y225
	SPP1	P10451	Osteopontin	S270
	SRRM1	Q8IYB3	Serine/arginine repetitive matrix protein 1	S209
	SRRM1	Q8IYB3	Serine/arginine repetitive matrix protein 1	S211
	SRRM1	Q8IYB3	Serine/arginine repetitive matrix protein 1	S756
	SRRM1	Q8IYB3	Serine/arginine repetitive matrix protein 1	S754
	SRRM1	Q8IYB3	Serine/arginine repetitive matrix protein 1	S769
	SRRM1	Q8IYB3	Serine/arginine repetitive matrix protein 1	S756
	SRRM1	Q8IYB3	Serine/arginine repetitive matrix protein 1	S402
	SRRM1	Q8IYB3	Serine/arginine repetitive matrix protein 1	S524
	SRRM1	Q8IYB3	Serine/arginine repetitive matrix protein 1	S526
	SRRM1	Q8IYB3	Serine/arginine repetitive matrix protein 1	S528
	SRRM1	Q8IYB3	Serine/arginine repetitive matrix protein 1	S530
	SRRM1	Q8IYB3	Serine/arginine repetitive matrix protein 1	S532
	SRRM1	Q8IYB3	Serine/arginine repetitive matrix protein 1	S777
	SRRM2	Q9UQ35	Serine/arginine repetitive matrix protein 2	S1499
	SRRM2	Q9UQ35	Serine/arginine repetitive matrix protein 2	S864
	SRRM2	Q9UQ35	Serine/arginine repetitive matrix protein 2	S894
	SRRM2	Q9UQ35	Serine/arginine repetitive matrix protein 2	S2684
	SRRM2	Q9UQ35	Serine/arginine repetitive matrix protein 2	S1913
	SRRM2	Q9UQ35	Serine/arginine repetitive matrix protein 2	S1911
	SRRM2	Q9UQ35	Serine/arginine repetitive matrix protein 2	T384
	SRRM2	Q9UQ35	Serine/arginine repetitive matrix protein 2	S332
	SRSF10	O75494	Serine/arginine-rich splicing factor 10	S133
	SRSF2	Q01130	Serine/arginine-rich splicing factor 2	S208
	SRSF7	Q16629	Serine/arginine-rich splicing factor 7	S192
	SRSF8	Q9BRL6	Serine/arginine-rich splicing factor 8	S158
	SSFA2	P28290	Sperm-specific antigen 2	S737
	SSFA2	P28290	Sperm-specific antigen 2	S739
	SSRP1	Q08945	FACT complex subunit SSRP1	S672
	ST13	P50502	Hsc70-interacting protein	S79
	ST13P4	Q8IZP2	Putative protein FAM10A4	S75
	STARD3	Q14849	StAR-related lipid transfer protein 3	S221
	STAU2	Q9NUL3	Double-stranded RNA-binding protein Staufen homolog 2	S492
	STX4	Q12846	Syntaxin-4	S15
	SYNPO2	Q9UMS6	Synaptopodin-2	S224
	SYNRG	Q9UMZ2	Synergin gamma	S812
	TAOK3	Q9H2K8	Serine/threonine-protein kinase TAO3	S324	ATM	Q13315
	TBC1D10B	Q4KMP7	TBC1 domain family member 10B	S678
	TBC1D17	Q9HA65	TBC1 domain family member 17	S602
	TBC1D17	Q9HA65	TBC1 domain family member 17	S604
	TBC1D17	Q9HA65	TBC1 domain family member 17	S608
	TBC1D9B	Q66K14	TBC1 domain family member 9B	S411
	TCEB3	Q14241	Transcription elongation factor B polypeptide 3	S151
	TCF20	Q9UGU0	Transcription factor 20	S574
	TCF20	Q9UGU0	Transcription factor 20	S583
	TEAD3	Q99594	Transcriptional enhancer factor TEF-5	S11
	TGFB1I1	O43294	Transforming growth factor beta-1-induced transcript 1 protein	S403
	TGFB1I1	O43294	Transforming growth factor beta-1-induced transcript 1 protein	S192
	THRAP3	Q9Y2W1	Thyroid hormone receptor-associated protein 3	S939
	THRAP3	Q9Y2W1	Thyroid hormone receptor-associated protein 3	S310
	THRAP3	Q9Y2W1	Thyroid hormone receptor-associated protein 3	S684
	THRAP3	Q9Y2W1	Thyroid hormone receptor-associated protein 3	S698
	TJP2	Q9UDY2	Tight junction protein ZO-2	S1159
	TJP2	Q9UDY2	Tight junction protein ZO-2	S966
	TJP2	Q9UDY2	Tight junction protein ZO-2	S398
	TJP2	Q9UDY2	Tight junction protein ZO-2	S440
	TJP2	Q9UDY2	Tight junction protein ZO-2	T445
	TJP3	O95049	Tight junction protein ZO-3	S327
	TMEM87A	Q8NBN3	Transmembrane protein 87A	S540
	TMEM87B	Q96K49	Transmembrane protein 87B	S469
	TNFAIP2	Q03169	Tumor necrosis factor alpha-induced protein 2	S5
	TNIP1	Q15025	TNFAIP3-interacting protein 1	S79
	TNIP1	Q15025	TNFAIP3-interacting protein 1	S82
	TNS1	Q9HBL0	Tensin-1	S1340
	TNS1	Q9HBL0	Tensin-1	S338
	TNS2	Q63HR2	Tensin-2	S1000
	TNS2	Q63HR2	Tensin-2	S1003
	TNS3	Q68CZ2	Tensin-3	S332
	TOMM70A	O94826	Mitochondrial import receptor subunit TOM70	T85
	TOP2B	Q02880	DNA topoisomerase 2-beta	S1581
	TP53BP1	Q12888	Tumor suppressor p53-binding protein 1	S1317
	TP53BP1	Q12888	Tumor suppressor p53-binding protein 1	S1067
	TRA2B;TRA2A	P62995	Transformer-2 protein homolog beta;Transformer-2 protein homolog alpha	S264;S260
	TRIM22	Q8IYM9	E3 ubiquitin-protein ligase TRIM22	S87
	TRPS1	Q9UHF7	Zinc finger transcription factor Trps1	S178
	TXNRD3	Q86VQ6	Thioredoxin reductase 3	S4
	UBAP2L	Q14157	Ubiquitin-associated protein 2-like	S609
	UNC93B1	Q9H1C4	Protein unc-93 homolog B1	S547
	VCAN	P13611	Versican core protein	S2116
	VCL	P18206	Vinculin	S345
	VDAC2	P45880	Voltage-dependent anion-selective channel protein 2	S115
	WWC3	Q9ULE0	Protein WWC3	S927
	ZC3H4	Q9UPT8	Zinc finger CCCH domain-containing protein 4	T1106
	ZC3HAV1	Q7Z2W4	Zinc finger CCCH-type antiviral protein 1	S275
	ZC3HAV1	Q7Z2W4	Zinc finger CCCH-type antiviral protein 1	S280
	ZC3HC1	Q86WB0	Nuclear-interacting partner of ALK	T333
	ZMYM4	Q5VZL5	Zinc finger MYM-type protein 4	T118
	ZMYND8	Q9ULU4	Protein kinase C-binding protein 1	S709
	ZNF185	O15231	Zinc finger protein 185	S446
	ZNF185	O15231	Zinc finger protein 185	S519
	ZNF185	O15231	Zinc finger protein 185	T513
	ZNF316	A6NFI3	Zinc finger protein 316	S112
	ZNF318	Q5VUA4	Zinc finger protein 318	S464
	ZNF592	Q92610	Zinc finger protein 592	S145
	ZNF592	Q92610	Zinc finger protein 592	S146
	ZNF608	Q9ULD9	Zinc finger protein 608	S627
	ZSCAN18	Q8TBC5	Zinc finger and SCAN domain-containing protein 18	S10
	ZSCAN18	Q8TBC5	Zinc finger and SCAN domain-containing protein 18	S13
		Q6ZSR9	Uncharacterized protein FLJ45252	S93
